# Supplementary material for: Integration of a Decrescent Transcriptome and Metabolomics Dataset of Peucedanum praeruptorum to Investigate the CYP450 and MDR Genes Involved in Coumarins Biosynthesis and Transport
Source: Front Plant Sci. 2015 Dec 10;6:996. doi: 10.3389/fpls.2015.00996 (PMC4674560; doi:10.3389/fpls.2015.00996)
Supplement: Supplementary file 2 [file DataSheet2.FASTA]

>comp124171_c0_seq1
ATACAGCTAAATTGCTCGTTTTCTAAACCAATCTCTTCTAAACTCCACCCTTCATCACCC
AATTCTTCTCCATACTTGTAAATTATACTTGCCCTTTATTCATTTTGATCAGGGTTCATC
GAATTCATAGTTTTAGGCTCATGGGTCCTGTCTTTTAAGGAGGTAGATTCTAGGGTTCTA
TATTTTATTTTATATTTCTATTGTTATTATTCAGATTGGTATTTGACTTGAAAAGTGAAA
AAGATAGAAACTTGGAACTTTTTGGATGGTTGTTTATTTTGCTAGATCTGGGCCCTTTTA
AGTTCTTGAGGATTCTTGATTTTCTTGAAAATATTTGATAGTTGAGATAAGTTGAAAAAT
TGGGTTTTTATTTGTTTGTTGAGTGATTAAGTTTTGAGTTGAAATATGGAGCAAGTAGTA
GTTGGTGGGAAGTTTAAGCTTGGGAGAAAGATTGGGAGTGGATCATTTGGAGAG
>comp13878_c0_seq1
GATGCTGATGCCATAGCTAAGTTGGAGATGGAAGCTGATAAACTGGGCTACTTTAACGAA
ACTATCCTTCACGTCGAATCAGCGCTTGGTAAAACAGAATGTGTGCGGTTCCTCCTGAAG
GCGTTTGCACACAAAAATCTTTTGGTAAAACTTAGTAGATCTAAACAAACTGCTCTTCAC
CTTGCAACAGAAGAAGGACACACAGATGTGGCTGAGGTCCTCATTGATGCAGCTAGACAT
TTGCCTAATGTTACTCATGATAATCCGGTAACTTCCTTTCAAGCTTTTCTTATGCAAGGA
GATAACAATGGCGACACTGCCTTGCACTTGGCAGCATACAATGGACACACTGAAGTGGCT
AAGGTCCTCATTGATGCAGCAGCTAGACATTTGCCAAATGATGA
>comp1773_c0_seq1
CGTACCATTCTACTCCTCTCCACACACTTCTTTTTCTCAATCTTCTTCTCACCTGCTTGC
ATGTTCGTCCGATCATCTACTATGTCCCTTAAAGAGAGTTCAAACGACGACTCAGGCATG
TTCTGGACCATGTTAGTTAGGACTCTTCGATCATCTACCATAACCTGTAGTCGAGACGTC
GGGGATCGAACAGTGTATTGGGAACTGTGTGGCAACAATTTAGAGGCCTCATGTCTAGTA
CTAGTAGCCCAGAATGTTGGAGAGTAATCATCACATTCGGTCGTTTTAGTTTGAAACTCT
AGATCAGAG
>comp23996_c0_seq1
GCATACACATATTCTGCTCCCAGTTTTGGAGCCGCTAACATTAAGTTTTGGTAATAACTT
AAGTATGTATATAGTATCATCTACTTAAGTTCCACATCCACATACTTACATATTCTGCTC
CCAGTTTTCATCATAGCGGCATTGATTTGTATCTTGACGATCACATGGAGTCCAAGTCTG
AGCCAAAGGCAAATTATAAGTGTTGCAGATAGATGTCACAATCTCCTTAATTTCTGCCAC
TTCTGCCCGATAAGATTCATGGTCATCCTTAATTTTGTGAGGAGTGAACAGTTCAGAACT
CCTCAGATCAACTGCCTCTAGAGCTTTGCAGACATCATCAACCTCAGGGAGGCAGTTAAC
ATCGGGACCAGTTGTCACAATTTCAACAACACCCAAGCAAGCGCCATTTCCTCGTTCAAA
AACAGGAATCGCTAGAGAACCCTTGACATTGTACTGAAGAGCGTAATCAATACGTGGGTA
TTCTTCCCTTTTGAGAAGATGGACATCCGGA
>comp20774_c0_seq1
GCCAGCGAACTGCTGAAGTAAAAAAAGAGCACCTCCAATTAATGCAACTTTCGAGTTCGG
CTCCTCTAGGAGTTCTGACCATCTGCTGTGCATATCACCACCATCTGTCTTAATGACTGA
CTGAAATTCTTCCATGGCCTTTTCAACTTCAGATAATCCCCAGAGGTTGCTGATAACTTG
CCGTGCATCATTAATTTTCCCTGCTTTATACAACCAGCGGGGGCTTTCTACAGCAAATTG
CATCCCAATTGCTAATGCAAAACCAGGGAGACTTGAGATGTAGAGCATTGTCCTCCACCA
ATTGGGATCATAATCTGAGAAAATTCCAAGAAAGAGTGATACAA
>comp34253_c0_seq2
ACGGACCTTAAAAACACTCACACAGAACAAAACAGCACAAATGTAATTGTCTACGATACA
ACCACCCCTTGCATAACATAAATTCTTCTAGGTTACATAACATAAACTGTATGATGATGA
TGTCCTCGACACACTTTTGTACATGCAAGGTAACAGCTACGCACTATAACATTACAGTGG
TATCATAATCTCAAGCTACGCACTTATGCTTTTGCCTTCGCACAAATGCCAACATTTCTT
AAAACTACTTGCCATTGTTACCTTATCATTTTTGTCAGATTATCTGAATGAAACTACTTT
CATCATCCAGTACCTTCTTGCTTTTCCGGTAGCTGGAAAGATAGGTAGCACCGAGAGGGT
TGGCTCCGAGGAGTGGTGCAACATCATATTCGCTTCCTTTCTTTCCCTCGTTACCTTCCC
GAGGACTTGAATTCCGAAGTATTTGCAGGACCTCTCTCATCGAAGGCCTGCTCGCAGGCA
AAGTACTAGTACAGACTAGACCGAGTTTGAAAACGGCAATCATCTCCTCTAAGTTGTGTT
GTTTCTTGATCTCCTTGTCTAAGATATCGGCTATGGGTTTTCTCTCACCATAGTGCCTCC
AACACCATTCGGCGAGATTTATGTTTTCGCTTCCATCATTTGGTTCTCTTCCTGTCACCA
ATTCCAGAAGTACAACCCCAAAGCTAAAGACGTCAATCTTTTCATTCACTTTGGTTGTAT
AAGCATACTCAGGAGCGATGTAACCAAATGAACCTGCAATAGTAGACATAGTGTTAGCCT
CACCACGCTTGACTAAAATTTTGGCCAGCCCAAAGTCCGCAATTTTTGCTTGGAACTCAA
AGTCCAATAATATATTACTAGACTTGACATCTCGATGAAGAATCGGTGGAGAACAATCAT
GGTGCATGTAGCAAAGACCTTGAGCAGCGCCAACTGCAATCTGCATTCTTCTTGACCAGT
CCAATTCAAAATGATGAACTGAACTAGCCGTTGGGGACTCCATTCTTCTCTTCCCATGGA
GCCATCTATCAAGGCTCTGATTGTCCATGTACTCGTAAACAAGGAGCTTAGAATTATCAC
TCGAAATACAACACAAAAGCTTTATTATGTTGGAGTGCTTGATTGTACCCAAGATTCCAA
CTTCAGCCAGAAATTCTTTCTCAAGCGCATGATCTAGTTTATGGTTACTCCAAATCTTCT
TAACTGCAACATATTCTCCCACCCGGCCAACTGGTATTCGATAAACTTTGCCTGATCCAC
CGCTTCCAATCATGTTGCTGTCCGTCAAGCTATACAATATATTTGCCTCTGTAAAATCCA
ACCTCTGGAAAGATGTCAACTTCCAGGATGCTAAATCACGTTTAAGCTTCTTCCTTCGAT
AGTCTCCAATCAAAAGTACGGTTGAAACAACTGTAGCTAACAAAACAACTACTGCCAAGA
TTAAAATCAACGCAAGAAACTTGTTCGAAATTTTGTTGGATTTTGGGATTCTCCTGTAAC
AACCAGTAAGATTCAACTCTGAAGTCGTCCCACAAAGTTTAGAACTGTTCAAGAAACTCC
TATCATAAGCCATATTATCAAACTCAACCGGGATGTTCCCGGTTAATACATTGGATGATA
AATTCAAAGCGGTGAGCCGTAAATGGCCTAATTCTGCTGGAATCGGACCAGAAAGCTGGT
TCTCAGATAAATCAAGAACAAGAAGGTTAGGTAAAGTACCTATGACTGCAGGAATGGATC
CTGATAGATTGTTTCTGGCTAAGATCAATGTGTTTAGCGATTTCCATGAAATGATTTTCG
TGGGAAGTTGGCCAGAGAACAAATTCCCATCAAGTTCAAGGGTGGTCAACTGAGGAAGAC
TGGTGATTTCAATTGGAAGAACACCAGAAAATCGATTATTACTAGCCTTACACACCACTA
AATTCTTCCAAGAAGAAACCCCACCAGGGATCTTCCCCGAAAACTTGTTGTCATTAATTT
CCAGCCGAGATACATTCCAAGCCAATCCATCCGGAAGCTCGCCCGATAACGAGTTATGAC
TCAACATCAAGCTATACATATTTTTCGATGTCCAAAGACCCAACGGAACCTCACCAACAA
AATTATTATTATATAGCTGAACAGTTCTCAACGTCGGACAATTTCCAAGAGATTTAGGAA
TACTCCCAGTTAAATTGTTTGAAAACACGACCACGCCACTTAAATTCCCTCCCGCACATA
AATTCTCCGGTAGTTTTCCACTAAACCTGTTTTCAGATGCCTCAAATGCCTCAAGCTTCG
AATGAAGACCAAACTCAGCCGGAAATTCTCCAGTGAAATCATTTCGCCACACTCTAAACT
CCGTTAAATTAGCAAGCAAACCAACCCCTGCTGGAATTTCACCAGACAACTTATTCGAAA
ACATATTCAAAATCTTCAACTCCTGCAACTTCCCAAAATCATCCGGAACCACTCCAGTCA
AATTATTCATCGAAATATCAAGTTCAGTCAACCGAATTGACTCAACAACTCTCGGAATCG
ACCCCGACAAATTATTCTTATACAAGTAAACAGCATCAAGATTCTTCAACAAAAACAACC
CATCAGGAATCTCACCCTCCAACTTATTGTCACTCAAATCCAAATGCTCAAGACTAACCA
TACCCGAAAAACTCTCCGGAATCGACCCGACCCGGCCCGTCGTAGCCATCCATAAAAAGG
TCAAATTCCTCAATTTTCCGAATTCTGGCGGAATACCCGCCGGAATAAAATCATTATAAG
CCAACCCCAAAGTCACTAAATTACTCAAGTTTCCGATACTGGCCGGAATCTTTCCATTAA
ACAAATTACTATGCAAATAAAGCCCCCTGAGCTCCGACAACCCTCCGATGGCCGGAGGAA
TATCTCCGGTGAAGTTATTAGAACTCAAATCAAGCCATTTCAGCGTCGAAATCCGGTCAA
CATCCGCCGGAATTTCGCCGGTAAACGAATTTTGAGAAAGATCAAGTTCCAATAACTTTG
AGCAATTATAAAAAAACCTGGGAAACTCACCGGGGAGATAATTTAACGATAAGTCAATGT
TTTCCAGGTACTTGAGGTCACATATTGAATCTGGGATTGGTTCTGTGATGTTATAGTTGA
CAAGCTTTATGACGACGACATTTCCGGCTTCGCAGATAATTTCCGGCCAGTGACAATAAG
ATGACGTGGCATTCCAGTGACTTAGCGCAGGTGGGTTTTTGAATTCCCGCTTGATGGTGA
GAAGGGTGGCAAGTTCGCCGGAGACTGGTTGTGAAATTACCTTTAAGGACAGAAGGGTGA
AGCATAAAGAGAAGAGAACGAAAGGACATGTCAGTGAAGATGGGGGTATTTTAGTCATTT
CAGACGTGGGTGTTTATAATTTTAACAAAATTTGGTGCCGTGGGCTTTTGCTATGTAGAG
TCCGGGGATGACAAGAAGTACATAGATAGAGATCTTAATTATTACACACAAATAATTGTA
AGTAAAGTGTTGTAACTTGTAATATTAC
>comp24592_c0_seq1
AAAAAGTTAAGATCTTCTCATCAAGATATTGAATTGCTGAAAGAGAAATATATGGAAGAG
AAGTGCCGCAGAGAAAGAGCAGAGTTGGATCTACTTAAGCTACAAGATGCGCAGCTGAGC
ACAAAAAAGTTAGAGGATGAATTATCTGGTTGGAAATCAATGATGCAGGAAATTCCTGGT
GTATCATGCGCTGATGATGTGCCTCCTAAGTTTGCAGGTTTACAAAAAGAGGTGGTTGAT
GGCATGAAAAAATTGGGTGAAACTGCTGAACGCCTGAAAAAGCTTGAGGTGGAATTAGAA
GCTGCAGAAGTGGGTAAGCAAAATGCTGAAGCTGATACTGTTATGGCAAAAGAGATGCTA
GAAACGTCAAAAACAGAGGTCAAACATATCAAAATGATGCTTTCATCTGTTACTGAGGAA
AGAGATCGGTTGAAGAATACTGTTGAGGAGTTCAAGAAGAACAAGAATGTTGAAGCAGGA
GGTGAAGTGGCCCCTGGAAATATAACTCAGGAGCTCGAGTCATCTCTTGTGAAGAAAGAG
GAATACATAAAAGAGCTGGAGAAAATGTTATTTAGCGAAAAAGAAGCGAGTTCTCGCCGT
CACAATGAAATAAAGGTGCTCACCGAGAGGCTGAGTGATGAGGCAAGAAGAATAAAATCA
CTGGAGAGAGAAGGTGACCGTCTCCGTTCTGAAATATCACTCTTGGAGTCAAAGCTTGGG
CATGGTGATTTTTCATCTGCAAGTACAAAAGTTTTACGAATGGTGAACACTTTAGCTGTT
GACAGTGAGGCAAAACAAACAATCGAAGCTTTGCAGACTAAATTACAGGAGACACAGGAG
AAACTACAAGCTGTTGAAGAACTAAAGCAGTCAGGTAATTCTGTTGCAAGTGTGGATTCA
TATATATCTAGCAAGATTGTGCAGCTTAAAGAGGAAATTGCAACACTAAGAAAACGCGAG
ATATAAGACTGTTTTTGCAGATAGAATATCGGTATTTAGAAGGGCATGCTGTGATATGTT
TGGCTACAAGATTCTTATGGACGACCATCATCGTGCTGATGGAAGTCCAGTCACTCGTTT
TACATTGCATTCAATTTATGCTCAAAGTGATGACGAAAAGCTCCAATTCGAATATGAGTC
GGGGAATACAAATATTATTGCAAGTGACTACACCTCGCAGCCTGAGATTTCTCGCCAGGT
TGATATATTTATTCGAAAGATGAACTCAATTCCAGCTTTCACTGCCAACTTGACAGTAGA
GTCATTTAACAAGCGGACACTTTCCTGAGACCTAGCTACTCAATCGTTTTGCTGCTTTCT
ATTGTTCCACCACCCCAAATGGGGTTGCTTGTATATCTATTGCAATACTTCTTAAACATA
TGTGAATTTTTTGTCCCTGTTGTAAGTGTTGGTTAGCGATTGTGCTAGACCTAGAAGATT
CCGCTAAGCTTTGCCAAAATCTCTCGGCTGTGTGTAATGAAATATGGTTAGAAGGTAGAG
AAATGGTGTCGGAAATGATCCTGATCAACCTAGAACTAGTCATCATTTTTGATTGTTTTT
ATGTTTTCTATATCATATTGATTAGTTTTGTGTCGATGGTTCAA
>comp175751_c0_seq1
GGTTCATGTATGAAGTGGACTATGAATGTAAAAGCATTAAGGTTACATGTTTGATGTACC
TGACTCAACATCATCACATCTCTTACAAATCAAAATTTTCAAGATATACCTCTAGGTCTA
ATCTTCGGTGCCCAATCTTTCATCTTTGCATCGCCTCTGATCACCAACCATGGATGCAAA
AACATCCAACAGTCCATCCAGGCCATTGGGATTCTC
>comp19319_c0_seq1
TTTTTTTTTTTTTTTCGTTTTTGTTTTTCGATCCCAAACCCGTGTTCCCCTGATCTCTCT
TCCGCTGTTAATTTGCTGTGTTTTTATGTTGAATTCGTGCTGATTATTGTGAGCTCATTG
AGTCCCAGTTGATACGTAGCTGTTAGATTATGGTTTGATTTCAGAATTTCCATTCCGTGA
TTTTGGTCCTGTTTCCGTAGTTTCGATCTGAGTTCTTTACCGAGATTCAGTTTGTTGATT
ATGTCCCGAGTCGTTGCCTGTTCTATTCTTGTGCGAGTTTTCTGGATTGCTTTGCATTTG
CTGAGTTCAAATCAGTGTCGATGGTCTGAGTTGTAATTCGGTTTCGTGGTCTAATTTTCG
CAGCTACTGGATTCTATTTGTGGTTATCGTTTCCGTGTCCTACGTTTACTGGTTTTACAC
AAGAGTGTTGCAGTGCCGAGTTTGGGTTCTTTTGCCAAATTAAATTAGCTGAGTTTGCAA
GTTGCTGTTTGATTAGAGTTTTGTAGCTTCTTGGTCTTGGTTTTGATGTATTTACTTAGG
ATTCTGTTTACCGGTTTATTGTTGAATTCTAGTCGAGTTACTTCGTTAGTATCGAGTCAC
CACCGAGTTCTTGTTGAGTCGAGTTTATGCGAGTTATCACTGAGTGTTATATGTTCGACT
ATAGCACCGAGTTACCAGCTGGTTTTGTAGTGTTTATGGGTTGAAATGTTAGTTTGTTGT
TTAAATTCTTATGAGTTGCAGTGAGTCAAGTTTCGGAGTTGAATGTTGT
>comp16483_c0_seq2
GTGTCAAAATATTCAGGAGCCAAGTAACCAAATGTTCCAGCAACTAACGTTGATACATGA
GTCTTATCTGGTTCCATTAATGTTGCTAGTCCAAAATCAGAAACTTGTGCCTCCATGTTT
TCGTCCAACAAAATATTGCTAGACTTGATATCCCTGTGAATTATGTGAGGGATACAATCG
TGATGAAGATAAGCCAATCCCCTTGCAGCACCTACTGCTATTTTGTATCTTGAAGGCCAA
TCAAGGACCTTCTCTGGAGATCTCCCATGAAGCAATGTATCCAAACTTCCGTTAGGCATT
AACTCATAGATGAGGAGGTTGTAATGAGGAGCAGTATAATATCCATGAAGAACAACAATG
TTTCGATGCTTTATATCCCCCATTGCCTCCAATTCTCTTTCAAAACCTCGATCTTGTTCT
GCACTTCCTCTGTTAAGCCGCTTGACAGCAAAGGATGTAAAGTCATCTATCTTCAATTTA
TAAACTGTCCCATATCCTCCAGCTCCAATCTTATCTTTGTTGCTCAATTTCATTGTTCTT
TTCAACAATTTATTAGATTTAAGAGACTTCATCTTTGATGATCTAAACATTACCAACTTC
CCACCATAGAAACTGTCTTGCACAACCAGATTTTTCCTTTGCCACCGTCGGTAGATAAGC
ACAGCTATGACAATCTTCGAGATTACAAAAGCAACAATGCAAACTGTGATGTAGAGTGCT
AGAAATCGAGATTGAGCCATTCGTTCACACAAGGTGAGATAATGGTAAATATGTCTTGAA
GGTAGCAATCCGAAAACTGAAGTAATGAATTAGGTCATACACTCTTCCTCCTCGTTTTGG
TGCAGAAACTCTAATA
>comp17990_c0_seq1
CCAGACATAAGGACACTTAAGAGACGCGTCTCTTTAGCAGCTGTTGAGAAAGTTTCTTTG
AGCGAATTAAGTGACAATTTCTTTGCCATTATCATCCCAACGGAGTATGATATTCTCATG
GCTAGTGCTCGGAACACTGAAATTGTTAGTATCTTAATGGAAGCTACCCATACTACATCA
AACTATGAACTTGAGGTGTTGCGCTCTAATAGTTTTGAGTACAATGCGGCCGCTGATCTG
GTGAAAGAAATAATATTTGAGGAAGTTGAAGGTGGAGTTAAAACTAGAATTCAGCGGAAA
TGAGTTGCAGTTTGGTGAGGACTTCATCCTAAAAATTGTGGTTGCTCTAGCCTCGTTGCA
TATGTACCGAGAGTAATATGGGAAATTAATGGTGGCCATCGACTCATTGTATAGAAGTGA
TAATTTTTGGTGCTTGCTAAGCTTTTCTGTCAGCTTCTCCCTAACCGTTCCAGATGTTAG
ATCATTTCTTTTTGCAGTAATTGGTATTTGTGTATTTGTTTGAGTTACACTTCCACCCAT
GGATGTACAACTTCTCCCAACTGAGCCCATTTCAGGGCCTAGCAAAATTTCGGAAAACAG
ACAGCGAAGTGTAAAAATTATTTGCTACTACTGGTAACATGTGTTCTTCCTGTTGA
>comp158228_c0_seq1
ATGTTGTACTAATATCCTAGATATGTATCTTTAAATCCGTATCAGCAAAAACCTGCAAAA
TCAGTTCAACTATACTTCGAGATATCTTCTGTAGTCTATAAACTCCATTTACACAGACAA
AATTTCGACAAAATCGTGCTTCCATCCATCCAACTCGTATGAATATATATGAATCAGCTA
CTGGCTGTGCGTGTAATCTTCAGTCTCTTCACTGTAGTCAAGAACATCCTACATAACACA
ATTGAAGAATA
>comp35305_c2_seq1
CACAGGTGTTTACATGAAACGGGTTTGTAGTCATAACACTTCAATGAATATACTGCCTGT
AATGAACCGGGAACTCTCAGAACCAAAATTAAACCCTACCAGAAAGTAAAATATTTCATC
CTTGCAACTAAAACCTACAACGGAAAATAAAAAAATAAGAAAAACTAGGATAACCCTTTC
ACTTATCGCAATATAATCAACTGTGTTATAAAATAGCTACAGCAATTAGACTTGGATAAA
GTTAAAATTACATAAGCGCACCACGTTAATTTCTCTATGTTATACTCGGGCAGAAGCACA
ACTGTAGATGAAGGCTGGTACTAGACCCAATTTGTTTTGCAGAGATATAGACACAAAAAC
TACTTTTTAACCTGAGGAATTTTTCTTCGCAGCATATACGCGGTAAGCAGCCAGCCCAAC
AAGG
>comp13177_c0_seq1
TGGCGGGGGACATTTTGAGGGTTTACTAAGTGAAGAGAACTAGCGAGAAACTTCTTTCGT
GTTTTTCAACTATGGGTCTACTTTCTGCAATTGTTGTGGGAGCTGTTGGCGGGATAGCCA
TTTATGGAACTGGGGGCCTTCTAACACCCGTCGTGGCCCCAATGCTCGGGTTTAGCAGTA
CCGGTATACTAGCCGGATCTACAGCTGCGGCCGCACAGGCGTACGTCGGTAACGTCGCCG
CTGGCAGTATCGTCGCCAAGTTGACCTCTGCTGCAATGCTTGCTCCAACACCTTAACTTA
TATTTCGTGAACTTCGCAAACGCAGTTTAAGTTTGCATGTGTCATGAAATAAAGAGCATG
A
>comp29124_c1_seq1
GATGTAATAAAATATATACACATTTCACGCGGCTCTTTCTATGTTACTTTAATTACTAGT
ACTACTGTATGATCCCACCTTCGTCCTCATCTTCCTTCGTCAATGGGTAAAAGCCTCTAC
TAGGGTATCATTCCATTCCATTCCAATCAAATCTTCTGTGGGCTTACACTCTCCTCCTCA
TTCTACCAATTTAATCTCTCTCTCTCAAATCTCTCCTCTCTCTCTATATCTCTCTCTCTC
CCCCCTCTCTCCCTGTCTCTCATATTCAGTTATAACTATTATGGGCTTATGCGTATCTGA
GTCGAGTAGAGAGCTATGGTGCCGCGACGGCCAAGCCGCGGCTCATTTAAAACTCATCTC
CATATTCATAATCTTCTTCACAAGCATAATAGGTATCTCCCTCCCTGTATTATTAGCTCG
CCTCTTCCAAGGCAAGCCGGCTTACGACAAAGCCGTGTTACTCATCAAGTGCTTCGCAGC
CGGTGTAATACTCTCCACTTCTCTCGTGCACGTCCTCCCCGACGCGTTCAATGCACTCGC
AGATTGTCTAGTATCATCTCTTCATCCCTGGAAAGACTTCCCGTTCTCGGGTTTAGTCAC
GTTGATAGGAGTTTTAATGGCACTTTTAGTGGACTTAGCGGCTAGTTCACATGTAGATAA
GAGTGATCATGTAAGTGATCAGTATAAGCCGATTGTGGCGGAGATGAAGTGTTGCGGTGG
GAAAAATATCGAACGAGACGGAGATTTGGAGAGTGATCCGGAGAGGGGAGTGAGGGAGGC
GGAGATGGTGGTGAAGATGAAACAAAAATTGGTTTCACAAGTGTTGGAAATAGGGATTAT
TTTCCATAGTGTGATAATAGGTGTTACCATGGGAATGTCGCAAAATAAGTGTACTATTAG
ACCGCTTGTTGCTGCGTTGGCTTTCCATCAGATTTTTGAAGGCATGGGACTTGGTGGTTG
CATTGCACAGGCGGGCTTCAGTTTCGGGACAACAGCATATATGTGTTTAATGTTCTCTGT
AACGACTCCGATGGGAATTGTACTGGGAATGTTAGTATTTTTCGTTACAGGTTATGATGA
TCACAGTACTAATGCTCTAATTCTTGAAGGTTTGTTGGGATCTTTGTCATCGGGGATACT
TATTTACATGGCTCTTGTCGATCTCATAGCTCTCGATTTTTTCCATAACAAATTAATGAG
CTCTGAACTTCTCTTAAAGAAGGTTTCATTTCTTGCTCTTGTTCTCGGCTCTACATTCAT
GTCAGTCCTTGCATTATGGGCTTGAACTGATGTACAACTTCAGTGGACATGTATTTCACA
ACTCCTTAGTATGTTATTACTCCCTCTGTCCCAACCAATTCTTTACCTTTTTTCTTACAC
TTTCTCTGTCACGTATTTTAAGGAAGTTCCTTAACTTATTTTTAAAATTTTCTTT
>comp11643_c0_seq1
GGAACATATATTAAGGATTAACACTACATGCATCTCACATGTATTAGGACATCAGAAAAC
AGGATCTTTACCAAATTGAAAACTCAAAGGTTTCTCACATGTTCAGACATGACTAGAGGA
CGGACTACAATGCTCAAGTCCAACTCTAAATTCGGGATGAAAAACACATGTTAAACATAA
TCAATACAAACTGGGAGGTCCATGACTATACATTCGACATAACACCAGATGACAGAAATG
TGAAGACAAGAAAAAGGTACGCCAAACAATTACTGATCACATTCCGTTACTTCTGCAATA
GATTTCTTATGAAAAGAAGAACATATGAAGACTAAACTGCAGTATAGTCCTTCTGTGCTA
TTTGAAAGCCAGCCACTCACCTCCTCCAGCCACTCTGGAGCAACTTATCATCTCTAGAAG
ACGTGAGAGATCTGTTACTTTTGCTTCCCCCTTTGCCGTTTGCTTGTAAGGGCTTCTGCA
TGCGAGGTGATGGAGTGCTGAGTTTGACATTGGTGGAGGCTGGCAGAGAATGCCTCCGGG
TGAAACCATTTTCAGCCTCTTCATCACCAAATCTTTGGGATTCTTGTGCTCTAAGCTTTG
CCTTTGCAGATTCAGTTGCTTGCATATAGCTTGGCAAGGTTGGCGAGTTCTGAGACACAC
TCTCGGGATATTCTGCCTTCACTGGAGTGGATTTTCTCCTCCTCCTTTTCTGGCTTTCCT
TGCTAGTTTGATCTTCCTTATAATTTTGATCCTCATCAACCTTCAGACCGTTCTCTACTT
TATCATTATTTTCTAAAGGATGTAGCTCAACAGAGGAGAGATTATCACACGGCACATCAA
CTGGTTTATCCACTGCCAATGATTCTGGAGGTGTTCCCTCCACAGGCTGTACAGGCAATG
CAACAGATGAATCGCTTGGCTTTTCAGGAGAACGATCAGCAACCTGCTCAGAAAAATCAT
GCTTGGGGGAGCCCTGTGGTTTTTTTGGATTGGTCGGTTTCTCAGTCACAGTTTCTGGCG
TATCAGCAGGCACTAAAGCAGTTGAGGAGATTTTCCTTAGGTTACGTTTAACTTTCTCAA
GTTCATTTTGGGGCTCTTGCACTAAATCCGGCTGATGGCTTAAAGGTTTCCTTGGATTAC
GTTTGGGCTTTTCGGATTCTGAGGAATGCAATTTACTACTGTCACCATTCATTCCTGCGA
TCTTGCGAACACTTCTTTTTGGTCTCACTGCTTCTCCTTCATCAGATTGCATGCCAGCTT
GCTTTCTCTTAGATTTTGCATCAACGCTCTTAATTGGACGTGCAAGTGGTACACAAAAGC
TAGACGAGGACCAACGCTCAAGCCAATTCCATGCAGAATTCGGTTCTCCTAAATCATACT
GGAGACTTAAGGGCATTGCAGTAGGTGATGAAGATAGAAGCTTCCTAACAAAAGGATTAC
TTGATTCCTTCAGTGTCCCAAGAAATGTATTTGCTCGAAGCATGTCTAGTGGCTGACCCA
TGGTTTGTCCGAACTTATCATGCACTTCACGTCCAACATCAGAAAGTCTGACAATACGCC
CACGAACAAGTGCCTGAAACTTAACAATTGCATGCATGCATTGCAAAGTTGCAACAGCCT
GTCTCCTAACCAAGTGTCCACGAACAAGTGCTTGCAACCTTATGATGCCCTTGAGGGCCC
AGAATGCCCGCCGCGCCAAGTAGCCCCTGAAAGCAGCCTGTGCCTTTGTAGCAGCTTGAT
GTTGTCTATTTAGTTCATCAGCATCTACTGAACTTATTGGCATGGTACCCTGACTATCTG
CACCTTGCACCCCAGACAGCAATGTAACTTCAGAAGTTGGAGCTCTGGTAACTTCTGTCT
CACATTCTGGCAAACCGTTATTTGTGTTAGTGGTCTGAAGAGCAGTCTCTAAGACCGCTG
GAGGATTCTCAACCAAATCACTGGCTGGCGCCCTAGCGACAGATGAAATCTTTCTCCCAC
TTGTGACATCTTTTGCTACATTGGACTTCGATGATTTCTTCCCGAAAAACACAGTCTTGA
TCCATTTTCCTGGTGATTTACCCATTGCTCACTGATCCCTGTCAGAAAGAGTGCAACCTG
AAATAGTAACCTGTAAATAAAGGGAGATCTAACACCCAAAAACACCCATCTCTTGTGGGT
TATTATAGTAGGGACCCTCTTCCCATCACGGTCTCCACCGTTTGTATAAAAAAGCTAGGC
TTCTACTACCCTTTATATTTTCTTGAATGTTTGTATAGGTGTGTATATG
>comp18242_c0_seq1
CAACTAGAGTTTTGACTGTTTGACACCCAAATCACAAAATCCCTCAAGGTCAAAACTTGT
AACATCTCTGAGACTCTCCCCAACAGCATGATCTAAAAACCCACACAGCACATACAAAAA
TTCCAAACCATTTCAAACCCATCCGCTTTTATAGCTAGCGATACATCCAACACTCTCTCG
AGATTTCCGCAACCAATCACAATGAATACCACCACTCAGGAACAACAACCAGACTCACAA
TCACAACCCCAACCCCAAAAACAAACTACTACTCAACACTCCCCAGATCACATCTCTTAC
CCTAAGCTTGACCCAAACGACGTCGCTCCTCTCCCTTCCGATAACTGGACTTCCGTTCCG
GTCACTTCTCAGCAACCGCCGGTTCATCCTTCCCCATCGGCTGCTCCACCTCAAGCCGGA
GCTACTACGTTGCCTCCCGAATCCAATCCCTACGTGTCTCCTGGCCCCGTCCCGCCTTCT
ACCATGAAGAATACGATGGATTCAGTTAAGGATGTGCTTGGGAAATGGGGGAAGAAAGCT
GCTGAGGCTTCGAAGAAAGCCGGAGATCTTGCTGGGAATACGTGGCAACACTTGAAGACT
GCCCCTAGTGTTACTGACGCTGCTGTTGGAAGAATCGCTCAAAGTACAAAAGTTATTGCT
GAAGGAGGTTATGAAAAAGTTTTTCAACAGTCCTTTGAGACTGTTCCTGAAGAGAAACTT
TTGAAATCCTATGCGTGCTATCTATCTACATCTGCTGGTCCAGTCATGGGGGTAATGTAC
CTGTCAACTGCAAAGCTGGCATTTTGTAGTGACAATCCTCTTTCCTATAAAAATGGCGAG
GAAACACAATGGAGTTACTACAAGGTAGTCATCCCTTTATATCAACTGAAAGCAGTAAAT
CCATCTGCAAGCAAGGTGAACAAAGCTGAAAAATACATTCAGATTATCTCAGTTGACAAC
CATGAATTCTGGTTCATGGGCTTCGTTAATTATGATAATGCTGTCAAACATTTACAAGGT
GCTTTACAGTCTGCCCCCCAGTAATATGCTGAAGCCAATATTTTTATAATGTTAGTAACA
GCTGGGATGTGTCATTAACAAGTTGTGGTGTAGATACAATACCATGTGATCTCTCAGAGG
TAAATGCAGTAGTACATTCCTGCCTCTGAATTTGTGTACTAGTGAAATTGCTCAAGTGGT
TGTCAAATTGTTGCGTGATGTATTCATACTAGCAAATGGATGGACGGAATTGATGATTGT
TTATTACATTTGTAATGCATATAACCTAAATATTTGTACATTTGTTCCTTTATATCGAGT
AACTATATATCAG
>comp23544_c0_seq1
ATATTCACCAGCTATAGATACAATTCCGTATACGTATATCTCCGATCAAAATCTTCTTAA
TTCACCGCCGTTGATCAAAGATGCCGCCGAAGAAAATGGGAGTAAACAGCAAAGCCGAGG
CCGCTAGGGCACGCAAAAGCGCCACCGAGAGCGAGCGCAAAGAGCGCGAAGCTCGCGACA
AGGAAGAACAGTATTGGCGCGAAGCCGAGGGCGCCAAATCACGCGCCGCTAAGAAACGCG
AAGAGGAAGCCGAGAAGCGCGCCGAAGCCGCGGCTCGAAAATCCGAAGCGAAACGATTGG
CGGAGTTAGAAGAGAAGGAGCTGGAGAAAGCGGTGAAGAAGAATGATAAGAAGGCGAATC
GAGTTTCGATACCGGTTCCGAAAGTTACGGAGGCGGAGTTGAGGAAAAGGAGAGAGGAGG
AGCAAGCGGAGATTAAGAAGAAAGTTGAGGAAGATAAGAGGAGGAATAGTAGGACTGCGG
CGGAGGAGGAGTATGAGAGTGTGGTGCTTGTGGCGAATACGAATCGTGATAATTCGATAA
TTGAGGCCAGGTCGGTGGAGGATGCGATTGCTCAGATGAGTGTTGTGGAGAGTTTGCCTG
TGGATAAGCATCCCGAGAAAAGACTCAAAGCTGCTTTTAAGGCATTTGAAGAAGCTGAGC
TTCCGAAGGTGAAGGCGGAGAAACCAGGCCTTACTCACACTCAGTACAAGGATATGATAT
GGAAGTTGTGGAAGAAATCCCCTGACAATCCTCTTAACAAGGTTGCTGAGAAGGCATGAT
TGAATATAAGCTATGGACATGGAGGAGCTATTATTGGGGCTAACTATAAAGCGGTAGCTT
GATGTGTATTCTAATGTTAAATTTGTTTGTACGCCTAGTCAGGGCCTGCATTCGTGTTCT
CTTTTGTACCTGAAACGTTTTAACTAATGTGATAAATTGCCTGTCTTTTTAGCCCAATGG
GTTATTGGAAAGTTTTAACAATTGCTTTTTCATCGACACACTTATTATTTTTGGAATGAT
GAG
>comp261519_c0_seq1
GATGGAACAAATTGAATGGCTCCCGGATTCAATTGGAAAGCTATCTAGTTTGATCACTTT
GGATATATCGGAAAACAGGATTGGGGCTTTACCATCTACGATCGGAGGGCTCTCTTCTTT
GACAAAGTTGGATTTGCACTCGAACAAGCTTGTTGAAATCCCGGAGACTATTGGAGATAT
TCATAGTTTGGTTTTTCTTGATTTGAGGGGGAACCAGTTGGCATCATTGCCGGCTACCAT
TGGTAAATTGGTTAGACTTCAGGATCTTGATTTAAGCTCGAAC
>comp14925_c0_seq1
AGAAAACGTAGTTAATCCAAGCTAATTCAAGGTTGTTCAAGGTGTGTACAAGGATTATTA
AGGATTATTAAGTGTTCTTCAAGCTTCAAAGAGGTATAACAACCCTTGCCTTTTGTATTT
ATAGTAGATATTGAAGTGATTAGTAGTTAAGTGTGGTTAATGGAAAGTTTATGATGAATA
TGTGTTATGAATGGTTGGGTG
>comp32998_c0_seq2
GGGTTTAAAGTTTAAACAGACAGCAATCAATTCAACCCTGCTTCTGCTTCTCCTCTGCTC
CACTCCAATTCAATTGCTCAGCTTAGCATCAATAGGGCAGATTGAATTTGTTTCGAAAGC
GGAAAGAAAATGTTGTATATTATCGGTCTTGGATTGGGAGATGAGAGAGACATTACTCTT
AGAGGTCTCGATGCAATAAAGAAATGCTCGAAAGTCTATATAGAGGCATATACTTCCTTG
TTGTCTTTCGGGATCTCGTCTAATGGAGTTTCCACTCTGGAAAGTTTGTATGGGAAGCCT
ATTATTGTTGCAGATAGGGGAATGGTAGAGGAAAAGGCAGACGGTATTTTGTTGGAAGCT
CGAGATTCTGATGTTGCTTTCCTTGTGGTTGGAGATCCTTTTGGTGCCACAACACACTCT
GATCTTGTTGTTCGAGCAAAGAAGTTAGAGGTTGATGTGAAGGTGGTACATAATGCATCA
GTGATGAATGCAGTTGGAGTTTGTGGTTTACAACTGTACCGTTATGGAGAAACTGTTTCC
ATACCCTTTTTCACTGAAACATGGAGACCAGATAGTTTCTATGAGAAAATTCAAAAGAAT
CGAACACTCGGACTACACACTCTCTGCTTGTTAGATATACGTGTGAAGGAGCCCACGTTG
GAATCATTGTGCAGAGGAAAGAAGCAGTACGAGCCACCAAGATACATGAGCATTAATACT
GCGATTGAGCAGCTCTTGGAGGTGGAGCAAATACGTGGAGGATCAGCATATACTGAAGAC
ACTACATGCGTTGGACTTGCCCGACTGGGAAGTGAAGATCAGAAAGTTGTTGCAGGTTCA
ATGAAGCAACTACTCATGGTTGACTTCGGTCCACCTCTGCACTGCCTTGTCATAGTAGGC
AAAACTCATCCAGTGGAAGAGGAAATGCTGGACTTTTATACAGTTGCAGGAAATCTAGAT
CACGCTAAGGAATGATTGTTAGACAAGATTAGATTCTTGTGCATGCGATTTCTGTTACAT
ACTAAGATCTTACGAACTATGAAAATTGATTTGTTGCATGTCCCAAGTTTTAGCTTGCTG
CTGAAAATCCATTATGTTCAATGGCCTAAGTTGTATGTTTTAACTTGTCATCATAGAACA
TATATGTTGAAGCAAGAAATTTATTTGTTGCGTTTGCGTGGTT
>comp32145_c2_seq1
GATAAGGGTGGTGATCCTGAAAAATTTAAGGAACTTGCACAAGCATATGAGGTTCTGAGT
GACCCTGAGAAACGTGAGATATATGATCAATATGGTGAAGATGCACTCAAGGAAGGAATG
GGCAGTGGTGGTGGGGGTGGGCATGACCCGTTTGACATCTTCCAGTCTTTCTTTGGTGGT
GGAAGTCCGTTTGGAGGTGGTGGTAGCAGTAGGGTACGCAGGCAGAGGAGAGGAGAAGAT
GTTATTCATCCTCTTAAGGTCTCTCTAGAAGATTTGTACAATGGAACGTCGAAGAAACTC
TCACTAGGCCGTAACGTGCTTTGCAAGAAGTGCAAAGGCAAGGGATCCAAGTCCGGAGCA
TCAATGACATGTTCTGGTTGTCAAGGGTCTGGCATGAAGATTTCAATTAGACATCTTGGA
CCTTCTATGATTCAGCAAATGCAGCAACCTTGCAATGAATGCAAAGGAACA
>comp308909_c0_seq1
TGAAACACAATGAGGTGCCATATCCAAATATTGGGAAACTCATATGCAAGTCAAGAGGAA
ATCTTGATTCCATTAGACGTACTGCTGAGTGGCTCAAGACAATTCATGTGAAGGGAAGAA
GCATTGGAATTGTGATGGTGAGAGCAGGAGAAGATATATTGGAGCGAAGCACAGAAGAGT
TGGATGAGATTGTTGACTACTTAGAGAGCAAGGGGGTTAGGAGAATTTGGATGGGCTATG
TGATGAGTCGGTGTCCTGAATTGCTATGTATGAGCATGGAAGAAGTGAAGATTCG
>comp11903_c0_seq1
TCCGCCCATACATTTTCCACACCCTTCATCGTTTCTCAGAATTCCCGTTGTAAAGAAAGA
AAAAAATGGCGACCATTCCGATGCTCAGAGCTTACCGAAGCAGGTCAAATACTACTTTCA
GATATCTTAGCACATTAATTCTAGCCGAACACGAAGGTGGTTCTCTCAAGGCTCAGACGT
TAAATTCTGTAGCAGCTGCAAATTTTTTGAGCAATGACAATTCTATTTCACTGCTACTTG
CTGGGTCAGGCCCTTCCCTTCAAGAAGCTGCTGCACATGCTGCTTCTTGCCATCCTTCCA
TATCTCGGGTTCTCCTGGCTAAATCAGATAAGTTTACATATCCTCTAGCTGAGCCATGGG
CTAAACTACTCCAGCTGGTTCAGAAGACAGGTGGCTACTCACATATTATTTCCGCCTCAG
GTTCCTTTGGGAAAAATATATTACCGCGTGCAGCTGCTCTTCTGGATGTTTCTCCAATTA
GTGATGTGATTAAGATTTCAGAACCTCATCTTTTTGTCAGGCCAATATATGCAGGAAATG
CTCTTTGTACTGTTCGATATGTTGGTTCCAACCCGTGTATGTTGTCCATTCGGTCTACTT
CTTTTCCAGTGACCTCTATGGCAACTGAGTCAAAATCTAATGCTGCGCCAATTGACGAGG
TCGATCTATCCGCCATAGAAGAAGATGGAATCAGTAAATCTAGATATATAAAACAAACAA
CCCAGGAATCAGAACGTCCAGATCTTGGAAATGCACGTGTTGTGATAACCGGGGGCAGAG
CACTGAAAAGTGCTGAAAACTTCAAAATGGTAGAACAGCTTGCTGAGAAACTTGGTGCTG
CAGTTGGTGCTACTCGTGCTGCTGTTGATGCTGGTTATGTGCCCAATGAGCTCCAGGTTG
GCCAAACCGGAAAGATCGTAGCCCCAGAACTATACATGGCTTTTGGTGTTTCTGGAGCCA
TTCAGCACTTGGCAGGAATGAGAGATTCCAAAGTCATTGTCGCCGTAAACAAAGATGCAG
ATGCACCAATATTCCAGGTTGCTGATTATGGACTGGTGGGAGATTTATTTGAAGTGATAC
CAGAGTTGTTAGAGAAGATGCCTGAGAAAAAATAGCCCAAAATATAGAATATTTGATGTT
CTGTTGTTGAATTTAAAACAGTTGCTATGGTTTCTGTATTATCCAGCAAGGGGTACTAAT
CTTTTAAGTTGATATTCGACATAGTATCCCCTTTGTATACCTTCCTAATAATAAAATATA
AATTGGTGGGA
>comp161065_c0_seq1
GAAAAGTAGAGCCATCAATAATCATCTAAAATGGGAAGAACAAAGATCAAACTTCCAGAC
AATCTCAGAGGCAAAGAAACTGAACACAGACACTGATCCTCTGAAGCTATTTAGAATCAG
AAAGAGCTAAAAATAACATGTTGAATTTAAATCATTAGCTTCATAGAACCATGAATTTTT
TCAGAAGCATAGAACCATGATTTTTTTCAGAAGCGTAAACCAGGGCCATAATTTGAGGTC
AACGATACAAAAGGTCAGCTTTTTCCAACATAATCAGGTCGTATTTGCACTCAAACAACA
CCTCAGGACCCCTTGACAAATAATTTTAGGAACAATATCGATTAAAAGGAACTCTTAC
>comp132918_c0_seq1
ATTTGGCTGGAGTGTTATTCAAACAAAGAGCCTGGTGAATCCCAAGGAGAGAGTGTCGTA
TAAAATTGGAACCCTAACTACAGTTGAGCTACGATTGCTTGTATGCGGGAGATGTAAATA
CCAGGAAAGAGATTAACTGCTATGGTTTCAAATTGCCATGGTTCAGGCAGAATATTGTAT
TTACAAGAGATCATTTGTTTAATTCAACCATGTTCAGGAAGGTAACCATGGACCTTAATG
CTGAGAACGTTTGACTTGATCTTGTGAAGCTGTTCAATTATATTTTTCCTGCTGGGCG
>comp107925_c0_seq1
GGAACAAACTAATGTTTATATCAGAAAACAGCCGAAGGAGCGATCCGCACACACACCACA
AGTATTGCAAAGGAAGAATAAGAAGCTCAAATCGGATCTATTCCCAAAAGGCGAGCCAGT
GAAAGTGGAACATGTAGAGAGGAAATTGAAACAGAAGGAGGAGGAGCAAACTAAATTTTA
TATCGGAAAACATGTAGAGAAGCCGAAGCCAAAGCGGAAGAAGAGGAAACAAATATGGGA
GGAGGATGAGGAGG
>comp26169_c0_seq3
AAAATCTCCAAAGCTTGGAAGAAGAAAAAGTTGTAGTGGTGAAAGAAACTCCTTGGAAGA
GGGATCTGGTCTTAGCCCTCGTGTAAGCAAAGAACATGACACTTCATCCAAGATTATGCA
GGTGAACTATGAGAATGGTAATGTTTCTGCAAAGAAACCAATTCGAAAATCCTTGCCTAA
TCTTTACTCACGAGAGTCCATCTCTGCTAAAGCCGAAGGAAAGTCTGGCAAGTTGAAACA
GAGAGAAACAGTAGCAGATGGTGAAGATATGAAAGCCCCCACAAATGAAGAGCAAGGAAT
CAAAACCCAGTCTGTAAACCCTCTTGAAGTTGTGGATGCAAAACCCGAGAAGAATCCTAC
TTGGGACAATGAGTTACTTGTGAATTCGGCCAATCCTTCTGTG
>comp352077_c0_seq1
CAGAAATTAAGCATGCGCTTTAGATTCAAAACAAGAAACGTCATATAATGAAATGCTTGT
CACGTTTAACTTTTACCTTCTTCAGTGGCAAATCTATAACATTCCTTTCTTTTTACAAGT
GACTAGAAAAAAACAACATAAACCACTTCGGTTCATACAAGATATGTGAAATTAAACTGA
ACCACATAAAAAAACAATTTAAAG
>comp127112_c0_seq1
AATAGACAACCTCAGCCGTTCCCTGAGGAAAGAGAGTTTCCTAACTAGTAGGAATGAAAA
TCCAAATCAACATGGAAAGCCAAATCCTTGTAGTGCCTTTGATCTTCCACTTTTACCATA
ATGTACAGAAATTGTTTTCACATCACCAATAACTGAAAAAAGATCCTGGACAAAATTACA
ATGGCTGGATCAAAGTTATGACAATCATTAGAGCTTAT
>comp25545_c1_seq1
CAAAGAATGCTGGTGGAAATGTGGCTGCAGTAAACAGTGTGGAAATCGAGTCGTACAGCG
AGGAATAAGCCGCAAGTTGCAGGTTTTCATGACACCTGGAGGAAAAGGGTGGGGGCTTCG
CACCCTAGAGGACCTGCCAAAAGGGGCTTTTGTTTGTGAGTATGTTGGAGAAATTCTGAC
CAATGCGGAACTGTATGACCGAGTCTCAGCAGAGAGTCCCAACAACAAGGTGCATTCATA
TCCTGTACTTCTCGATGCTGATTGGGGATCTGAAAGGGTCTTAAAGGATGAAGAAGCACT
TTGTCTGGATGCAACACATTATGGAAATGTAGCAAGGTTCATTAATCATAGGTGTTTCGA
TTCAACCATGGTTGAGATCCCTGTGGAAGTGGAGACCCCTGACCACCACTACTACCATCT
AGCCTTCTTCACAACAAGAAATGTGAAAGCATTGGAAGAGCTAACTTGGGATTATGGTAT
TGATTTTGAT
>comp23290_c0_seq1
TATGGAATGACATCAAAGAAGTGCTAGTGAGGAGAGGAGAGCACAGGATAATTACAAGAC
AGTAGTACCTATGAGTAAGACGATACTGGCCTTACAGACGCAATGGACCATTGTCAGCCT
TTTACTGCATGCTCATTGAATGATAGTGTGTTAACATATATGACACAAAGCACTATGAGT
ACTATGCAGAGCCTGGGAATCCAAATCCTTGCGTGCACATAACTCCTAAAATCTGATCAA
GTTTACGCTTTTGTCCCCATGTTAAATAGGCTTTGTACATTATAAGAAAAGTTTTCTTCG
TGGGTTGTATATTGAAGTTTCCCATCTCACTGAGAACACCCTCCATCTCAGCAAGACGGT
TTTCTGATGAATACATGACCATTCTACAGTGATACAAGGAACGGCAAATTTTCCACTCAG
CATGCTCTGCACGCTTTACAAAGTTTGTAAGCTTGTCTGAGGCATTAACTCGGAAATAGC
TAGTGATTATACAACGCATTATGCCTGCTGTTTTGATGGAGATGTTATGCGCAAAGGCCT
CGTCTATATATCTTTCCATCACATCCATAATCCCCTCTTGGGCATATAACTTAATTAACG
TCACATTTAACCAAGACTTGTACTCATGCCTTGGAATTAGCCTAAGTAACTCCTCAACCT
TTTGAACTCTCTCACTGCTGGTGCTCTTACAGTATGCACATATCATAGCTCTTATTAGTG
GAAATTCCTTGTGTTCAATAACATGGTAATTGACTAGCTTATATATCTCTTCCATCTTTT
TCAGATTACCAGAATGTGCGTATCCCCGAAGCAACAGCAAATGAGTGTGAATATCAGGCC
GTATACCACTTG
>comp6139_c0_seq1
GTTATCAGAAGTATTAACAAACTTGAAGAAATAACGAAAAACGGAGACGTTAGGTGGAAG
GTTGTGTTTTCTGCATTGAGCAAGATAACCATATATACAACGCCAAGCATTCGGTGTAAG
TTGGGTTGGACAAACCCTAGCTTCAGCAAGAAGGCGATAGACAAAGTCAGGAGGAGGGAG
CCTAAAACCAGAGCAAAAGGATTCTCTATAAATTCTAATGGCCCCGGGCTTTGGGTAGCA
GGCTCGATCGTTAGGC
>comp21885_c0_seq1
TTTGATATGCACGTCATTATTGAGGTTAGTGTCTTACATCTGCATTAGGGATATATTTCT
CTTTAATTACTTGAAATCTGATCTTTGGAATCTTCATTATTGATTTAAAGTGCTTATAAT
ATATTTTGTGTTCTATTGAATTAACCGGTTGCCCAATTTTGTAACTGCGAGGGTGTTTCT
TTTTCATCTTAATGTTGATACACAAGTTCCTCAATAATTTTATTTGATCATGAAAACTAA
GTAGACCACTTGAAACAGAATATTGTCAATATATAACTGTTAAATGTGTTCCTGCAGACA
AACCGCACCACTGCAAGGA
>comp193408_c0_seq1
AGAGAGAGAGAGAGAGAGATCAAATACACATTATAGAAATTAATTAAGAAGTTCAAGAAA
GCTGTGGAAAAGCATGACAGGATTTTTAATCAAACTACAGCTTCCCAGAACAGTTGTATT
TCTTTTCAGATCTCACCAGCAACTGGAAAAATGGAATGATGCTGAGAAGAGAAGGAAAAG
AATGGAGGGCAAATGTGCAATGAATTGAGGGATGAGAAGATAGCACAGCATAGCATGCCC
ATATAAATTTCTCACACATGGACCACAATCCAATGTACCACACTATATACTACAGATCTT
CAACTGCAACTATAT
>comp34564_c0_seq1
ATATTATACAGAACAGAGCATTACAAAAGTATCAATTTTACTGTTTCATAAAATCTAAAT
TTCCAAATATGTCAAATAAACTAACAAGCATGAATCTCTAACAGTTACCTTATCTTCCTA
CATTTGGCTCAAACCAATCTTTACATATGAACAAATGGAACTAGAATAAAGAAATAAACT
AATTATACATTAGTGTTTACATTGTCATTATGTTTCAAATTTACTTTACTTTGGTCATCT
ACAACATTTTCAGCTTCTCCAACATCAACAACATTTGTTGATCCTGTCAGCTCTTGAGCT
CTCTGCGCTTGATGCTCCCAGTTAGTTCGACTAATGACGATAAACATGGTCACGACACAG
GAGCCCTGAGCAGCTAATAGCCCGAGCCATAATCCTCTGAAATCCAGTCCTGCGTAGAAA
CCTAGCCACAATGCCACTGGCATTCCCACGAGATAAAAGCAGCCCAAATTAATATTTGCA
CCTAGTTTCGGACGAGCTGTACCTCTTAAAACACCACACCCTGTTGTTTGTGGACAATTT
CCTAGCTCACAAAGTCCGATAATTGGTAGAACCATCGATGTTAGAGCGATTATATCCGCG
TCTAGTGTGAACATTTTAGCCCATACATTTCTTACCATAATTGCAAAGAATAATGCTGAG
AACCCTAGTGTGAAGCTTGAAGCAAGGCCTATTATTGTCGCAAGTTTGGCCTTTTTAGGC
TGGTTTGCTCCAAGTTCATTTCCTACTCTTGTCGATACACCAAAGCTGAGTGAAGATGGG
AAAATGTAGATTAAAGAAGTGGTCTGAATCAAAATTCCCATGGAAGCTACGGTTGCTCGC
GGATTTATTAACAATCCGCACAATAAAATCATGATTTCGTACCACCACCATTCGAGACAT
ACCGAAATGCAGCTAGGAACGGCCAAATTTAATAAAGATTTCCATCCCTTAATGCATTCG
GTCGAAATGCCTCCCCATGTCTTCTTGTACACACC
>comp34068_c0_seq3
AAACACCATTCTGTGCACACTACTAGTCTAGTCAACGGACTAAAACATAAAGAAACGAGG
GGCAACAAGGCCACCACTAACAGATGATCATAATACCAATGTATCTAGAAAAAGTAATCA
ACATAACAAAGACAGCAACATAGAGCTCGCCATCTTCCATCCCAGCACCCGCATTAGCTT
ACTCATCATCCTCTTCCTCCTCACTACCCTCCTCGTCCTCATCATTAACCTCAGACTTCG
ACTTGTCAGACTCCTCTTCCTCATTCTCACCAGCCTGCTTTTTCTCATAGGCTTTCAAGC
TCTTCTCATAATCCTTCTTCCTTTGTTCAGCAATAGTCACAAACTGAGCCTTCTCTTCAT
CAGACATCGCTCTCCACCTATCTCCACCAGCTTTCCCCATCGCAGCAACTCCTTTCACAG
CAGGATTCTTGTCCTTAAACTGCTTCCTAAAACCTTCCATGAAGACAAAGAAAGCACTGG
GAGGCCTCTTAGGCTTGTTAGGGTCCTTGACCTTCTTCCCCTTCTTTTGCTTAACAGACA
GCTTATCATCGTTTTTGGATCCAGCTTTAGATCTACCTCCTTTCATCGTTAAAACTAAAT
AGCGAGAATAACAAAAGCTAGGGTTTGTGCGAGAGAGAGAGTGTTGTGTGAATTGAGAGA
GATAGAGGGGAGGGAGATATAAGGGGGG
>comp35382_c0_seq2
TAGGATTAGGATTAGGTTTAGTTCTGTTCTTCTCCTAGTTTGATAGCACGTTCCGACGCT
AAGCGCGTGCCATTGGGAATTGGTTTTATTTTTCTCTAACAACTCAGTCGCACGTTTTGG
TAGAGATGGAACGTATTTTCGGTCGATTGCCTTGGAAACGTATTTTCGGTCAATTGCCTT
GGAAACGCAAATTCGAGGAGGGTCCTATGGCAGGTTACGTTGTAGCACCAGACATGTCAC
ATGTCGACAATACGTTTACATTTTCAGCTACTTCTTCCTCCACCTCCGCTGCACCAAAAG
CCAGAAGGAAGAAAAAATTCAAACCATCACCACCATCCGATCGTTCACCATTACAGGATT
TTGATGAGAAGTTTACAAACATGATGGAACAATGTTCCATTGAGACTCAATCATCCGGGA
CCTTCTTTCAAGATGAGTGGTTGTCAGCATCCGCAAATGAGGGGTTTTTAAAGGTCAATG
ACAATATATCTACACTCGAAGCTACTCCGACCTTCTCCTTGTCAGCATCTGCTTTCGTAC
CCCCAGTCAAAGCCAAAGCTACTGATGATGATGAAATCATTAGCCGACGATGCATTTTTG
AAGATTTTGATATGTGCCAAAGTCCGGAATCTGTTGTTCCTCCCCATATTAAAGAATTTT
GTGATTTTGCCCTCGAAAAATATAACAATGAACATGGTACCAGTTATAGATATTTGTTTC
CGATAGTGGCTGACGAGGATGTTAAAGCTGACGATACAAGTCACTCTTTTATTTTCATGG
CAACTGTTTCTGATGATTACCATTTCGAGGCTTTTATAGCAAAGATCAAGAGTTTCGGAT
TTTCTGAAGGCCGCACGTCTTATGTCAAAGAGCTTCAAGAAGTTTCCCACTGTTAGCCTA
ATAGAATGTTGAGCTTCTTGTCTTGCTTTCTAAATCTCATCCAGCTTCCCCTTCACTTCT
GATTGTAAAATTTTCGGTGAAATGTAATATGGATGCTATTGTTATCTACTATGTTAGTAA
CCTCGGATTGTTTAATATGCTTCAACGATCAAGATGTTGGGCAAGAAACCTTAAATAGTG
TTTGCAACGATCAAGAGTCACATGTGTGCATCAGGGCATTGCTTTTTACAATTTAAACTT
GATTGTTTGATGCTCTCATGCTTTTGATGTTTTAACAAATTTTATTAAAA
>comp106510_c0_seq1
GGCACACACTAGACAAACCCTTCCGATAATCAAGAAAGTTGAGGATCAGGGATAGCCTAA
TTGTCAAGGCATATCCCCTGTGTTGAAATGAACTCGGATTCGATCTTTATTACCTCCCCT
TGTTTAAAAAGTATCTTGTTTAGTAATTGATGTTTGTTGAAAATAAAGACTGAAAATCAG
GTGATATCGAAGAAAATTCACTAACCTTGTCATCAGCATAGATCTTGA
>comp15052_c0_seq1
GTATTACCATCTTTGTACTTGGGCTTATGGTCCTTGTCAATCAGCCACAATGAAGGTTTC
TCGGGAAGAAGTTGAATACTTCATGGCTCGTGCAGTCAGTTCAAGATGAAAAACATGCTG
ATTCCATGTGAATATTTTGAGTCTTCGCCATCATGTACTTTCCTCAAGTAGAGAAACAGT
TGCAGCTTCCTCCTATTAAAAACCTTGCCCTTAGTGTAGCAACTTCTCTCGGGCCTGCGT
CTATCATTTTCAAGGTATTCTAAGTTTGTAATTAGGTTGTTTGTAATCACTAATTTTACT
CTTAGACAATTTTACAGTGAATTTACAACTATAATTAAATAAAGATAATTCGAG
>comp34676_c0_seq2
CCAGCCTCCCAAGGGCCAAGTCCTATCCCTCTGTAGAGAGATGGTGGTAAAAAATTAAAC
ACAATATTGTCTATAATAGACAGCAACCTTATACTCCAGGTTTAACAAAACAACTGAGGG
AGTTCTAGACTGTCACATTATGAATAATATCTACAAAGACAAGGTGATAAACAGTAACTA
TCATGTACTTTGTTACCAACCGCATGAAGCAAACTAGGACAAACAGAAAGTTGTAACTCT
AGAACATTAAAAAGCTAGCTGATCACTAAAAACTAAAAAAGCCCAAGATGCAGAACAAGC
TCCTGTCTATGTCTGGTACAAGAAACATCAGTAATGCCAAAGTACTTCAAGCACCTCTTT
TAAGTCTTCAATAGTCTCTCTGTGTAGGCCTGTACAAGTTTGGTAAGCTTGGGTTTAGAA
CTTGCAAGATATTGATCAACTTTCTCTTGTGTTTTAGGGACATGGACTCCTTGAATTGTA
CCGGTCACCTTATCTACTACCTTTTTCACAATAGATTTGTGAACTTCCCTGCTCATCTGA
CCTTCCTTCCATGTGGGCTTTAGAATCTCCTTAACATACTCCACAAGTGCAACTTTGAAA
AGCCGCATTTCTTTCTCATCCTTGCCAGTATTGCCCTCTCGAACCCGACCTTCTGGATTA
GCATTGTCAGATGGAATATCTTCTTCTGGCTTGCAATTCTCAGATTTTATGCTGAAGTTT
TGATGGGCTTCTAGATTTATATCTGGCTTTAACAGCTTAACTGTAGGACTAACTTGACAT
GCTTTCACCGGACTGCATACCTTTTCAGTTTTGGCAGAGTCAGGACCATCAGTAGATGAC
AAAAGAAACTGATCCAGGGGCTTTGCCTCGCCCAGTTCATAATGCTTATTATTGTTATCA
ACCTCACTTATCCTGTCAGTAGATGAATGAGGGAGGTGCTCGAATGGCGTTGGCTTATTC
TCCTCATAAAGTTTATTGTCGCTGGCATGATTTTCCTGTTCAGATGGTTCATCAGTTTTG
CCATGCTTTCCCGGTTCAATGGTATCGCCTATGGGCACATGCTGTCCTTGGAACATTGTC
GTTTGATTGGGTTGAGCCACTGTTGAAGCTACAGGGGAATTGACACTTGCAGAACAAGAA
TTCAACACAGCATATAGTTCCGGAAGCTGTTTCCCGTTGCTAAGTATCTCACTCAGAGAT
GCAGAGAGATTAGTGATTGCTGCAACCTGGTAACTGGTCATGTCATTTTGGGGAATACCA
GGATCTACATGGGGTACTTCAGATTCCAACACCTGATGTTTGTTGGTGAATTCCTTAAAG
AGATTCTTGGATTCATCTTGTTGATTTGGATATAGTAGCTGTTTATCTGATCTGTTTGGA
TCAGTCTCAGGTCCTTTAGAAGGACTCACGGGGATGGCATTCCTTTCATCAGTTTCATGA
AAATTAAAAGGCATAGAAACAGAAGTACCACTGTTCTGGTTAAAAATTTGCTCAGGTACA
AACAACTGATTAGTGTTCCCAGATATGCTCACCCCCTTCAGTGCATTAGAATCATCATTT
GACATAATATTATTTCCTCTATTACTGTCACGCTGTTGAACATAAGAAGTTTCAGAGACT
AAAGGATGCCCAGCATTGTTGATAAGCTGCTGGGTTGATGCTCCTTCAATTATTTTTTCA
CAAGCCTGCAAAGATGTGCCATCTGCAGTCTGATTATGGGAACCTTGGACATCGACCCAG
ACCTCTCTGTCAAATGTTACAACATGTGTTGATTCAAAGGTGTCAACATTTGCCATATTA
CTACCATTCTGTGGTCTGTTCCACATCATGTGATCCATATTGTTGCCACGCCTTTCATCA
GTCTTTATCCCTGCACTTGGTGGCTCGGGAAAATTCACACTCCCGGCATTACTGTCAACC
CATTGATTGGGTCTGGCAACATCAGACACACCAGCAACATCGCTCCATTTGGGACCATTC
CATGATATGTTCTCATCTTTCATATCTTGATCCAGTCTACTGTAAGCCTGTTTTTTAGCA
GTTTTGTCAGTGTAACTCATCTTTCTGGTATCACGGTCATTCCAGTCATTGCTATTCCTA
TCTGAGACACCATTTGCATCACCCCACTTTGGACTATTCCTATATTTATTCTCATCATCT
GGATGCTGGGCGTACCTATCATACTGCACTCTTTCTTTTACACCGCCACCTCCTGGATGA
TCATGAGAGAACCTGCAATCATCCCTGTGACATCTTCCCATTGCAAAATATTTGCAAGGA
ATATTACCATTCTTAAGTGGCTGGCGCCTGTGATCATGGTCAAAAGAAGAACTCCTATTG
CTTCTGTCGTAGTTGGAAACCTTATCAAGTGTCCTATATCTAAGCCTTTCATTATCAGCA
GAGAAAGCTTCACTAGTTTCCTGTCTACCTCTCAATCTATCTGCTCTCTCTCTTTCTGGT
TTGCATTCATCCCTGAGATTGTCCTCATGAAGGAATCTGCATTGATCGCCTCGTCTGCAC
ATTCCAACAGAAAAATCTCTGCATAGCTGAGATGATGCTCTGGCCCCACTTTTTTCATCA
CCCATTCCATTATGTTCACGTCTCTGATCAGAAAGTGAGCTCCTGCTCCAATTAGTATCC
CTGTCCTTGTCCATATCTCTGTCCCTTCCTCTGCTCCAGCTCGGTATACCATCCATGCCT
CTG
>comp237523_c0_seq1
CTGACAGATTTGACAGGGAGGCTAGGGAATGAAGAAGTGTCTAGTTCAGGAAGGCTCCTA
ACTCCACCCCAGATTAACTCTGAAAGGCTCGGAAATCCTTCTATTTCGGGGAAGCTGCAA
CAACTGCCTCCAGACAGCATGAACAAAGGAAAGCATATTGGTTTTCATAATGATATTGGT
AAAATTGAATTATCTGCAGCCACTAGGCAGTTACTAATATCGAGTAAATCAAATGTCCAA
CAAGCAAAAG
>comp25640_c0_seq2
AAAAAAAAAAAAAAAACTTGTGAATTGTTTGTCGAATAATTAGAATTCCTCACCAGATGC
TAAAAACGCGTGAACTGTTTGTCGAATAATTTGAACATGCTCATCATCTCTCAAAGATAC
CTTTGACGTAAACCATGTCTTTTTCACTCAACTGAAGCTCCTTCCTCATTTGTTCTACTT
GCTGGTCATCACCTTGAACAACAACTTCTGACAGTGTCCCGTCTTCAGCCACCATCATTT
TAACCTTGATCTGCTCTTTTCTTGAAGCTCGCTTCCAGTAGTAAGCTCCTGCTAATGGGC
TTAAGATGGTTAGCCAGAACCAATTGTTTCCTACTTCAGGATTTGTTATAGTAAGAACTA
GGGCAACACTTCCCAAGCTTATGCAGGTGCAGAATGTGAGGAGTGCTGCTTGTCCTCGAC
TAGGCACCATCATGCCTTCAAACGTTATGGTCTCTCCCTTATCCAACACAACAAAACTAT
TGCGAGTGAAAAATGAAAGAATCTCCCCTGCCATCTGACTTGGCTTCTTCATTTTTCCGT
CCCCTTCTCCTATAAAAGTCTTCTTCACTATCTTGGATTTAACCGAACGTTTGATGAGTG
ACCAAAGCCCCGGAACAGAAATGACAAAAAGACCAAGAGAAGTGTAATAACTTGCAGTAG
AATAGCCCACATTTTCTGAGATTACAAAGAGAGAAGTTGGGTCTGACAAAAGTGGTTCAG
GTGCGAGGGAAGAGACAACTCGAACCACAAGCTTGTTGGGTCGTTTGAGAGTTGGCCATG
GCTGATGGAGCTGCTGAATTTGGGTTGAAAATCTGGGTCGGAACCTAGAACAAGGCAGAG
TATGTATGGGAGGAAGAAGTGAATTAGCTGAGGATGCCATTG
>comp108371_c0_seq1
GGCACATCAACTGATTCAGATTCTGAGATCGGAGAACGTCGAGTTTGTTGTAGCTCCTTA
TGAGGCTGATGCACAGTTAGCGTACCTGTCTAGTATTGAAGCCAAACAAGGTGGAATAGA
TGCAGTGATTTCAGAGGACAGTGATCTGCTGGCTTATGGTTGCCCAGCTGTTATTTTTAA
GATGGATCGTGATGGGAATGGCGAGGAGATAGTGCTGGACAAACTCTTTGATTCGGTTTC
TTGTCTACCATCCTTCCGAAATTTTGACAAAAACTTGTTCTTAGGTATGTGTGTTTTAGC
TGGCTGTGACTTGCTTCCGTCTATTCCAGGAATTGGGATCTCAAAGGCTTATTCGTTGGT
ATCCAAGTATAGGAACTTGGATAGAGTAAGCATATTGAACTTCCTTGAATGGTGCACTGT
TGTTGTTGATGTAATTTTTCCCTACTCAGAAAACATGAATATTTATCTGGATTCTCAAT
>comp25775_c0_seq1
CTCTCCTCTGTGTTTATTCGCAACCTGAGGTGAAAACCAAGCTAAGAAATTCTAAATCAA
GCTGAATTTGAGGGTGGAGCTACCGAAGAGTAGTACAAATTCTGCTGTGGAGCTTGGGTT
GCTGGAAGCAGGTCAAATCCATTGGAAGAGTTAAAAGATGCCACTAATGACTTCAGTCAG
TTGCAGATATTGGGTGAAGGTTATACCGGAAAG
>comp35842_c0_seq2
GATGTGTATTCTTTTGGTGTTGTGTTATTAGAGGTCTTGTGTGGAAGACCAGCAGTGGAC
CGCACTCTGGAGGAAGAACAAATAGGTTTAGCAGGATGGGCACAACACTGCTTCGAAGAG
GAAATATTGGGGCAGATTATTGATCCACGAATGAAGGAGGAGGCATGTCCGGATTCTGTA
GAGGCGTTCGTGAAAGTTGCAATCCAGTGTATAGATATTAGACCGAAACACCGTCCCACT
ATGGCTGAGGTTCTGGTCGGTCTCGAGTCCGCCTTAGCCTCACAAGAAAGAAGCACAGAA
TATTGTTTACCTGAAATAATACCTAGTGACGATAACGAAGAAGAGATAGATATGTCAGAA
CTTGAGATGGAAAATGAAAATTACGAATATGGAAAGGATGATCTTGCCAGCAATAAGCAT
CAGGAAAAGAAGTCTTCTGCTATGAAAAGGTTTGTTGCTTTTTTGGCAGCAACATCTCAC
ACCATATCAGCCAATAGAGAAGCAAAGACAGCAAGAAACAGTGGTGTGCTGGAAGCCACA
TCAAAGTTGAAAATTTACACATTCAAAGAGCTTAGTGTAGCTACCAGGAACTTTCATCCT
GACGGTGTGTTGAGGCAAAATGGTTGGCATATTATTCATAAGGGACTTATGCCTACTGGT
CAAGAAGTAGCTGTGAAAAAGCTATCACTGGGATCAGGACAGGGACTTACAAATGAAGTG
AATCTATTACTGAAAGTTCAGCACAAGAATCTGGTCATGTTGCTTGGATGCTGTGTTGAA
GGGCCTGAAAAGATGCTTGTGTTTGAGTATCTTAAGAACAAGAGTCTTGACTATTTCCTA
TTTGATAAAAGGAAGTCTTCATCATTGAATTGGACGACAAGATTCCAAATCATAACAGGG
GTTGTTAGAGGTCTTCTTTATCTCCATGAAGAAGCCCCTGTAAAGATTATTCATCGAGAT
ATTAAAGCCAGTAATATATTGTTGGATGAACAATTAAATCCCAAAATCTCTGATTTTGGG
TCAGCAAGGCTTTTTCCTGCAGGGGATGATACACATCTCAATACATTTAGGATTACTGGT
TCCTATGGATATATGGCACCTGAGTATGCTATGCATGGATATCTATCGGTGAAAACAGAC
GTGTTTAGCTTCGGGGTTTTGCTGCTGGAGATTGTGAGTGGGAGAAAAAATCTTGATCGG
CTGCTTGATTCTGAGAAGGCAGATCTTTTAACTTATGCATGGGAACTCTTTCAAGCAAAT
AAGACAATGGAATTGATTGACACGAGTCTTAAAGAATTTAATCCTGAAGAGGCAGCAATG
TGCATACAACTTGGATTGTTATGCTGTCAAGCTAGTGTCTCGGAGAGACCAGATATGAAT
TCTCTTTATCGCACGCTATCAAGCGATTCTTTTACTTTACCTAAACCGGGCAGACCTGGT
GTCAAATAGTCAATAGTCAGCATAGTTGTGCCTAGGATAGTCAGCATAGTTGGCACCGTC
AGTTGAATATAGCACCCTAGTATTAGACTTTGTTGTCTTAGTAGTTCTATATATATCAAT
ACAGAGCTCATGTAATACTATCAAGATATACA
>comp4052_c0_seq1
TGTGCTCTTCCGATCTGATAATCTAAACCGTAAAATGTTGAGTGTAGAAATATGACTTTA
ACACCTCTATTATCTGACCTGACTACTACACCACCTCTGCCAACACCAACATCAGTCGTT
TGTCCAGGCGCTCCCGTGATGACTCCGACGCCTGAACCTTTTCCGACTTCTACGTGAACC
AATTAGAAACCTTATAGCATGTTTTATTTATTTATGAACCAATTAATTTTATTTATTTAT
TTT
>comp61408_c0_seq1
GTCGAGTCAGGTGTTTTGTATCTTAGCTCAAAAGTTGAAAAGATTATCGAAGCTGGTGAT
GGCCATAGTCTAGTCGAGTGTGAAAATAATATTGTCATTCCATGCAGGCTTGCTACTGTT
GCATCTGGAGCAGCTTCTGGGAAACTTTTGCAGTATGAGGTTGGGGGTCCCCGAGTTTCC
GTCCAAACAGCTTATGGTGTCGAGGTCGAGGTAGAAAACAATCCATATGATCCCAACTTG
ATGGTTTTCATGGATTACAGAGATTACACTAAACAAAAAGTTCGAGACATGGAGGCAGAA
TATCCAACGTTTCTTTATGTGATGCCCATGTCCCCAACAAGGATTTTCTTTGAGGAAACA
TGTTTGGCTTCAAAAGATGCGATGCCATTTGATCTACTGAAGAAGAAACTCATGTCAAGA
TTACAGACAATGGGAATCCGAGTTTCCAAGACATATGAAGAGGAATGGTCTTATATACCC
GTTGGGGGATCTTTACCTAATACTGAGCAAAAAAACCTTGCATTTGGTGCAGCTGCGAGC
ATGGTGCATCCAGCCACTGGCTATTCGGTTGTCAGATCATTGTCAGAGGCCCCAAAGTAC
GCGGCTGTGATCGCAAACATCTTAAAAACTGGTCAAATTAATGGAATGATTAATCATGGA
AGATATACAGAGAACATCTCAATGCAAGCTTGGAAGACCCTGTGGCCTCAAGAAAGGAAA
CGCCAGAGAGCGTTCTTTCTGTTTGGACTAGCACTCATTCTACAGCTGGATATTGATGGC
ATAAGGACATTCTTCCAAACTTTTTTCCGCTTACCCACCTGGATGTGGCAGGGATTTCTT
GGTTCATCTCTCTCCTCAGTCGACCTTGTACTATTTGCCTTTTATATGTTTATCATAGCA
CCACACCACTTAAGAATGTCCCTTGTAAGACATCTCCTTTCTGATCCTACGGGAGCAACA
ATGATAAGAACATATCTAACAGTCTAGAATCCCTGTTCTATAGCCAGAATGCTCAATTCA
GTAAATTATGTAAA
>comp22087_c0_seq5
GGACTTGCTTTAAATAGCCTACTCCATTTGAGACACTGTATTGAGCCACCTCAGTCAAAA
AAATTCTTGATACTCAACGATTCAAATTATCTGGTGCATCAGATTCCAGCTCTAAACCTC
CTCCACTTCCGAAAACCACCATCTGCCAATTTATTTTCAAAGTGCTTGATTAGAGTGATC
AACAGCCTGAGATTGGTTCTTCGAACATCGGTGTTGCAGCTACTACTCAAAACTCTAAGT
TTTCAGTTCAGGAGCCTAGGTGTCATTAATTTCAATTTCCATCATCAATTAAACTAAGAA
CCCTAATTCCAAAAATCTGTATCAAAGCTAGATCGATTTGAACTTTGAAGATGGAGATTT
AAAATTGAAGGCCTTGCAACTCAGATTAAATTGAACTTCGAAGATGGAAATCGAAGACTG
CTCCACACTCAATAAATTAGGAATTACAACATGTAAATAAGGATTGAATATGTGATTGAA
GCTTGAAAATTAGGAATTGATGATATAGATGAATTAGGGATGGAAGAGGCCAAATTGGGA
GCAAAC
>comp274693_c0_seq1
GCCCAAAATTCAAGCCTCGATAGAAGTTATGCTGGAATTCCAATTGAGTTACCTCGATCC
TAAGCATGAAAAAAAGAAATCAGTGGAGGGGACTATTCACAAATGATCATATAATCTGGA
CCGTTGGCTCGCCGAGCTATCAGAGAAAGTTGGGACGGTATTCGAAAATATCAATTGAGC
TGACTTATTCACAATGTCCAGCTTTGCAGGGCCTCAAAGAAGTAAGCATCTGCACTACTA
CTAGTTT
>comp69465_c0_seq1
AGACACAAAAGAAATATAGAAAGAAAAAGATATAGAGAGAGATCAGAGAGAGAAAGGATG
AAGACGGGGATGAAAATGGGAAGAGCAGGAAAGGAGAAGCAAGAAGCAGCAACGAAGGGA
TTCTGGGATAAGGCTATTCGTATTAGGAACAATCTGAAGCGAAACGCAAATTTCGATCGC
AAGATTCAGCTTGGGCTTTATGCAGCTACCTGCACTTGGCTTTGGGTAATTACAAGTCCA
CGTCATGCTGCTGATGACGTCAAGGAAAACAAACCCTCAGGCGACCATTAAGGATTGAGA
TTAGCTGCTTTGGGTGGGAGTCTATCAGATGCAGCCTCTATTCCGTAGTGCTATTATTGC
TATTATCTTTAGTTTGTAATGAACTTATGTTAAGGTACTTGTTTATTATGTTGCAATGTA
CTCGTAGTTGCATGCTACTATCCTAA
>comp18354_c1_seq1
CTTAAATGTAGTAACTCACATACATATGCACCAGCTAGACTCAAATAGAAAAACCCTAAC
CCCCAAAAATCCACTCATTGCTACACAAATCACACAGCTATGGGAATTCTCTCTTGGTGG
AAAGGCTCTAAAACCCCTTCATCTTCATCCCAATCCAAACCCGACCCGAATACCCACCAC
AAACCCGAAGTTCCAGGCATGAACGGTGCAGTGGAAGTGACCCGACCCGCTCCAGTATCA
GGCATCACAATCTTTGAATTCGGGTCGGTTGCA
>comp23689_c0_seq1
GAAGTCATCAATTTAAGAGTTCTAAAAGAAAACACATGTCAAAATATCTGTAAAAAATTT
AGATACAACATACACACTCCACGACTAGAGTAATCACATATATTACAACCTCCTGTGCTG
ATGTAATAAGTTAACTATATTTATAAATATATTTACATTCTGGCAACTACGAGAAATGTA
TAAATAAGATTTCCCACTTATTCGAGAACTCAGTCCAGGAGGGCAATGGAGTAGGCTGAC
CAACTTCTAACACTTCTCAGCGGTCAAAGCTGAGTTATCTCCATTTGACGAAGTGATAAC
ATCAGCAAGAGCTGGTACAGCATCTGAATTTTGAGCTTCAACATCAATCTGATCAAGAGG
CTTCACATTAGGATCATGTATTCCTCCAGTTGGAACCTTAGAAAGGTCTCTTAAAATCCC
TTTATTTGCCCACTTGAGCCCACAAGCATTGCACAATGTCCTTGGGCCATCAGGCCCCCG
ACGCATCATTGGAGTGGACTTTGAGCTGATTCCGCAGTGTCTACAAGAAGTCTCCTGCTC
TTCTTGGCCAGAACCAGCATGCCATTCCAAAGAAGCTGAACCAGAATCCTCAGATATTGC
CTTCGATGATGTGAATTGCCCTTTCTTTCGCTGCATCCTGATTGCTACTTCTTTCCGCAC
TTCATAACGAATTTTTTTGTCAAAACACCTGTCTTTCCTCTTCTCCCTAAATCGAGTCAG
AGAAGCAGCCCGTTGCGGTTGACTTGCCCTTACAGGAAGGTCACTTAAACCCCTTTGATT
TTGGTTCTGTGAAGGCATCCCAACAGTTGGTATACCAGTAGGTACTTCATATCCACCCAA
GAGTAACAACACTGCCTGCACCTTTTCAGGGGAAACAGCATCAAAAACGTAAACTTCTCC
CTGAAAAGATAGTGTCAACTGATCCACACCACCTCCACCAGTATGTGGCACAACTTCAGA
CCCTGGAACATACATTTGATGCTGATGTGGCACGACATTAATGCTGTCAATGCCATTTCC
ATTCATTGGCTCCATTCCGTTGGAAGGCTGAACAACGGTACCACCATTTTGTAGGGCATG
AGCAGCAGTCTCGTAGCGAATATGTGGATTGTCTATTGACTCTCCGCCGCTTGGTATGTC
CTCTTCATCTTCATTATCTTCAATCTGAGGGTTGTGTTGCTGAATGCTACTATTCATTGC
TTCATTTCCAAACATCGCAACCTGCAAACTTCTGTCTGGCATCCTAAACAGTTGATCTAC
GGCGAGGTACGAAGCGGAGAATCGCCGGCGATAGCGACGTGAAGATCGACAACGTGCTTG
AATGGGAGTGAAATTAATATAGAGAGAGGAGAGATGTGTATGTATATAGGTATGTA
>comp36198_c0_seq7
GGCCTTGTATCCGAGAATCACTTGCACAATCTCACAAGTATAGATTACTTGGACATTTCA
TCGAATTCAGAAGTGGTTCTGAATGTCAGCTCCACATGGAATCCTCCTTTTCAACTCAAG
CAACTTTCCTTGTCATCCTGCAAGTTAGGACCCACATTTCCCCAATGGCTTCGAAACCAG
AGAAATGTGGACTTCTTGGACCTTTCTGGTGCCGGCCTTGCTGGTACTATCCCAGATTGG
TTGCAGTGGGTCTTTTCGCCTATTGGTAGCCAGCTAGATTTGTCGAACAACCAGTTTACG
GGTAAATGGTTGTCAATACCCTCAAGGTTGGGGGAGTTAGATGTCTCAAACAACTCTCTC
TCTGAATTAAAGTTTGCCAATGGTAGTCAAAGTACAAGGCTGCAAAGGTTAGATGCTTCA
AAAAATCTCTTCCGGGGTGCCTTTTTAACATGGTTATGCAATACAGAGATCATAGAATAC
ATCGATCTTTCAGATAACCAGTTGTCAGGAACAATTCCCCCATGTATGAGAAGCTTGGGA
TACTTGCAAGTATTACACTTGACCAATAATTCACTATCTGGAATTGTTCCAAGGTTTCTA
GGATCTCTTCCATTTCTACAATCTCTTCACTTGGGCAACAATAAGTTTGAAGGAGAACTC
CCTGATTCATTTAGAAATTTGAGTCATCTTGTAACACTTGATGTGGCTAAAAACGTTATC
ACCGGCATCATCCCTCCTTGGATTGGAGAAACTTTTTCTTACTTGAAAGTTTTAAATCTC
AAGAATAATAAATTCCATGGTCCCATTCCTGGACAACTCTGTCAGCTCCGCCAACTTCAG
CTATTAAACTTGGCACAGAATAATATTAAGGGTTCTATCCCTCCTTGTTTTGGAAACCTC
ACTGCTATGACAAGGGATGACTCTAATTCTGATGAATTTTCTTATCTTTCTTATAGAAAT
TATTATGTAAGTTATGTGGAGAAAATTTTAGAAAATCTGGAAAGAGTAGAGCGTGAGTAC
CCTGCATCCTATTTTGTATCCATAGATTTGTCAGACAATAACATAACAGGAGTGATTCCA
AAAGAGTTGATGAATCTTGTGCAACTTGTAAAGTTCAACGTATCAGGAAACCATATAACG
GGAAGGATACCAGACCAAATTGGCAATTTGACAAAGCTGCTATCTCTTGATGTATCGCGA
AATCAACTTTCTGGACCAATTCCTCAGAGCTTGTCGAATTTATTCTCTTTAGAACAGTTG
AACCTGTCATTCAATGATTTATCTGGTAAGATTCCAACAGGGAGACAACTCCAGACCTTG
ACTGATCCATCTATCTACATAGGGAACCATCAGCTATGTGGAGCTCCTAGCTTAAGCAAA
TGCCCTGGAGAACAGGACTCATCTATAGACGCTGGTGAAGATGGACATGAGGAAGATGAA
GACGAAAGTCATGTTTGGTTCTATAGTGGCATGGGACCTGGTTCCTTAGTTGGCTTCTTG
GGGTTCTGCGCTGCGTTGCATTTCAACAAGACATGGAGGTATGCTTACTTTGGGTTCATT
GAGAATGTCTACGACAAGCTGGTATTGGCAATTGCATTGAAGGCAGCTTGGTTGTCCAAG
AAATTCGTCAAACAATAAATTGAAATTTGAAGTCTTCTTTATCTTTCTTCATCCGTTTAT
TTGTGACAATTGTTGTTATTTTGCAAAATATTAACCAAATAATCGCACAAGCCAAGTGAA
CCTATTGTTATT
>comp23483_c1_seq1
ATGGTGGGAAACACAAGAGCGAGGTGATCAAGTTGTTTCTGCGGATGAAACCGGACAAGT
TGGTCCTCGTGTTTCATGTCGTTGTCAAGTCATAAGGAGCGTCAGTCAGTGGTCTGCTGG
GACAAGCCAAGTTGAGGAAAGCATCCATAGAGCTTATTGCTCTCTTATTGAAAAGGCTGA
ACACTTTGTCTATATTGAGAACCAGTTCTTTATTTCGGGTCTAAAGGGAGATGAAACTAT
ACGGAATCGTGTGTTAGAATCAATGTATAGACGTATACTACGGGCACATGATGAAAAGAA
GTCATTTA
>comp18931_c0_seq1
AAATATCGCAATTAGGTCTGAAAACAGCAAGAAAAACACAAGCTATAGTTGATCTTCTCT
ACACTAATGGCGGACGAAGCTACCCGAACTGCATTTGTTGAGATTCAAGCTCGTATGATT
GAGACTACTGGAAATCTCAAACAGGTTCAAGTTCAAATGCGGAATAAAGAAGGAGAAAAG
AAGCGTGCGTACTTAACCTTGGAAGAACTGCGTCAACTTTCAGATGACACAAATACATAT
AAATCCATAGGGAGAACGTTTGTTTTAGAGCCCAAGTCAGCTTTAATGGAAGAACAAGAG
CAAAAGCTTAAGGATAGTGAAACTGCAATTGCTTCACTACAGACCTCAAAAGAGTACTTA
GAGAAGCAGATGGCAGAGGTGGAGAACAACCTAAGGGAGCTTTTGCAGCAAGATCCTACT
CTCACTCGTCAGATTATGTCCATGTCTGTTTAACTATGTAAACATTGTACTTTGCAAAAG
TTAGTGTGTTTCACCATTGCATATTAGATGTCCACCAGAAGTTTCAGATATTTGATCTTT
ATATTTTCAAACTGCATTTAATTTCTAATGTTATACAAGCTGAAGATATTTTGTTCTTGT
GGTATTTGATGTTAATGCAAGTTGGAAAGCCATTTATTATCATTTAATGTTA
>comp378783_c0_seq1
GAGTTCTTCAGCCGGTGTCCTTCATCAACTACAAGAACTTCCCAAGGCACTGCACGTAGA
TGTGAAGAATCGACAAGAACCATCTCATATGTAGTTAAAAGCACATTGAATTTATAAGAA
GCTGTTTTCTTACTTAACACACTAGGATTACTAGCATGCCACTCATATTCTCGTATCATA
GCCCTTGCTTTGGCTGAACCATGATAC
>comp261476_c0_seq1
GTATATTGGGATTAGACCCGATGAGGTTACTTATAATTTGGTTATTAAAGGGTTTTGCGT
AGCTGGTTATATGGACATGGCTAAGCGGGTTTATTCTGCGTTGCATGATGAGGGTTACAA
GCCTAATGCCAAAATTTATCAGACTATGATTCATTACCTTTGTAAAGCTGGTGACTTTGA
TATAGCATATACGATGTGTAAAGATTGTATGAATAAGTATCGCTCCCTCAATGTGGC
>comp19064_c0_seq1
GTCCAAGTACAAAAACTGATGGTAGTGAACCAATGCAATGATTTGATTTTGTGTAAAAAT
TATTGAATTTCGTAGACTGGCGGACTAGTCTATTTCCTTGCCGCTTCCTCGTACTCTGCT
TCAGGAGGCTGCTCTCCACTCTGAGACCCTCCAGAGGCATCCCCGCCAGAGCCTTTGCTC
ATATGCTCTCCAATCTTTTGAACAGCTTTATTTGCAGCATCAAGCTTTGACTTGATCTCC
TCAGCATTATCACCGCC
>comp196289_c0_seq1
GAAAAAGAAAGGGCAAGGAAGTAAATTCAGCAAGCAGGGGCACAGAAGTAAATTAACAAG
GGAACTAGGGATAAAGAAGAGTTTAGGGAAATGTTATGTTGATTGTAATTGAGTAAACCC
TAGGGTGATTGGGAGTTAGGCGGCGACTCGAAAGCTGTCCATTTATCTTGTATCGTTTAT
GTTGAACTGTGGCTCTTTTCATTAATCAGATATATT
>comp26545_c0_seq1
ATTTATCAGAAAACAAGAAGGATACTAGATTTATACTAATATATTAAAGCACTGAATGAC
CAAAAGGAGAGGTACATTATAATAAGATACCTACTATATACTATAGTGCTAGAGGAAACC
CTTTGATCAGAGTTAGAGTTTACAGATATCATCATTCATCAGTCATGGTTCTTGTTTAAA
ACCTCCCATGGATGGAACAATGTCTTGCAAAAGACCATAATCCGAAAGTTGGAGCTGCGA
ATATTGGTTCATATGATTCTGCTGCTGCTGCTGCTGCTGATACATAGAAGAGTTTAATCC
CCTTCCATCACTACTACCATAATTAAAAATAAGTTGATTCATTGGAGACCTTTGAAGTAA
ATGATGAGGAAATCCCGGTCCGGCCAGGTTTCCAGGACTTAGCATAGAATGTGGAAAAAT
GCCGCCAACATTTCCTCGGAGAGTAGATGGTAAGTGATGGTTGTGTGTTCCTTCATAAGT
TGTAATCACGGTTGTTGGGTCTTGAAATGATCTCTCTACTCGCTTCTTCACTGTGCACTT
TTGAGTTGTGCACCGATAATAGCTTCTTGGGTAAGGGCTGTTCTTGACTGCCTTCTGTCC
ATATTTTCTCCATCTATATCCATCTTCAAGATGATCAATCTCACTCTTTGTCATGAAAGC
AAATCTTGGTTCTTTTTCCTTTTTCACTCCCTTCTTAGGCTTGCTCACTTTCTTTGAGCT
CTCTCCTCCATTTTCACCACTCTCTTTAGATGGCTTTTCGAGTTTCTTACTGTTATTTGC
ATCTTCATCATCACCAGCCTCAGTGGAGGACGATAAGACCATCGAAGAGTTCGGTGTCAC
GGGAGCTTCTCCAGTCTCCATTTTCATCTTTTGATCATCCATTCTAGTTGAAAAGGGTTC
TTGGAAAGAAGGTGACAAGCCAAAAGCATTAGAAAGTGTATCATAATCAGTGGATCCTTG
TAAACAGTCAGTGAAGGTCGTGTAGGAGGATGGATCAGCTGCAATGGTCGAAGAATTCGC
GGTAAAGAATCGTTGATTGTCATGAAATGGATCATGATAATAGATATGATCTCTTGGTTG
ATCAGACATGAGGAAGGTGAATGAGTGGAAAAATGAAGAGAAAATAATAGAAAAGATTTA
ATCAAGG
>comp32048_c0_seq2
TTGTTATGTTCGTATTATCTATGTTTGTTCATATAGGACATTTTGTTTTATTTTCGTATA
CCATGTGAGTTTTCATTTAGTTGCATTTTCATGGCATGCATATTTCATGATCCCTTAGGA
CGAGCTGATTCTGATTGATAGGTGGATGTTGATTTGGGTGTGATGATGATGAGTAGAGGG
CTGATTTATAGTTCCTAAGGAATTGACTTGCATGTTATGGGAACAAAATTTTTACACAGT
CTCATTGGGGTGCTTTTGGGCTAGGTTAGGGTCATGCCTGTTGGATGTTTTGAGATTTAA
TCACTTGTTTATTCTTAGAATTTTCGTTATTCCCTTGATAGTGTAGGAACACTAAAATCT
AAGTTTGGGGGAAAACAGGGATTTCATGCTAAGTGGTAATAATTGTCAATAAAGGCTAGG
CGTGAAATGGCTAGTAGCCGGCTCATAT
>comp19758_c0_seq1
AAAAAAGGGTTTGAAAATTCTTCAGAGGCTGCAACTTCAGCATCTGGCTACTGATAACAC
TTGGGATGTGGAAGAAGAATACAAGAATGTTCACACAATTTAATCTGTTTTATTTTACGA
CTGGTAGACCTACCACAATCAACTTTCCAACTGAATTCAGGAACATCCAGTCAAAAATAA
TGGACCACAATGATTGGACTTTAGTCGGGCAAGAAAACACATTTGCTCATGGTATAATTT
TAATGTTATTAAACATTAGCCGTCAATAGTCTTCTGATTATCTAGGTAATGAATTCACAA
AAATCTTCCAAATGGAGCAGAAGAATCACTGAGATTCAAAGGACTCAACTAGCAGATGCT
TTAACTGCCTTTTCAGCGGCATCATCCAGATCCTCTGCTGTGATCAATGTCATACCACTT
TCCTTTAGAATTCTCTTTCCTTGGTCAACGTTGGTACCCTCAAGACGAACGACAACTGGT
ACCTTCAAAGCAACCTGTTTGGCAGCGTTGACTATTCCACTTGCTATAACATCACACTTC
ATTATTCCTCCAAATATATTAACCAAAATTGCTTTTACTTTGTCATCTGCTGTCAATATC
TTAAAAGCCTCCACAACCTGGTTTTCGGAAGCATTCCCTCCTACATCCAGAAAATTGGCA
GGGGTTCCACCATGTAACTTAATAATATCCATGGTTGCCATAGCCAGACCAGCACCATTC
ACCATGCAGCCAATTTGTCCATCTAAACCAATGTAGTTCAAATCTGCTTTTGCAGCAGCA
ACCTCACGCGGATCCTCCTGAGATGGATCACGAAGAGCAAAAATCTCCTTCTGCCGGAAG
TAAGCATTGTCGTCAAAATTCAATTTAGCATCAGCAGCTACTAACTTGTTATCCGAAGTC
TCAGCAAGGGGATTAATTTCCAACATTGTGCAGTCACAATCACAAAAGAGTTTATATAAC
TTTTTCACTTGCTCCATGGATTCCTTTTTGTCAGACACTTTGGGAGCCAAGCCATCTACA
ACTTTGGCAGCATCTTCATCAGTGATTCCTTTAAAAACATCAATGGGTACCTTTATTATC
ATATCTGGAAATTTCTCAGCAAGGTCTTCAATGCTGGTTCCTCCTTTTTGACAAGCAATT
ATAAGTGGACCGGCAGTAGTGCGGTCAAGCATGATAGCGAAGTACATCTCGTTCACAAGG
GACACCTTTTCACACAAGTAGATCTTGTTGACAACTTTCCCTTGTGGGCCAGTTTGTTTA
GTAACGAGTGTTTGGCCAAGCATCTTCCCAGCTGTTTCTTCAACCTTGTCGGCCTTTACA
ATGTGAACTCCACCCTGAAAGCCATTTTTAAAAGTTCCAAGGCCCCTTCCACCAGCAAGG
ATTTGGCTTTTAACCACCAACTCGCTTTCGTTGGGGAACATATCCTTGACAACTTTTTTG
ACTTCCTCAATCGAGGAAGCAGCAGCACCCCTGGGAACATTCACTCCGTGTTTTCCCATC
AATTCAGCACCCTGATATTCGTGAATATTGAGACGGCGGAGCTGCTGTTGCTGCCATTTT
CCGGCGACGGAGAGAGATTTAGAGGCGAGCTTGTTGAGTAATCCTCGCACCATGGTGTGT
TTAAGTGTTAGTGCGATTTGATACGATGGAATTGAAAACCCTAGACGACGACGATCTGCG
CTGCCAATAAATAATACGTACAGATCCTATATGTATCCTTTGATTTCTTTCTTCCTCTTT
ATAAGCAAGCAAGAGAATAT
>comp666317_c0_seq1
GTTAATGGCGTTAGGGATGAATTGACATATATAAACTTAACTAGGATCCTTAAAACCATT
GCTTCTCTATAAGAAAATTTAGCAAATCTTTCTAGAAACTTTAGTTATACCTCTGCTGCT
AATTTGTGATTTGAAATGACAAGATGAGCTCTTCTAAATCATTCATCGAATTATACGAGT
GACCTCCCTTACTCACACTGAGCCTGATCTTTT
>comp160476_c0_seq1
TGCACCCAACCCTAAAGCAGTAGCTGGAAACCCTTCAATTTTTTTTATCAGTTATTAGTT
TCTCGAACTTTTTTGTGGCATCTAAAAGATTCTCCCCAAATTTTTCACTGGGCTTCACCA
ATTGCTGAACTTGTCCAATTGCAGAACGAAGTTGAGGAGTATCTTTGACAGCCTTTAAGT
GATTGACAACACCCCAAACCACCTGCAACCGATCAGTTATCTTCTCCAAAGGCTCCACCA
GGCA
>comp148041_c0_seq1
GCTACATATAGTTGATGAGTTGAGTTCATAGTATACCAGTACAAACTGATCTGTAGTAAA
TTTTCACTTTCTTTCAACAATTCTCAAGTTTAATGTTGAGGAAAAAGGTGAAAGTAGCAG
TAGCAATCTTCTACAAAGTTACTATGTAATGACTTGTTCTTTTATCTTAACTGTTTGGAA
TAACTTTGGTTTTAAGTAGAAGAGGG
>comp291343_c0_seq1
ATATTTTCAAGCCTAGCATCACAAATAATTTGACTTTTTCGACGAGGATCTCGAAGTTCA
TTTATTTTTATGTATTCAAGCAAAAGGGCTTGAACATCAAATTGAGATAAAGCAGTTTTA
TCCCCATCTCTCATGTGCATAACAAATTCTAAAAGCTCTCTTGACGCCCACTGGGTGCTT
TTAGGTGTAGACGTTCCTTCTGCACCAGCTGCTATTGCTTCACTTGTCGA
>comp25080_c0_seq1
GGGACATCCCAAAAAGGAAAGTGTAAACAAATGGATGAGACAGAGGGAGTATATTTTTGA
GACTCAAGAAGCATAAAGTCTACAAGTAAACAGTTAATAGTACAATGCAATTACTATTTA
GAGGACATTTCAGCAGACAAGAAATGCAATAAGGACAACTAATTTGCAGTGGGTCCACAA
TGATGTCATGCAATTTTGAAGAGGTATATGCAGGTTTTTGTGAATATGTGCCAACATTAA
ATGTGAGTACAACTGATGGATGTGATATAGACATACCAAAAAGTTTTACAAAGCTTTTGA
GGGTCAAAATATGATATTATACTCTAAATGCCAACTATACAGCACAAAACATGTAAAT
>comp34097_c0_seq1
TAGTATACACAAAATCCATTCTGCCAAAAATACTTCAAACCAATAAATTAAAAACATCAA
TACTATGAATGATACAGATATGAGCTAGATTTTTTCTCTACTCATATTAGCTAGTCATGC
AAACCAGGTTGGGGATACAAATAAAACTGTCCCTGACCAACTTCAAATGGTCACCAAAAA
TAAGATACCACCAAAACATACCAATCTGCTGTGCACAAATTACAGTCATTGGAATGTGAC
AGACAATAAAATTATCAAACCCAAAAAATAAATAACCCAAAACTTTCCATTCAAATCTAG
TATTTTTTTCCAAGAATTACGCCAATGATCACCGAAATCAGAGCTACACCCAAGACAATG
TTGAAGCTTATGCCAGAAGAGTCCCCTGATGTTTGAGTTTGTGTGTCTGCAGATGAAACT
TGAGTAGATGCTGCCTCTAACTTCTTCTTGCTTTTGCGTTTTGATGGAGTTGAAACAAGG
GATCCAATGTCTCTAGATTTCACTGTTACTCCATCACTAGCTCCAGCATTCTCTTCTTTT
GTTCCAGCCGCGGCTTTTGCTATTTGTTCTTCTAACTTCTTCAGACTATCTTTGGGGACA
AATTTCTCAGTCATCTCAGCCTTGAGAGTGTCAATTTCAGTCTTTAAAGTATCCTCGTGT
GACTTTTTGTCTTCCAACTGTCCTTCTAGCTGTTGTATCACGGTCTGTAGCTCCTTCTTG
GCATTTTCATGTGTTTCGGTCAGAAGGTTCTTCTCTTCCATTAATAGTGATATCTGAGTG
TGTAACTTTTCGCCATCTGAAATCTGCTGCGTTTTCAGTTCTTCAAGTACCATCTGGGAA
GATTGAAGCTGTTCAACTGCTTCTACTTTCTCTAAAGATGTTGCGGACAACTTTGTTTGC
AGATCATTCAGTCTAGACTCATAAACACTTAGTTCTTGGGTAAGCTTTAGATTTACCTCA
GCAAGTCCTTCGTTCTCCTTCTCAAATTGAGCAGACTTGCTCTCAAGTGCCTTCAATGCA
GTCAGTGCCTGATCTAGTTCAGCTTTATGAGTTTCAACAAGTGTAGATGCTTCATGAGCC
TGCTCTTTATACAAATTTATCTGTTCTTCGAGTGCCGTCAGCTTCTCATTTAATTCCTTA
GCTTCTGAATCTCTAAGAGTGAACCTTTGTAGTGTTTCGTGCAACTGTGTCTCAGCTTCT
GAAATGCGGGCTTCAGTTGCCAAGTGAAGCTCAGTGGCCTTTGTCTGTGCTTCATTTAAT
TCCGCGATAGTGTTTACGTGAGCTAAAAGTTGTTGAGAAATGGTTTCTTTTTCAGCATTT
GCCGAATCTAGTAAGCCTTGAAGCTCATTATATATCTTGTTCTTGAGCTCAGCATTTGTC
TGGACCAACAGTTCATTCTCTGAGAATGACTGTACAGCTTTATCTTCTGCTTCCGCGACC
TTCTTCTTGAGTTCTTCATTTGTGCCTTCTAGAGAAGCTAGTTTTGATGCAATCTGATTA
AACTCTTCTTTCAAGGATGCATATTTTTCAGCTGCCTCGGTTGCTTGCTCTTTATAAATT
TCCACTTGATCCTCGAGAGCCTGCACTTTGTCATGCAGTGACTTTGCCTCAGAATCTCTA
CTGGTGAAACTTGCGATTGCCTCTTGCAATTTGAGTTCTGAGTCTTTAGCTACAGTTGAA
TGTAATGACTCAAGCTCTAGGCTTCTTGTTGTAGCTTGTTCCAGTGCACTTCCATGTTTC
TCAATTTGCTCCTCTGCAAACTTAAGTTTTTCCAAGACCTCGGTTTCTCTCATTCCAGAA
GCCTTAAGATCAGATTCGATGCTTTCTAATCTCCCTTGGGTGAGATTCAATTCATTGCGT
AAGATGTCAAGGATGTTTTCATTTTCGACAAGCTTCTCAGTTGAGTTTTTAAGTGCATCT
CCTAGGTTTATCTTCTCCTCTGTTGTTATTTTTAAATTTTCAGTCAACTCATTTTCCTTT
TCAGTTGCCAACTGCAGTGCTGCATCAAGGCTCAATATTTTTGATTGCAAAGCTTCTACT
TCTGTCTCAAGCTCTGATGCCTTATTAAAATGATTCTTCGAGGTTTCTTCAGCCTCCCTG
CATTTATTTTCTAAGTTACTTATCTGTCCTTCAAGCTCCTGAATTTTGTACTTCTCAGTT
TCAAGAAGAAGCTCCAACTGGTTCACCTTCTTCTCAGCATCCTCTGCTTTGGAATGCGAT
GACTGAATTAGATCTTCCAGTTCAAGACCACGTTGAGTAGTCAAGTTGACTTTCCCTTCA
TGTTCAGCACATATGTCTGTGGCACTCTTCAATTCCAACTCTAATTCTAAATTCCTAGCA
GATGTGGAGCTTAATTCAGACTCCAGAAGTGTGATTTTATTTTCATATCCTTGCTTTTGC
TCAGTAAGCTCCTTATTTACTTCTTCCACACTTTTCAACAGAGCAGTAAGTTCAGATATC
TTCTCTAAGTACTCTTTAACTTCTCTCTCAGCATCACTACATTTCAATTCCAGAAGATTT
TTCTGTTCTCCCAGCTCCAAGTTTTTCTGTTCTTCCGCAATAAAACGTGTCTCAAGCTCT
TTCAGCTGAGATTTTGCTTCTTCTGCTGCAGCATTTGAAGCCTGTAAAACCTCCTCAAGC
TCAACATTCTTCTGTGTAGCAGTTGTTGCTGCATAACCAGATTCATGATGAAGTTCCTCT
AGTGACTTAAGCTTTTGTTCCAGTTCCTTGCTGTTAGCCAGTGTCTGAGACAAAAGAGAA
TCTGCTTTACCAAAGTTCTCATCAGAGACCTGTAACTTTGCTTCAAGATCACTGTACAAC
TCCTTCATCTGTGCCAAATTGCTGTTTAGATCAGCTAAAGCAGCCTCCAGAGCTTCTTTC
TCTGTTGTTACTTTTCTGAATTCTTCTTTTAGCATCAGTACTTCTGATTCCTGGTTCTTT
AGGCTTACTTCAACAAGTTCCTTTGCACAGACTTCTTCATTCAGCTTCAACTTGATATCG
TCCAATTCAGACACTTTAATTTGAAGATTTTCTTTTGTTGATGACAGAAGATTTTCTACT
GCTAACATATCTTCCTTCACCTGAGCTTCAGAAGCCTTTCTCAGATCCAGTTCTTGTGTT
AACTCATCTACAAGACTTTCCTTCAATGCAAGCTTGTTTTCTGTCTCTGCCAGTTGTGAT
TTTGAAACCTTTAACTCTTCCTGAACCGTGCAGAGCTCAGCTGTAGTAACTTTGAGTGCT
TCTTCGACTTTTTCATTTTCAGCAGTCTTCGTGTACAAGCCCTTAAGTTCTTCTTGTAAA
GCAATCATCTGATCTTCCACTTCTTTAGCACTAGCTTTTGCCATTTCAAGTAGCCCCTCA
AACTCTAATGCCTTTTTTGTCTCTGACTCTGCAAGTGAACCACTTTGCTTATGAAGCTCC
TCAAACTTTTGGGCCTCGCTTGCAGAAAGTTGCAACTCCTGCTCAAACTCCAACATCTTC
TTTTTAGCACTCTCCAGCTCAATGTTAAGATTGTCAAAGGACTCTTTCACTCCTGTCAGC
TCCTTTTGCTTCATCTGTTCAGCTTCTAAGGCCTCTTGCAATGTGCTAAGCTGCAGGGTA
TATCTCTCTTCGGCTTCGGAAATCTGCTGTTGCAATTTCTTGTTATTGAGCTCAAGCTCG
GTGTAACTTTTCTCACTGCCTTCCAGTTTCTCCTTTGTAAGCAAAACTTCATCGTTTAAC
TTTGTATTCTCCAATTCAGAATCCTTTAAAGCTCCTGTTAATCTCACTAATTCAACCTCA
ATTTCTTTAATCTTTTCCTGGGCTTCTAGCAATTCCCTGCTAGAAGAGGAATTGCTTGAG
CTTCTTTCGATGACGATAGGCTTTTGATCTGCTAGAGATTCTTTCTCTACTTTTATAAAT
TCCCCATCAAAGCTGGAATCAGACTCTTCTTTCTTCTTTTCACTTTCCTTAACAGGATCA
GCATTGGTCACTACCTCATCAACAACCTTCACCACTGGTATCTCAGAACTTGCTACAGTT
TCTTCTTCCATGACTGATTTTTTTTTTCGCTTTTATAGAATTTTACCTCCCAAGTCGATA
TTTATACTTAACTTGAAGGAGGAGGATGAAATTTTGTAGTAACTTGTTTTA
>comp9628_c0_seq1
TCTCTCTCGACCCCTTTGGAATCTTCTTTCCCTCTTTCAACTCGATTCACTCTCTCTCAA
GTAAGCTTCAATTTGAGTTGGTTACCAATTAATATCTCTCCCCTGTGTCCTGTTGTGTGT
GTGGGTGGCTGCGCCTGTACTTGCTGCGAAGTGGGTGTGTGGGCAATTGAGCTTGTTGTT
GGTGCGTATGTTTACGAGGCATGTGTGTGTAGCAACTATGATGACGAGTTGTGTATGTGT
GAGTATGGCGCGTGCGTGACTGTGTGTGGGGTGTATGGGTGATGTTGAAGGTGTTACGAT
AGAGGGAAAAGGGAGGCACGAAGATATAAGTTGTGTACTTGTATGGGTGTCCTTGGTACA
GAGGTTG
>comp198478_c0_seq1
TGTGGGTCGAGGCCTTAGAGAAGGACTTATGGACAATGTGAAGTATACTTTGTTCTGGAT
TGTTGTCCTTGCTACGAAATTTTGCTTCAGTTACTTTTTGCAGATCAAACCGATGGTTAA
CCCGACACAGGCCCTATTAGACATGAAGGATGTGAATTATGAGTGGCACCAGTTCTTTGG
GAAAAGCAACAGATTTGCAGTTGGATTATTGTGGCTTCCGGTGG
>comp10996_c0_seq2
TTCCTTTAACCATTTGGCATATACGCTAACTTCATAGGTGGCGATTCTGACTATGTTTAC
ATAAAATTACATTCAAGTTCACAAAACCACATAAAATGCGTTGGTACAAGTTTTGTGTCA
GGATTAGTAAACTAGCCCAGACTAAAAATTTGCTCTGCACTAGCATTTCATGTCAGGTAC
CAATCTTTGGCGCAGGGACTGCCACAGGCCCGCCATGTGAATACCTCCACTCATTACATG
CCATACATTTCTCTAAATCAACACCATTTTCTAACGTACAAAACTTGCATGACCAGAATT
TATACTTGTCTTTAACATCTTTAGGCTTTAGTGTACCACAGACTTCGCATACTGGAGCTA
GTGGTGGGTTTGCCAAAGTGCATACTCCACACTCCCAGGTTGAAGAATTTGCTGAATAGT
TTGTTGCATCTTGATAATTGGTTGAGGCAGAAGTCGAAGAAGCACACGAAAGATCAATAA
AATTAGGATACTGATTAAAATTGATGGATTTAGACTTTTTTCTCTGGTCACTTCCATTTT
GAGATGTATGATCTTCATAAACCACTGATCCAGACACTATACTATCTTGTGTCAAGTCCA
GAAAATCATGCTTCATAGGAATATCACGAGATAATGAATTAATATTATTACATATTTCAC
GGCTCCTTTTCCTAGGTACTGAATCTGACTTACTTACATCAGGACTATTAGAATTCCTTG
AGCTTCCAGAACCTCGGTCCACCTGCTTCTGCAACAAATCATCAATAATTTCTCCTTCCT
CTATATCACAAGATCCAGAGGCACACCAAATCTCATCTTGTAATCTCCTTTCTGCAGCCA
TTGCAGCAGCTTGGACAGGACTAAGAGCAGTCATCAAAGAACTATCACCGCCAAGACGCT
TAGGTCCAGATGGTAGAAGAGATCCAAGGCGAGCCCTTTTTTCTGCAGCATTCAGGGCAG
TATGTCGTAGAGATGAAATAACAGGTTGAGAGAAACCACCCAGACGCCGCCCTGGACGAT
CAAAGCCCTCCCCAGAACCGCTTATTCCTTTGTTTATGAGCTCCTCACATTCCTTCCGGA
GATCATCCCAAAGCTTGTAGAAAACAGCATTGTGAGGACCATGTGCATTGTGGCAAAGCT
CATGAAGCATTGTATCGAGAATTTGATGAAAAGGATAGAATTCGGAATCCCTGTTGGGTT
TGCGAAGCCTCAACTTGACATGGACACCATGATTGACATTCAATCCTAAAAGAGCAGGAT
TCTTGGGACAGAACTCGGAGAG
>comp219828_c0_seq1
GCCCTCTGTATGAATTTGAACATGAATTAAAAAACAAAAAATGGTCTTTTCTATATGTAT
CAATCAAGAAAGAGATGAAGAAAGGATTAATCCAATTAAAGATACAAACTTTATGCAATC
AAAGCAGAAAACTCAATCTGTGGTAACTTTGTACAGAAGCACCAGATCTGCTAATTAGGT
TTTGTGGTTTCAATAATTGTACTGTACATATTTT
>comp11551_c0_seq1
GAATGCACCAACATTGTACAATTCAAGTACCTATCTACTAATTCGAGCGGTTTGGTTTGT
AACTTGGAGCATGGAGGCTTAGGAACCCAACATTTACCAGGAAATGGAATAATCAAAGTT
CAAAATCGAGTAAAAGAATCACCGGAAATGTACCCACGAAAGGAAAAATACAAAGGCAAC
TAATGTCAGAGCTATGGAACAGTCACCTTAAGCTAAATTTCTTTACTAAACTCTTTCCTC
AGAGATGTCCAACATAATCCTCATACTATTATGTGCCTGTTCAGATACAAAACTAAAAAA
AAGAAAAGTACAACTTCACCACTCGATTTTCTTTTAATAGGTGAATTTTTCCCTTGAGGA
GAACAAAGAGGGAGGTGCTTTGAAGCGACAGTCATGCCATTTGGGAGTATAATTGTAGAC
TAGGAACTGGAACAATCTTTAATCAGCGTTTCTTCTTGCCTCCCTTTGCAGCACTGGATG
GGGTTGCAACCAAGTAAATGAACAATACCACAATAGAGATCACAGATACTAAGGACCCGT
ATTTTGCCAACAACCTCTTGGCCAGGTCAAACTTCTTCTCAACAGGCCTATCAGCTAGGA
GGTCTAGAGGTAGAAGTGGAGTTGAAAATGCCTCCTGTAGAGCAGCTTTTGTCGGGACAC
GGAATTTGATAATTGCTGGTGTAGCATAAAACAGGGTCTGTAGTTTGGACTCTAATTCAA
AAGAGTGTGACAGAAGAGCACCAGCATCAAGCCTTTCCCATGACGTTGAAGTATTACCAC
TGACTATATCAAAGTACTCGCTGGACCAGCTATCATCATTTAAACTAACATCATAAGCAG
TCGCAGATCCTTGATTATATACATCGATAGACACAGAGACACGTTCAGCGCCAGATTTGA
GGCGATTAAGAGAAGCTTTCTTGTGCGCAACAATGAACGGGCCTTGAGCGCAGCTCACCA
GGCTGGTGGACAGCAAAACAACAACAGCAGCTAATATTATAAAGTACTTGTTCATCAGAT
TCGCCATTGATTGTATGCTTGATGTGTGGATCGATGATTTGTGAGGAGTGTCGAAACGGG
AGAGATGCTACTGTCAAGTTGTTT
>comp23681_c2_seq1
CTCTCTCTCTCTCTCTCTCTCACATAAAAAATTATGACTTGTATGACAAGCTCTTTGGTG
ATGAAACCAACTACTCCTACTATGTCCATGACTAGTAGCTATGGTTGTTCAATCTTTTCA
CAGCCCACCAAATCATTTTTATCAAAACCCTCTTTTTCAATCCAATCCAAGCCCATTAAA
CCCCTTTTGATTTCTTGCTCTTCTGTTTCAATATCCCCTTTTAATCTCTCTGCTATTGAG
AAAAAGACCCATAATTTATTTCTGATCAAAGCCCTTGTTCAGGAAGATTTTCAAGAAAAT
CTTGATGATCAAAAATGGGAAGAAGGTGAAGAAGAAGAAGAAGAAGAAG
>comp27423_c0_seq1
GGGACTGAAAAAGCATAGCTTATCCCCATAGCAACTGAGTTACAAGCAGCATGGCTTGTA
TCACAACTGGCCAACTCTACCGTTTATCCGGTACCACTTGCTGTGCTCATATCTCATCAC
CTGGTTTTGCCCCGCACTCACTTTCATTTACCAGCAACAATGATCGCCTCAGTAGTTTTA
GACTCGCTGAAAACTCTGGCCTCCGGAGTTCAATGAGTGTTCCCTACGCAACTTCTGGCA
TTTCGCCAGTTATTGAAGATGATGACGGAGTGTCTCTAGGAACAATGAAACTGCCACCGG
ATACCGACATTCCTAGATTCGAAACCTTGCTATTCCAGTGGGCCAATAGTCTTTGCCAAG
GTGCTAATCTTCCACTTCCAGTTCCTTTGAAGATTGATAAAATTGCTGGTGGAGTTAGAC
TTGGCTTCATTACGATTGGAGATGGAGGCACTGAGCTTCCAGTGCATATAGATTGCCTAG
TTTATCCCCCTACTGATGGTGTCATTCCAATTTTTCGAGCTGTAAGGAATGGAGCAAAGA
AAGATCAAACAGCTCCTGGAGAGGAAAGGATCATGAAAAGCCTTCTCGGTGCCCTGAAAA
AATCAGTCGAAATAGCCAGACTTTGAAGCAATCCATTATTTTGATTGTAAAAATTCCCTC
TGTAAGTACTAAGGGGGGCGTTTGGCAAATTTTATTTTCTGAAAATAAGTACTTATTTAC
GAAACAAGTACCTATATGTATACTTTTACTTAAATTTGGTCAAAAGGCACAAGAAACAAC
AAGTATGAAGTATAAGTT
>comp18190_c0_seq1
ATAATACTTCTAATCGCGCTCCAATATTCCCTTCATAGGAAAGCATTAATACTACCATTC
GTCACATCTCAGGCAATTGCTTGGCTCTTGGTCCTGGGTCTGCTGGTGTTACCAGATGCT
GTATATCTATGTAAACTTTTAGTTACAGGGTAAGGTGAGCTAATGTCTATGATGACCACC
TTTAGTTGAGAAAGTTGAAACTATAGGAAGAAGAGAAATATTTCAGGTAATTTTTTGACG
AAGATACTTTGTTTGTACAAGGTTTGCACAGATGTATGATTAGCTTGTTCCATTTTCCAA
A
>comp32836_c0_seq1
GAGTTTTCACAAAAATCTGCATCTGCACATCCATAATACACACAATTAAATCAACATATC
ACGATCAGAACACACACATACACACAGATAAAATCAATTCAACAACTCACAAGTCCAGAT
CTGCAAATATATAGATGTTTTACAGACGTAAATAATCAAAATCATTCAATACAGATCAGT
GTGCATATATAGATGAACATATTCATTCAGATCAGAACATTTGTGCACAAATGGATACAC
AATCGAATAAAAAAATGAGATACCTATCTATATATGTATGTAAACACAACCAGATGAGCA
TATTGATGAATTCATAACTGTATATAGACGTACAGATAGATGCACAATCAAATGAACAAT
TGATATATTCAGATCCGTGGGTATACATACAGATAGATACACAATCAAATGAGCAATTGA
TATATTTACACACAGATAGATACAAAATCAGATGAAAAGATCAACGACTTGAGATGTATA
CATACACACACAACTAGATGAAGAAATTCAGATCTAATCATACATATACATATTTATGTG
TAAATACACAAACAAATCAACAAACACATAGCTTCTAAACAGATCAAATCAACATCAAAA
TAATCAGATATGCAGTATATAACAGAAAAACAGATGAACAAACTAGCAACAATTAACAAC
TAACATAGTCGA
>comp34512_c0_seq1
AGCAGAGTTACAAATCCGGCTATTTTAAAATTCTAAAAAGCAAAAATCATGAAATCGCAG
ACAATTGAAAATGTTACATTTTATTACACTTAAGCAGAGAGGAAGGGGGTACATTCTGAT
CACCATTTACATCTTTCCCACTTCGAGCAACTAGACATTGGTGATCACAAGTACAATATC
ACACATCAGAAACGTTAACACACATGTTTGCTTTAAAGAAAACTTGCAGAAAAAAACAAA
CTTCGCTGAAAAGAACCATATCCCAGTGTACCATCTACTCTTGATCCATCTCATCTTCAT
CCTCTATTTCCTCGATTCTCATCTTCTTCACTGCCTGTGCAGCTTCATTCCGAGGTCCAT
TGGGAATCTGGATTAGTATGTCCGATTTCTGGCCGGTAACAGCATTCACAAGCCCTCCAT
TCTTCTCCACTCTGTAGGTTAATTCTTTTCCTGCGAGATCAGCATCAATGTACACAGTGG
AGTTCTCATCTATCTCGGCCCTCACAAGCATTCTTGATAATTCGGTCACCACTTTCTTCT
CTAGCCATCTCCTAATAGGCCTAGCTCCATAAACTGGATCATAACTCTCTGATAGTATTA
CATCTAGTGCTGATTCAGAGACACCTAGAGCAACACCCATCTCTGCTAGACGACTAGCAA
CATCCTTTAACTGAAGCCTAGCAACCTTTCTTAGTTGATCATGAGAAAGTGGATCAAAAA
CCACAATCTCATCAAGCCTATTAAGCAACTCTGGCTTGAAGTGTCTCTTCACTTCTTGCA
TGACCATATTACGAGCATCAGCCATTGTACACTTGCCCATCAATCCTGACAAGAGATATT
CAGCACCCAGATTCGAAGTCAATATTATCACGGTGTTAGTGAAGTCCACAGTGCGGCCCT
GGCCATCAGTTAATCTTCCATCATCCAACACTTGAAGCAAAGTATTGAACACACTAGCAT
GAGCTTTCTCTATTTCATCAAAGAGTACAACACTATAAGGACGCCTCCTCACAGCTTCAG
TAAGTTGCCCACCTTCCTCATGCCCAACATAGCCAGGTGGAGCTCCAATTAATCGAGCAA
CCGAGTGCTGCTCCATATACTCGGACATATCAATCCTGATTAAAAGTTTATCATCGTCAA
ATAGTTGTTCTGCAAGAGCCTTAGCAAGCTCTGTTTTCCCAACACCAGTTGGACCCAAAA
AGAGGAATGAACCAGTTGGCTGTTGCGCCCTTCCCAGTCCTGCCCTCGACCTCAGAACAG
CTTCTGCCACAGCACCAACAGCTTGGTCTTGACCCACCACCCTTCTATGGAGCCTATCAC
CAAGACCAATCAACCTCTCTTTCTCATTCTGTCCGAGCCTTGTTACAGGAATACCAGTCC
ACCGACTTACAACTTCTGCAATTTGCTCAGGCCCAACAGTTTCCGTAAGCATAACATTTT
CATCTGTATTCCCTTCGAGCCTTGCCAATGCACTCTCCACTTCCTGAATAGCACCATATC
TCAGATCAGCTACCCTAGCCAAATCACTTCTTCTTTCAGCTTCTTGAGCTGCAATATTTA
GCTCCTCCCTCTTTTTCTTAAGTCGGCGAATTTCATCAATTCTCTCCTTTTCTTTTTTGT
ACTTCATCATTAGCGGTTGAAGCTTATCCCGTAGATCATCAAGCTCCGTTTTCACCTCTC
CAACCCGAGCTTTGCTAACTTTATCCTTCTCCTTCTCAAGGGCATGAAGCTCAATTTCTA
ACTGCATTCTTTTCCTCTCCAAATTATCAATTTCTTCGGGCTGACTATCGAGTTGTACTC
TCACATTTGCGCAAGCTTCATCAATAAGATCAATTGCCTTGTCCGGCAAATGTCTACCGG
TGATGTATCGGCTTGACAATTGTGCCGCACTAACAAGAGCTCTATCCTGAATTCGAACAC
CATGATGTCCTTCATATCTCTCCTTCAGTCCCCGAAGAATGTTAATCGTATCAAGCACAC
TAGGTTCAGCCACATAAACCTGTTGGAAACGCCTCTCGAAAGCTGCATCTTTTTCCACAT
ATTTTCTATATTCCTCCAATGTGGTGGCGCCAATGCAGCGCAACTGCCCTCTTGCAAGCA
TTGGCTTAAACAGATTGGCAGCATCCATAGACCCTTCTGTCCGACCAGCGCCTAGTACCA
AGTGAATCTCATCAATAAACAGAATCACTTTTCCATCAGCCTCCTCCACTTCCTTTAAAA
CAGATTTCAGCCTTTCCTCGAACTCCCCTCTATATTTCGCCCCGGCAACTAAAGCCCCCA
TGTCCAATGCAATTAGCCTCACATCAGAGAGATTACTAGGAACATCTCCTCTAACAATCC
TCTGTGCTAGGCCCTCAACAACAGCGGTTTTGCCCACTCCAGGCTCTCCAATTAGAACAG
GATTGTTCTTTGTTCTTCTCGAAAGAATCCTCACAACTCTTCGAATTTCTTCATCCCTTC
CAATTACCGGATCGAGCTTCCCAGCTTGCTCCACAAGGTCTCTTCCATAAGTTTTAAGTG
CCTGGAAATTAGTATCACCAGTGGCACTCTCAACCTTCTTCCCTTCCTTTCCCCTTAATT
TGTCAACCTCAGACTTAATTTTCGCGGCACTTACACCAGCTTCTTTAAAGAGGTCCATGA
GCTGGGAGTCCTCCAACAAACCCAAGATAAGTTGATCAACTGCCAAATGAGTGTCACCTC
GGGACTTTTGTGCAGATTGTGCTCGTCTAATGACCTTAACCAAAGAAGTGCTTGCAGGGA
TTTCATCGGGGGCAGGTGTTTGGGTGGGGATCTTTTTCATAGCTTGGTTAAGAACCCTTT
GAACAGAATTGGCCGCCTCTTCACTACCACCTGCATTAGCTATGGCTTGGCGGAAAATGC
CATTAGGATCAGAAATTAGAGACACTGCAATGTGAAGTGGAGTGAATTGCACATGCCCCG
CATTCATGGCAAGCTCGTGAGCCCCAGAAAGAGCTTCATTTGTCTTGTGGGTGAAATTTC
CAGGATTCATGATTACTTTAGCACAGCAAGTTTATATCAAACTTTGTGGGTAAAGAAGAA
AAACTTGATTGATTAGAAAATGTGCGATTGGATAGCAGAATATGTTGATTACAGAAGGTG
TTTGTTTGTAAATTGTAAGATGAGAAGAAAGATGAAGCGGCA
>comp23771_c0_seq1
CTTAAAAATAACGAGCTTATCTAATTCCAACACATTTAACAGCAACAAGATTGCTCTTAG
AATACCTAAACTGACAAGTTATACCCACTACAGATTGCAATAATATTATGGCAAAATAAT
CATAAAAATGATCACCTACTTTTTCTTCTGTACATATATTGACACATTACAATGCCACAG
CATACAGCATAAGAAGTGCAACTTTAGTACATATGACGTGCCACTTTAGTAGTACTCTCT
GGCTGCTGGAATATTAAACATGCAAAACGGAAGATGATTGATATTTCCGATCTTCAAGAC
AGATGTGGTGGCTCGACTCTGCTGAAGATAATTGACCCATTACAAGGTATAGCATTGTGA
TTCGTGGAAAGAATCGCTGAGAACGATGAATATTCATAGGAAAAATAATGTCAACACTCC
TCTCCATCCTTGGTATAAACAGGTATTTGCCACACCTTTGTATTCTTCTTTGGGTCGTCT
GTTAGGCTGAGATCATTTTCATCTTCTTTGAATGTTCTAATAAATTTTTTTGCACCCATC
AGGATAAGTCTTTCTAGCATGAATAGTTGGTAGTTATTTTCAATCAGTGGATCTATGATA
TTGCTGTAATTGGATGAGTATGCAAGCTTGAACCTCGCTGAGAGAGGTGAAAAGAAACCA
GGCGTCCTCTCATTTGAAGCAATGAAAAGTGTTCGCCCAGCTGGAACCCATTTTGAAATT
CTGCAGAGGATAAATTCAGCACGTGTGTCCCTGTCCAGATGTGGATGTAAGCTCCTGTCA
ACCCCATGTCTATCTTTCCTAGTTTTTATCTTATCACCTCGACGAACATGAATAGCATCA
TAATCTCCAAGGTCTAATTTAATCTTATCTGCAGCATCCTGAAGCTTTTTAGAAGCCATG
GAAGGCAGAAATGAATATGGCAACATGATAGCACTGCGATTGTTCCGATCCTTGCACTCC
ATAAACCAGGAAAGAGGGCTTGCCGTCCTATTTATGAGGAAAATATCCGAGTATTGACTC
CTCTCTTTAAGATCATCCCGAGTAACTCCTGCAACATGAGCGACCCCTTTGGAACCCATC
TTCAGGCTTGTTGACAGGACTTGCAACCACATTTCTGAATTATCCAGAATTACAGGTACA
GTCTTGGATATGAGTTTTAGATCATATAAAGAATCCATTGCACAGGAACTAGCTGCCCAC
CCATCATCTAAACTTTCGTTGTTGGGTTGATGAAGGATCCCCTTCTTATTGTGTATTGGA
>comp33821_c0_seq1
CTTTTTTTCATTTTAACAACTATATCAACCATGGTTGAGGCGCCAATCATAGCCGGTGCT
GGGAGCACCGCATGGCGGTTTTCGTCTCAAGTTGTTCGAGGACGTTGGTTTTCGCTCTTT
GCAACTTTTTTAATCATGGCAGGAGCAGGAGCTACTTATCTCTTTGGAGTATATTCCAAA
GACATAAAATCCACTCTTGGCTATGACCAAACTACTATCACTCTTCTTGGCTTTTTCAAA
GATCTTGGTGCTAATGTTGGAGTCCCCTCAGGACTTCTAGCCGAAGTTACTCCAACATGG
TTTGTTTTACTCGTTGGATCAATCTTGAATTTTGGAGGATACTTCATGATCTGGTTAAGT
GTCACACGGAAAATCTCAAAGCCAAAAGTTTGGCAAATGTGTATGTACATATGCATTGGT
GCCACTTCTCAGAATTTCGCTAATACTGGAGCATTAGTTACTGCTGTTCGAAACTTCCCA
GAAAGCAGAGGAATCATGTTGGGACTTTTGAAAGGCTTTACGGGATTAAGTGGAGCAATT
ATGACACAACTGTACCTGGCTGTTTATGGCAATGACTCAAAATCACTTATTCTTCTCATA
GCTTGGCTTCCGGCTGCATTATCAATTGTTTGTCTATGTGATTCGCGAAATGAAGGTTGT
CAAACAGCAACAAAATGAGCTGAAAATCTTCTATCAGTTCCTTTATGTTTCAATTGGGCT
AGCACTTTTTCTCATGGCTATGACCATAGCACAGAAACTGGTCAATTTTCCGCAACCAGC
TTATGCCGTAAGTTCTACAGTTGTTTGTGGTTTACTCTTTGTCCCACTTTTTATTGCCAT
TAGACAAGAATTAATCGTTTGGAACCAACAAAAAGAACCCATTACTCCTACGATTATTGT
TGAAAAACCAATTTCAGATCCATCGGCAGAGATAACAAAGATTCAAGACCCCGAAACACC
ATGTTTTAGCAACGTATTCAAGAAGCCGGAAAGAGGGGAAGATTACACAATCTGTCAAGC
ACTTCTTAGCACTGATATGATAATTCTCTTCGTATTTTCTTTCTGTGGCCTTGGATCAAG
CTTAACTGCTGTTGACAATTTGGGGCAAATTGGCGAGTCCCTCGGATACCCCACGAAAAC
TGTCAAAACATTTGTGTCATTACTAAGCATATGGAATTATTTTGGGAGGATTTTTGCAGG
TTTTGTGTCGGAAAGCCTACTTGTCAATCACAAGTTTCCAAGGCCACTTATGATGACAAT
AGTTCTACTTGTATCATGTATCGGTCATCTTCTTATTGCCTTTCCAATCCCTGGATCAGT
TTATGTTGCATCAGTAATTATTGGTTTCTCATTTGGTGCACAACTTCCCCTAATATTTGC
AATCATTTCCGAGTTATTTGGGCTAAAATACTATTCTACACTCTTCAATTGCGGACAATT
GGCTAGTCCACTTGGCTCATATATACTGAATGTCAAGGTTACAGGACCTCTTTATGATCA
ACAAGCATTGAAAGATCTTGCCAACAAGGGACTGAAAAGATCAGATGTTAAGGAGTTGAT
TTGCATGGGAGCCAAATGTTACCGGATGGCTTTTATAATATTGGCAAGTGTGACATTTTT
TGGAGCTCTTGTTTCATTAATTTTGGTAGCAAGAACTCAAGCTTTTTACAAAAGCGATAT
CTATAAGAAGTTCAAAGATCAAGATGTTGCCCAGAAAGAAGTTGGTTTGTCATCTACTGG
TGAAGTGCAGTAAAGGCTACACAAGTGCACCCATTAAAGAATAAGAAATCTACATTGTCA
GAAAGGTGTTTGTTAAGGATTTAGATTTTGATATAGTGCAATTATAGAATTAGTTTTATA
TAATAGTCACAACTTACAAAGCAATTGTTGCATACTTGCATGTTCAGTGGTAACAATTGA
ACATGCCATGTGATTATGAGCGTGTTTGACATTGCTTAAAATAATTTATTTTTAAT
>comp193194_c0_seq1
GGACCTTCTGTCCCCCTGATGCTGCAGTATATTGCTGCAATATGTACTGAGCAGACGACG
TTTCCTGTAACATCATGACCCAAAGTTAAAACCCAAATCACCTCTAACAAAAACACCACA
CAAACAGTACACAATCAAGTTAAAACATTAACATATTTTGTATGTAATTATTCACATGGA
ACTACCCTTCCTGCTAGTCCTCT
>comp25057_c0_seq1
AATTTAATCATTAATCAACAATCTAACCATACGGATGCTAATATAACAAAAATTATATGA
TAACAATTAGTTCTTGCTTTTTTTTTTTCTAGCAAGAGATCAAGAACTGTAAATAGCAAC
ACTTCACTGATCCTCACTTCTCTGACCCTATATTTAATTTTAAGAGAACAAGTGATGGGA
AGATAATGCTACAAGAGGGATTCTCCTAAAGAACTGAGACAGTATTTATATGAGCACATT
GAGATCTAACCCAACAGAAAGCTACTTGGAAGGCATACAAATAGCATTGGACCTCATTCT
CTCCGCAGTTCCTAACGATTCAGCAGCTCAATAAAGAATGGTTTCACTATACGTCTTGAA
GAATAGGCCAGCCTTTCCTTACGATATCATTAATCTTTGCATCCAGTCTCTTTTGAGTTC
TCGATGGACACAGCTCTGCTGCATAGCCATTTAGTTTCGCAGCCAAGCTGGAACTTTGAA
GCTCTTCTTGAGGCAAGTTTCCAATCAGCTGGAGAAGGAAGTGGTTCCTTTTCAACTCAA
ACTTCTGATGGTCAGACTCTGCAGGATAGAAAAGGCCAAGTGGTTGAATTTGAGTGGTCA
CAACACTGCTCTTTAATCTAGTTTGCTCTCGTTCTTTGCTTAAAGCAGCCAATCTGGACT
CTTCAGTTCCATTAGTAAAGATGATAGACCTGTATTGATTACCAACATCAGGACCTTGCC
CAAATACTTGCCGAGAGTCATGATTAGACCAGAAAACCTCCAAAAGCTGCCTGAAATTGA
TTACTGTAGGATCATATTCAATCTGAACACACTCAGCGTGATCACCAAGACTCCGATACT
CAGGATTAATTTTAGATCCACCAGCATAACCAACGCTAGTCCGTACAACACCATCCACAC
AACCAAACACCGATTCGGATCTCCAGAAGCTTCCTAGACAAAACGCTGCCGTTTTGAGTA
CCTCATTTGTCGGATCTTTTTGGATCCGATCCGGAATTCTTATACCCGACACTACATTAA
TTGACATGCTTAACAAGCATATGTAAAGTATGCGATTATAATATATACATATATTTCTGA
CCGATTGCTTCATTGTGTTGATTGTGAAGCTCCGGCAGATTTATGTATATATGTACTGTC
TCCCTATGCGATTAT
>comp145655_c0_seq1
TGCAGATATCTTCCTTATACTAAGAATTGGTGGGTATATCATTCCCTTTTGGCAGTCCTC
CTGCGTTACTTCACTAGCCAATGCTTCAGAAGCTGCAAGAAGCATTTCCTTCTGCACACG
AATTGCACCAGACATGACCAAGCCAAGGCCAAATCCAGGGAAAATATAAGCGTTGTTTGC
CTGTCCAGGATAGAAAACTTTTCCATTGTACTCTACGGGGTTAAACGGGCTCCCGCTAGC
AAAAATAGCTCGACCCTCCGTCCAGTAATAAGCTTCCTCAGCAGTGCACTCAGATTGAGT
GGTTGGATTGGAGAGTGCCATAATAAGAGGTTTCTTATTTAAGGAGGCCATAGCTTCAAT
GACCTCCTTCGTAAACTTCTTTCCCTGCCCGGATGTCCCG
>comp637034_c0_seq1
GCTCCACAAGGTGAAAGTGAGTCGCAAGGATATACCGAACAAGTTTCAAAGCTAGTACGT
TCGGACGGTCAGGACAATTGTGTAGAAACAACCGGGAGCAACCTTTCAGCTGAGGCTGAA
CCATTTAAACCAGGTACCTTCCCACTAACACACCGGGTGGCTGTTACAAGTGTTTATGAT
GTAATAGCTGGTCAAGGCATGCTTGTAG
>comp98320_c0_seq1
TGAACCCCAAACCAGTGCCTTGCTCGTGAGTTTAGCATCAACAGCTTCTTCATTTGTTGT
ATCAGTTGAGGTATTAGCATCATTGCTTTTATATGTCTTTCTCTTGTCTAGAACAAGCTT
TCCGGAGAAAACATTATACCCCAGCAAGTCAGATTTCTCATCTCCAATATCGATTTTATG
CTCCTCTCTCTTTGATTTCTTAAGATCATCAATGCTGACACTAATTTCACTGCGCTTTGA
AGTCTTCACTTTGCTACGCTTTTCAG
>comp10443_c0_seq1
GTTTGGGTCAGGAGAACCAAGATTCCATATCTTTATGGTACGATCAAGGGATGCACTGGC
AAAAGTATTGGTGTCCTTTGGATTAATTGTCACTTGCATGACATAGTGGGAATGACCCTC
AAAAATTTGAGTACAGATCCAGCCCTTCTCCCAGTCCCACAGCTTTATAAGCATGTCATC
CGCTGAAGAAAGTACATAAGGAAGTGTAGGATGAACAGCCACACACCTAATGTAATCTGT
GTGTGCCTCAAAGACTTTAACTTTATCCATGGTATTGTAATTGTATACACGGATATACAT
GTCATCTGCTCCAGCAACAACCCATTGCTTGCGTGGTATGAATTTAGCCGACCTAACTGG
TAAATCCGTCACTTCAAAAGATTTTGCCATTGTCTGAGACTGATAGTTCCATATGCAAAC
GGTACCCGTGTATAAACTTGTTAGGATCCATGGCTCAGTCGGATGTAAATCGACAGATTT
AACCCTATCCGACCTATTAGCAAGCTTTCTCTTAATTTCAAGTCTGAGAGGCATTTTGAT
GAGAATAAGTTGAAAGAATTAAGGTGCAGATCCAAATCAAAAGCCTAAGAATAATTTTCA
GATTGTGTGTATGTATGTA
>comp31823_c0_seq1
GATGAAAGAGCTAGCTGATTATTCTAATGTTCATATAATGGGTACTAGCGCGGGTGCTAA
CATTGTTTACCATGCAAGTTTACGTATTCTGGATGCGGATGTTAGTCCGCTCCAAATCAA
AGGGCTGATATTCAATCAGCCCTTTTTCGGTGGTGTTGAGCGAACCTCATCAGAAGAAAA
CTTAAGCAGAAATCCTGTTTTACCATTATCTGTAATTGATCTGTTGTGGACTTTGTCATT
GCCACCCGGATGTGATCGCGATCACGAGTATTCTAATCCGTTAAAAGTTGCTAATCCAGA
GATCGAAAGGCTACCGAGGTGTTTGGTAAGAGGGTTTGAATTAGATCCACTGGTGGACAG
GATAAAGGAGTTTGCGAAAATGTTGGATGCCCAAGGGGTGAAGGTAGTGGCAAAAATTGA
AGAGGGAGGGTGTCATGGCGCAGAGATTATTGATCAGGGAAAGCTTCAGGAGTTGTTTTT
ACAGATCAAGGATTTTA
>comp83823_c0_seq1
GTAACACATAAGACCTTCCCTTCTATTATATACTATGAAGAATAGAAGATAATGATTTCT
ACAATTTACAGGGCTATATAGCAAATATATAAATATATATATATCTATATATTTATACAC
ATTTATAGCAACTGTACCGTATCCACAGTGGGGGCAGAATGAGAAGCAGCAAGAAGAGCT
GCTCCAATACCTGATCCATCTTCCATTACCTTCAATGTAACATAAGGGGATATTTCATCC
CCTAAAATTTCAGCGACGGCTTCATTTAAGTACTCTCTGAAAAGGGTATAGCTTGTATAT
AGTCCCCCTTCAACGGCCACAACCGTTCTTCTCATCTTAATACTGGTTCCACCTCTGCTT
CTTCCACTTGTGATCCCACCACTTCCGTCACGTCCAATCTTCTTCAAGATTCCAACTATA
CCAGCAGCTGCCAATCGGGCAGCCCTACGAGCTACAACATCACATACATTTACAACTAGC
TTTCTAACCTTTAATGGTACCTCGGAAATCCCCAAGACATCATTCAAAATCTTAGCTACC
TCCCTCAAATCATGAGAACTGTCCTCGTGCATAG
>comp31573_c0_seq1
GTTCACAAGAGTCATAATAACATTGGAGCATCTAAAAGTACCTGCAACTTCCTTTCAAAA
AAAAAAAAGATTAACATGAAAATAAAATCTCAAAGAAATACGATACAAAAATCGGCCCTC
TCTTGGGGGCTAATCCACACTTTAACCTTAAAACTCAGACAATCTAGCACCCTACTATAA
TTCGCATCCAACAAATGTATAACAACCAACAGTACTCTAGCCTAATAACTGAACAAAGGC
AGAAATATATCTCGGACACCACGACTCTTTCTCATACACTAAATGAAGCTCTTCGAATAA
GTAGACAACAAGGACAATAGCAGCAAGAACTATATTGTATTTGCTTCTATTCCTCACTCA
TATTAACTTAAAACTAATTCGTCTCAATGCTTATCATCTCAGCATCAGAAGTGACTTCTC
TCTTGTGTGTTTCAACTGGGGGAGGAAGTGCGAGAAACCTTCCTTTTTGAGCACGTGGAG
GCAGATGCTTCGTATGTTTCCTGGCACCGTTAGCATTCCAAGGCAAAAATACTCCTGTCC
CACCCCGTGACATCCTTTTAGGGCCTAGGACCATTGGACGAACTGGAGCTAGCATGACCA
TTGGGCTCCGAAGGACACCCCACTTTGGGGTCAAATTCATTTCTTCGTAGCCATTGTGTG
CACCATTTGATAGTGGGTAGGAATTAGGGACGCCAGGTTGCCACAAAGTCATGGCTCCAG
TCATAGGCGACCCTGCTGTTGAGATGTTCTCATGGGTTTGTGTCCGGACTCTGAAGAATG
TAATGCTGATCCTTTTGCTTGGGGATGAACACATAACATGCCTTGCTACATCGGCACTGT
TACCCCTCATCACTAAGAGTGACCCTTCCTTCAGTGAAAGCATTAGCGACCCTTTGTAGT
TCCCATCATTATCACACACAAGAGTACGTCCAAAAGCCATTTCTGATTCAGAGAGGAGAA
GAGTAGAGATTGGTTGGTCGATGTGAGGTGGTTTCAGAAAAGGCTGGGAAAACTCCCCCT
CATCAAAAAAGTTAATGATGCAGCTGTTTGGCTTTCTGTTCTCTGAAATCAAATGCCACA
GAACTAGATGGTCGATGACACCTTGTAGGGTAGCTGGAATTGGCTCAATATTACTTTTTG
GGCAATGATCTACAGCATCTTCTTTTATTGGTCCAAAAATTGGAGCTCCAAGCTGAATCA
ACTCTCTCTTATTTCCTCCCTTCACTTGCTGTTTAGCCTGGTTGTACATGATAAAGGTCT
CACCTGATAATTCGCCATTCTGACCAGCAACTCGAAGCTCATTCACATAGTCTGTCAACT
TAGAGAGCTCAGTATCAGTAAATATCTCATCATATAACTTCAAACCTCTCACCACATTCA
CCGTATGCCATTTCATTGGCTCCTTAGCTACGAACCCTTTTGTCATATTGATTTGAGCAC
GGCGTGCTTCACAATTCTCATGGTCTGAGCATATCTCAATATTCTGCAACATGTGCTGCA
CTTCATGAGAACCTGTATCTGTGATCTCGCTTTTCGGAGACTCGT
>comp16717_c0_seq1
AAAGGAATCAGTTGGACAGAATGAGGGAGTGCCTCTTCACTTGAGAAATGCGCCGACAAA
GTTAATGAAAGATTTTGGGTACGGAAAGGGCTATATTTATCCACCGGACAATCCATCATC
TACACAGACTTATCTGCCACCTTCTCTTCATGGTTATAAGTTCCTCCATTGGCCTGATAC
AGCTGGTGCTGTAGATGTCAGCAGGCGGACGGATTGATGCCGATGAATAGTACTTGAGAG
AAGGTCATTTTTTTTGCGCTAGTAATTATAATGGTTAGACCTTCTATCATACTCCATCCT
CTTTGTTGCATTATGAAGTTTGGGTTGATATATTAAGGATTAATTAATAGTAGATAAAAG
>comp30865_c0_seq1
GAGAGAACCAATTTTGACAGAATAAACAAATTAAGCATCACAGTTGAAAATTACAGAAAA
TACCCCAGGTAATACATAAAAATTGAATTCGGTTAATATGATAATATATTTAAGTTGTCA
GTTTTGAATAGCTGAAGATTTTGATGACTTGCATTGACAATTAAATACAGTATCCCGTCA
ACATTCAATAGGGATTTCGGAAATCACTTGTTACTGGTAATAAGCCGAGCCAAGGACGAA
ATAAATGAACAGGGATTGAAATGGTGGTCCTGAAGTTATCTGAGAACAACTGCTGCATTC
CTTAGTG
>comp193827_c0_seq1
TTATATGGGATGAGGGTGCAAATACTATGACAGAGGCTGAGGGGGATGTTACCTATTTGC
TTGATAATCTTAGGCTTCGCGAAAAACAACAATTTCCGATATCACAGAACAAACGCTATA
TTGTAAGGGATGGAACTCCAGTACTGCTGCCATCAGATCCAATTTCTCTGATCAAAAGCA
ATATTCTCTCCACTCAATCAAAGATTCAGATACTCTTGGAACCATTCTTGTGGAAGAAAA
ACAATGACTCGAAGGTCTTGGAGAATCATGAAAGTGTTGGTGGCTTCTTTCGGCGTCATT
TTGGGCAGGAGGTTGTTGACTATCTCATTGACCCTTTTGTTGCTGGTGTTAATGCTGGAG
ATCCTGAATCCCTCTCTATGGGCCATGCATTTCCAGAGTTGTGGAATCTAGAGAAAAGAT
TTGGTTCAATCATAGTTGGTGCAGTTCGGTCTAAAATGTCTGCTAAAAAGGTAGAG
>comp21514_c0_seq1
AAGGCCTGTCAGATAGCTGGAATATATCCCGAGAACTGTCGGGTGCTGAAAACAGAGTCA
TGCAATGATTATTCTCTCTCCCCTGAAACACTTGAACAAGCAATCTTGGCTGATACTGCT
GATGGGTTGATTCCGTTATTATTATGTGCCACGGTTGGTACTACTTCATCAACAGCTGTG
GATCCTTTGCTTGAACTAGGAAAAATTACCAAGAAGAAAGGAATATGGTTGCATGTGGAT
GCCGCATATGCTGGAAGTGCTTGCGTATGTCCAGAGTTCCGCCATTACCTTGATGGAGTT
GAAGAAGCCGACTCATTTAACATGAACGCACATAAATGGTTTTTAACGAACTTTGATTGT
TCAGCCTTGTGGGTTAAGGATCGCAGTGCTCTGATACATTCATTGTCAACAAATCCCGAG
TTTCTTAAAAACAAAGCTTCACAAGAAAATCTGGTTGTGGATTACAAAGATTGGCAAATT
CCTCTTGGACGACGCTTCAGGTCGTTGAAATTGTGGATGGTACTACGACTTTATGGCCTG
GAAAACCTTCAGTCTTACATCAGAAACCACATTCAGCTGGCTGCAAAATTTGAAAGTTTT
GTTGCTAAAGATCCAAGATTCGAGGTTGTTGCCCCTCGGAAGTTTGCGTTAGTTTGTTTC
CGTCTTCTTCCCCCCTCCCATAAAGATGACAATTGTTCTAACCAACTGAACCATAGCCTA
CTGGATACTGTGAATGCCACTGGAAAAGCTTTTGTTCTCACACGGCTCTTTCAGGAAGAT
ATGTGATTCGATTTGCAGTAGGAGCTCCATTAACCGAAGAGAGCCATATAATTGAAGCAT
GGAAGATTTTCCAAGATGTTGCCACTGCTTTGCTTAAAAATGGAATCACGCAAGGGTAGA
TTAGAAACCTCGACCTCGGCGATGAAACTCATCTCCCATTGTCTAGACTATGTCACCAAT
TTATATGGAAGCTGAAATTTCAGTTTTCCTGCAGTTTTCCTAACATTCTTGATACAGGAA
AACTTCTTAAAAAATGAAATATGTGAAATAAATTGAGT
>comp221709_c0_seq1
GGCAAGAGGATGCCATTTCTTCAGTATTGGACTATATATTTCCTTTTCATTATAGGCCAG
GTCAATAATTTCTTGAGCAAGTATACAAAGGACAGGAGGAGAATTCTGCTGATGTTTAGC
CGAACGCCTGCTTAAATATATACACTCTTTTGCCTGAGAAAAAGCTTTGCGCATGGATGA
CCTAATATAAGTGTCAACTCTGCCAGGTGCTATGTCAATTCCATTTCTGTTCTTATAGTC
ATGGGAGATGTCTTCCAATATTTTGCCCGTCAACGTGCTGAAGGATAAGACACTTTCCA
>comp24859_c0_seq2
GGCAACTTCACTATGCAGCACCACATCAACATCTACATACCCTTTTCTTGAATTTCCCAA
ACTCAAAACACCCATTTTTTCCAATAAAATCCTTCCTTGCCGGAAAATCACTGGAGCTCC
GGCGAGCCCATCAGTTCGGATGGTTTCAAATGGGTTTTTCCAAAGGGATGATAAGAAGGT
AAGTTACGATAAGATATACAAAAGGGTAGGTTCTTGTTTGGTTATTCCTCCACCTAAAGG
GAGAAAACCAAAAGGAATTATAAAGTTTCTTGGTGGTGCTTTCATTGGTGCTGTTCCTGA
AGTCTCTTACAGCTATTTGCTTGGCCTCCTGGCTAATGAAGGCTATCTTATTATTTCTGT
GCCATATAATGTGACGTTTGATCACTCTCGAGCTTGTAGAGAAATTTATGAGAAATTTTT
TGGCTGCTTCGACGGAATTTTGGCAACAGGGCTGCCCGATTCTGCATTAACAACTACTGA
TCTTGCTGATCTTCCACTTTATTCTGTTGGTCATAGCAATGGTGCTCTCCTTCAAGTACT
CATAGGAAGCAACTTCTCCGAGAAGATACCAAGAGCTAATGCCATCATATCATACAACAA
CAGGCCAGCAACAGAGGCAGTACCTTACTTTGAGCAGTTGGGCCCCATACTCAATCAGAT
GATGCCGGTTGTGGAAGCATCTCCAATTTCTTCTATGGCTAGGAGTGCCTCGGATGCGTG
GAAGATGCTGCTTGATACAGCTGAGGCAATGTCATCAGACTTTGATCCAGAAGCCCGGGT
TTCCCTAAACAAATTTGCCGATCAGTTGCCATCTGTATTCAATCAGGTTGCAGAAGGAAT
ATCAGAGTTCAGGCCTACACCATCAGAGAATCGTGATTGTTTCAAGAAATCATACAATGT
TCAACGTACGCTACTGGTTAAGTTCAATTCTGACACAATTGACGAGACAGACCTCCTTGA
AGAGACTTTAAGACCTCGGGTTGCCTCTATAGGGGGAACATTGGAAAAGGTGTTGCTGAG
TGGTAACCATATAACACCTTGCGTTCAGGAGCCAAAATGGGAAGCAGGTTATGTATACAC
TCCAGCAGATGCCATAGCTCAAGGACTTAAAACCATGTCGTTGAACGACACTAAAGTACT
TTCGAGAACAGTTGCTGATTGGCTGAGCAGTGTTGACAGATAAAGTAGAGCTGTTCCAAC
TAAAGTTGCAGACAGAATTCCCAAAGAAATTTCCATTGGTAGCATGTTTTGATTCAGTCT
GTCTCTTTCACCAATTCAAAGGCTAAAGTTTAGGAACAAGTAATAGTATCATACTGCATC
CGCGTGAAATGCACAAGCATTCTGCTAATCCATGTTAATCCATGTGCTTCTCTATAATTG
TAACTAGCATCATGTCAATGTTGAATACATGTATGCAGACTATGGAGTTACTTATAGCTC
AGATTAGGAACCGTACAAATGTTCTACTGTTATATATTCCCAACAATGAAGAAGGGTCTG
AAATTTGAAATATGGATTGTGC
>comp34371_c0_seq1
CATTGGGGAATGTTTGTTCCTGCTATAAAAGGACAAGGTACTGACGAACAACAAGAAAAG
TGGTTGCCTCTTGCCCAAAAAATGCAAATTATCGGCTGCTATGCACAGACTGAACTTGGT
CATGGATCTAATATACAAGGTCTTGAAACTACTGCCACATTTGATTCCAAAACGGATGAG
TTCGTGATTCACAGTCCCACACTTACATCAAGCAAATGGTGGCCCGGAGGTTTGGGTAAA
GTATCGACACATGCTGTTGTTTATGCTCGTCTTATAACTGAGGGTCAAGACCATGGGGTA
CATGGTTTTATTGTCCAACTGCGGAGCTTAGAGGATCATTTACCTCTTCCGGGAATAACT
GTTGGTGATATTGGTACGAAATTTGGAAATGGAGGATACAATACAATGGACAATGGCGTG
TTAAGATTCAATCATGTGCGTATACCTAGAAACCAAATGTTGATGCGAGTCTTGCAGGTT
TCCAGAGAAGGGAAGTGTACATACTCTGATGTTCCTCGCCAACTTATTTATGGAACTATG
GTATATGTCCGGCAAAATATTGTAAGCGATGCTTCAATTGCTTTATCCAGGGCTGTTACT
ATTGCAACAAGATATAGTTGTGTTCGCAGACAATTTGGTTCACAGAATGGTGGACCTGAG
ACTCAGGTCATTGATTACAAAACACAGCAGAACAGGCTTTTCCCCTTGCTGGCTTCTGCT
TATGCATTCAGATTTGTTGCTGAATGGTTAAAATGGTTGTATAGTGACGTGACAGCCAGA
TTGAATGCCAACGACTTCTCAATGTTGCAGGAGGCACATGCATGTACTGCAGGGCTCAAG
TCTTTAACCACATCTGCGACTTCTGATGCTATTGAAGAATGTCGGAAATTGTGTGGGGGC
CATGGCTATCTGTGTAGCAGTGGCCTTCCTGAACTGTTCGCAATGTATGTACCTGCCTGT
ACATATGAAGGAGACAATATGGTGCTGCTTTTACAGGTTGCAAGATTTCTTGTGAAGACT
GTGTCTCAGTTGGGATCTGGAATACAGCCGGTGGGGACAACTTCGTATATGGGGCGAGCC
GGACATCTAATGCAATGTCGTTCAAATGTTGAAAGAGCTGAAGATTGGCTAAAGCTCGGT
GCAATACTAGAGGCATTTGAGGCTAGGGCATTCAGAATGGTTGTTTCCTGTGCTCAGAGT
TTGCGCAGTTTTCCCAACCCCGAAGAAGGATTTGCGGAACTGTCAGCAGATTTAGCGGAG
GTAGCAATTGCTCACTGCCAGTTGATTGTTGTTTCCAAATTTATTGATAAATTGAAAGAA
GAAATTCCTGGAAAGGGGGTCAAACAGCAACTTGTATTTCTCTGTAATATCTACGCGCTG
TCTCTTCTTCACAAGCACCAGGGTCAATTTCTGGCTACTAACACTATCACAGCTGAGCAG
GCTTCACTTGCAACTACTCAACTTAGAAATTTATATACCCAGGTCCGGCCAAATGCCGTT
GCACTTGTAGACTCATTCAACTACACAGACCACTACCTTGGTTCAGTCCTCGGCCGTTAT
GACGGAAATGTATATCCAAAGCTTTACGAGACTGCGTGGAAGGATCCACTGAATGATTCT
GTTGTGACCGATGGCTATGTTGAATACATTAAGCCTTTGCTCAAGGGAGAGTTGCACCTA
TCTAGGCTTTGAAAGAAGACCAGTGAACAAACCTTTTATATCATAATACAGGAGAGAATG
CTATAATAGATTTTAAATTATGATACAGGAGAGATTGCTATATGGTATTTCCTTGTCCTA
ATACAGTAGAGAATGCTATTGTTTTCATATATAGATTATGAATTCCTCATATTTTGTTCT
TCAAGGTACAAGGCCAAGAATGATTGAGAAGTGTATACTGTCCGTCCAATTCTTAATCTT
CAATTCAGGAACAGATTGTTG
>comp21048_c0_seq1
GTTGTAAAAAAATTCGTATACCACCGGATCAAACAAAGCCCTAATCTCACTCCGTTGAGC
AACCAATTTGTGCAAGCGAGCTCAAGTTTGATTCTTCGAAATGTTCAAGAACACGTTCCA
GTCGGGATTTCTGTCCATTCTGTACAGTCTCGGAAGCAAGCCTCTGCAGATATGGGACAA
GGAAGTTGTTGATGGTCATATCAAACGGATTCAAGATGATGACATACAATCGAATGTCCT
TGAAATAGTTGGATCGAATGTCCAGTCCTCATATATTACGTGCCCAGCGGATCCTGCTGC
AACCCTTGGTATTAAGCTACCTTTTCTGGTTGTTATTGTAAAAAATCTGAAGAAGTACTT
CACATTTGAGATTCAGGTGCTGGATGATAAGAATGTCAGACGACGTTTTCGAGCTTCTAA
TTTTCAAGCTGTGACCCGAGTTAAACCATTTATATGTACCATGCCTTTGAGGATGGATGA
GGGTTGGAATCAAATTCAGCTGAATCTTGCTGATTATACCAGACGAGCATATGGAACAAA
CTATGTTGAGACACTAAGGGTTCAAGTTCATGCAAATTGTCGCCTTAGAAGGATATATTT
CTCAGACCGTCTCTATTCTGAGGAGGAACTTCCCCCAGAATTCAAATTATACCTTCCTAT
GCAGAAAGCATGATGGTTGGAGAAGGCTTTTGCTACATTTGAGGAAGTTCCATTACTTGT
CTTTATATTTGTTCTTTAAATATTGAAATTTTAAGAAGTGTTGATCAAGATGTTAAACCC
TTGTTTCTTGAAGGTTCTTGTCTCTAGCGACCTACTTAAGGATGCAAATTTCAAATAGTA
TTTATGTTCTATT
>comp54709_c0_seq1
ACACACACACACATATATATAGCCTATATATATACATCTAACATCCGTTCCGCATCCATT
GGTTTCGGGGCAACCTACCTAAACTTGATTCGGAGAGCAATGGGTTATCCTCGTCCTCCT
ACAATGAAAATCGTGTTTGGATTGCTTACACTTGTTACTCTCGGCATGATCTTAGGAGCT
TTGGTTCAATTAGCTTTCATTCGAAGGCTGGAAGATTCTACAGTATCCCAATTTCCTTCA
TTCAGGAGAAAACATGTAAGCGGCAATTTTGGCAATTTCAAACTGGCAAGAGGATTTTCT
CCTTGGGAAAATGACAAAGATGCAATAACTTTACGTGTTGGATATGTCAAACCAGAAATA
ATAAGCTGGTCACCTCGAATCATTGTATTGCATAATTTTTTAAGTATGGAGGAATGTGAT
TACCTTAGAGCACTTGCAAAGCCCCGACTTCAAGTTTCAACTGTTGTAGATGCCAAAACA
GGAAAGGGAATCAAGAGTGATGTGAGGACAAGCTCTGGTATGTTTTTGAACTCCAAGGAG
AAGAAGTATCCAATGATACAGGCAATCGAAAAACGAATTTCTGTCTACTCTCAAATACCA
ATTGAAAATGGAGAGCTCATTCAAGTGCTACGGTACGAAAAACATCAGTTCTACAAACCC
CATCATGACTACTTCTCCGATACGTTTAACTTAAAGCGCGGAGGTCAAAGAGTCGCAACA
ATGCTCATGTATTTAACTGATAATGTTGAAGGGGGAGAGACATTCTTTCCCATGGCTGGA
TCGGGAGAGTGCAGCTGTGGGGGGAGAATGGTTAAAGGAATGTGTGTTAAACCTAATAAA
GGAGATGCAGTGCTTTTCTGGAGCATGGGACTAGATGGTCAGTCGGACCCAAATAGCATA
CATGGTGGTTGTGAGGTCCTGGCAGGTGAAAAGTGGTCAGCTACAAAATGGATGAGGCAG
CGATCTACTTCCTAGTTTTACAAAGCACTTTCTATAACTGTATATTATCTGTTTGGCTTT
AATATATACACAACTGTTAACCTAGAATTGGTACCATACATAGAAGTAAAAAAAAACAAT
TTATGTTGATAAATTAGACAAATGAAGTATCTCAAAAGAACAAAGTTGCAGTTTATGCTG
GAGCAATAGA
>comp23586_c0_seq1
TGAAGCTGAATATGTTGTGCACCTTGGTAAATGTCTTTGCCTCGACAACTATGACTGAGA
TAGATACTGAGATGATTACCGAGTATAGGAGACTTTTTTCCGACTTGCAAAGATCATTTG
ATGTGAAATGGCTCGTGAGCCGTTTGAATTACATTGAACAGCTCCACCTTTCACAACACG
AGCTTCATGCAGCTGATTCTTGTAGGGTGCTAGACTTGCAGCTAATGCTAGCTACATAGG
AAATGGTCTGTTGTCTGATCCTTAATTCTCTAGTGCAAGGAGTGATCGGCCACTCGGCGT
GCAACGTAACTCTTACCCTACAAGTTTGCGGAGCCATGAGAGCAGACATGTGAGAGAACC
AAGTGGTGCTTGAACTAATAGACTTAATTAGTTCTTATCGGTATTGTTAGACTCCTATTG
CTTTTTGGTTATTGTGTGAAACTTAATTGTATGAAATGTTTGATTCCAACTTAAGTACTG
ATTTTGATCTGCTGAAGACTGATGTGCATGAGTCCTTCCATA
>comp26473_c1_seq1
GTTCTGGGCAAGATAGAAAAAGACCTCGGCCCACACCTTTTTGCCAACTTCAAAAGCCCT
GTCAATTCCATGCTCGCCATCAAGCACAATTTCAGGCTCCACAATAGGGACCAACCCGTT
TTCCTGCGAAATGGCGGCATAGCGAGCAAGACCCCATGCTGCTTCCTTCACAGCGAGTTC
AGAAGGACCATTGGTAAGGCTCACTACAGTACGCCATTTGGCAAAACGGGCACCCTGTTG
GTAGTAAGCTGCTGAGCGAGAAGCAAGGCCATCAAGACCTTGGCACCATGACTCCTCATT
TGTGCCAGCTAGGGGTACTAAACCCTTGTCAACTTTAATCCCAGGAACAATTCCCTGCTC
AACAAGAACATCAACTATCTTCTTTCCATCAACTGTTGATTGGTAGAGTGTCTCCTCAAA
GAGGATAGCTCCAGAGATGTAGTTCCCAAGACCAGGGGGAGTGAGAAGCAGTGTCCGGTA
AGCCTGACGGTTAGCCTCAGTGTTCTCTAGGCCAAGTGTAGCCAATCGCTTGCCACATGT
AACATTTCCCTCATCCATGGCCAAAATTCCTCTTCCTGGGGATGCCACGGTTTTCGCGGT
TTTTATGAGCTCATCATCATAAGCGCCAGCACGGATGGTGAGTGCAGGAGCAGCACCAGC
ACCAGGGTTGCACCTGACAACGGAGACAGAAGGGTATCGAAGATTCTGGCCTTTAAGCCA
TTCAGACTTGTTTACAAGTGATGATGACTTGAGTAGAGAAGTTGCAGTCGATGCCATTTT
AAGTTCAACTTTTAATATCTCTGGCAATCACTTCTCTACCTTA
>comp29274_c0_seq1
GGGGACTTGGTGTAAATTTTATTTCTTTCCAAAGATTGTAAATTTCTTTTAAAGAATACA
TACATACTAAATATATAAGTGTTCTAGACCATCAATCAAAAATTAATTTATCTGGAACAG
AAGTTCAAGAACAAAAACACCAATCATACAAAAAAGTTTTATAAAATGCAACTCTCCAGC
GACAGAGCATAGATGTCACTCTCATTTGTAATCAAATGATGGAGGGCTTGGAGCATCAAA
GCTCTCCAAAACCTCTGTCTTGCTTCCACTGCTTTTACCTGTCTCCTGCTTCTTTTCACC
ACCAAAAATTCCGCCAAACCATGACGAAGAAGATGATGAAGGAGGTGATGTTGCAGATGC
TCCACTCCCCATGCCCTCAATATTTATTGGCGCTTGACCGGGAAGTTGTCCCATATTATA
TCCAGGAACACCGGGCATGTTAGGTAAAGGTTCTTCCATTGGAGGAAAGTTTTGTTGCGC
ACTCATAACTTTGTTCAGCATTATTCCAGCACCTTCAATCAAAGCAAGTAATACTCCACC
AAATGCTGCAGATTTGGAAGCAGCACCGAGGCCCTGACGCATCTGCAAGAAACCCCCAGT
GGCTGCTCCAGCAATGATAGAATTCCACGGATCTTCTTTTTGCCGTACGTAAACCATGGT
GCAATCGAAAGTGGAAAAGAGGCCACCCCACACAGCGAAACTACCACCTACACGAGGTGC
ATTCATACGCACAGCTTGAGTGCCTCCAATGAAGCGTTCTCCTTTAGGCGAGTTATAAAT
TCCTTTCAAGAAGTGGAAAGCTGCACCTCCAACAGCTCCCATGCCGAAAGCTCCACCAAT
GTCATCGAGTATACGATCAGGACAAGGTTCACGTGAGGTCTCCGGGGTGCCCATCAATCA
CAAAACTGTAGAAGATCGCCGGAGAAGCAAAAGAGTTTTAGAGGGTTTGTGTAAATGCCA
TAAATACTGTCGATTAGTACTTTAGC
>comp21646_c0_seq1
GTAATTATCCAGCCTCTTTGACTGTTCTTTCTTGTGGTGCAGAGTACCAAGGTTCCGGAT
ACTAAAGTAGAAGGTTGAATGAGCAATTAAGTGACCACTTCCAGAAGTCAATATTTGCAT
AGAGAGTCTAAATTTGGAATGAGAAGTGTAGCCAACGTTTGCTTCTGAGAAAGTGATTTC
TGATCCTGGTATCTCTGAGATTCCAAAATCTGATATCAGCAAAATAGAAAGGTTAAGTTA
GCAGATCCAGAAATCACTAGTGGAAGTAAATGCTTGTGCTAAAAATTGTCCAGATTTGGA
ATCTGAAGTGCAGCCAGAGTTTATTTCACACATAAAGGTGAGAAAATGGACAATCATCAC
ATGTAGCTGTTCCATTTTCTGTTTTTTAAGAAGTTTATTATTGATGTTTTCTAAGAAGTC
CTGCATTGAACTGCAATTTTTCTTGCTTTAAGTTTCTTTTAAGAACTTGTTTCAATGATG
TATTCTGCTGGTGGATGCCTGTTGAACATCTGATAGTTGTTTTTTGGCACAGAACTATTG
TCG
>comp20155_c0_seq1
GAAAAACTGATTTAAGCTCTCTATCATTCGCTTGTACTCCCTTGAGCTTCTCCTCAGTTT
CGTGGACTCAATTCTCGACCTGTTTAAAGCCTTCCATTGTCCCAAGAACGAAAATGCTCT
GATACCACTGTTAAGACCAGGTCTGGCCTGCTCTCATATAATTGAAACAAACTTTTTATT
GATAAACACACACACTGAAAACACCTCTTAAGACCAGGTCTGACCTGCTTTCATATAACT
GAAACAAACTCTTTTATTGACAAACACACGCACACTGAAAAC
>comp30082_c0_seq2
GGGAAACTTCAACAGAAATGAAATGCAGGAAGTCCGATCACTACTTGACCATGAACTGTT
AAATTCTAAAGGTCTTCTGGCACAATTTATCTAAATTCAGGGTTATACACGATGAAATTA
TACTAGAAAAGTTTAATTAAAGTAGATTCCGTGGATTATCTCGAGCCATTTTGCAAGAAC
AAAAACTATACATAATTATTTAAATCTTCCTCGAACCCAGATAAACACATATCTGAACAA
GAGAATATAAATCCACAATGAGAATTCAGCTGTCATTCTCCTCATCGCCATCTTCCTCAT
CATCTTCCTCCTCATCGTCATCTTCCTCATCGTCATCCTCATCTCCATCAGAGTCTTCTT
CATCAGCTTCATTGTTAAAATATTTGAGAGGATTGGGCCACAGTTCCTCTTTAATCACCT
CAGCAACCTCATCATGAAGACCATCAACAGTATCTTTCTGTTGAGTTTCACGGAACCAAG
TAAAGAAGCTCTCATCGACAGGTAGCCGTTTGTTTTCTTTCTTCTCATGTGTATTTCCAT
TAGCAGTTTCCATGCCTTCCTTCCACCTAATGGCTGTACCGGTTATCTTTGTAGTTCCTT
CATCACTAAATGCAAAGGTTTTCGTGAGCTTTGTATCTTCAAAGTAAGGGTTGGACTTGA
AGTTAAAGGTAATAGAGTATCCCAACTTCACGTCTTTAAAGTCCTCCACCTCAATAGAAT
CCAAGTACTTGAATACCTTTTGGTCTTCCTCAATTAATAGTTCACCAAGTGCGGGATGGC
TTTGGAAAGCAGTCAGCCAAAAGTCAGGAATACATTTGATAATCTCGCCACGTCTGGCAT
AAACAGGCCTCTTTATTTCATTATATTTCTGCTCAATCTCTAAAACCTTGTCGCTGGCTT
CTTCGTTAACCTTGTCGAGCTGATCTTGAAGCTCCTGAAGGTTCTCGATGGAGAGGAGGA
GTTGGTGGTCAATGTCGTCGGAAGTTTCATCGACCTTTGGCTTCTTCGCACGCTGATCAG
CTACCATTGTTTTTCTCTCCTCTTAAACCCTAATTCACTCCTGTTTTTTTCTTTATTTAA
TTTTGTGAAATCATCGTGGTTTTTATATATATAGAGAGGAGAAGAAAAATAGAAATAATT
TGTTTGCAATTTATGTATGGGCTGTGGCGTGTTGAGTATTGACTCGCCCAAACTTGTATC
TGCTACTACTTCCGGCTT
>comp14283_c0_seq1
GCTGCTGTTGTTATGGGAGGTCGCAGGTTCGGCATAACTATAGCCCTTCCAAAATTTTGT
GCACTATGAGAGACAACAGCTTCAAGAAGGTCACCATCACGAAGATGAAGATGCCAATCA
TCAGGTTTGGTTATAGAGAGCTGCATCCTTGCTCTGCTCGCTTTTACCTGGTTGGGCTTT
CCAACTTCTCCACAAGGCAACTTCGCTGCCGGTGG
>comp1670_c0_seq1
CCTCAGGTGCTCGGCACTGCTAATAAACATACAAACGGTGTTTTGAAGGGGTCACTTGAA
AAGAACATATATCATTGTTTAAGTAAAGAGCTAGAAGAGGAGTGATGAATCACATTCATG
ACCTTGTCCTGATGAAACCTAATTTCTATCACCACATACACATTCATTTGGTATTTAAAC
AACAATCGTTAATTAAAACTTCTTGAGCTCCTAGTCTAGACACCACAGACCTTGTTCACT
GTGAATTTATCTGCCTCCTCTTGCATGACTTTGTACAAACACTCAGAGCTGTAAATCATT
ATTTCAATGACAAGGTAATGGAGCAACGATAAACACATTATAATTTTCTGTTGTAAATAC
TATA
>comp393374_c0_seq1
GTTAAATCACCTTTTCTTTGATTGCTTCTTCACTAAAGAAATTAAAGATTATTTCGTTCG
AATGGGTGTTGACATTCCTACTCATCAGACCTGGTTTGATCTGGTTGTGTTTGCTTCTGC
AAATTGGAAAGGGAAGTCTCTTGTTAATGTTGTCAATAGGCTAGTCTTGGGAAGCCTAGT
TTACTTCATATGGCAAGAGAGAAACCTTCGTATTTTCCAAAACAA
>comp16436_c0_seq1
CTCTCTATTTCTACACGTGATCCAGCCTTAAAAAATAGTGAAGATATGTTGAGAAAGTTG
TGGAAATTTAATTTCAACCTTCAAGGATTAGAAATAAGTGGCGAGCTCCCGGAGTTTGCT
CTACTGTTTGAGCAGCAATCGCAACAACTTCTCCCTACTCATATGGATGTATCTTCTGTT
CGTATCACCCGCTTAATATTATGGGAGTCCTGCCTAGAGGAAGACCCGATGCCGGTACTT
GAGAAGATTGCTACTCCCTCCGTCCCAACCAAATGTTTACATTTGGTTTGGGCACGG
>comp150878_c0_seq1
GTGGCCTCAAGTTCTGAGAAATTTGTTGTGCCCGGCCTACCTGATAAAATTGAATTAACA
GAGACTACGGTTTCTACCATTTTAAATCCTCGAATGTCTCCACTCATGGAAGAATTCTAT
CAGCAACTTGAACAATCTGAAAAGGAAGCAGACGGAGTAGTGGCGAATACATTTGAGGAA
TTAGAGCCATGGTATGTCAAAGAGTATACAAGGGTAATGGGCAGGAAAGTCTGGTGCATT
GGCCCTGTTTCACTCTACAACAAAGACACCTTGGATAAGGTAGAGAGAGGTAACAAGGCT
TCTATAACTGAACATGATTGCTTAAATT
>comp173811_c0_seq1
ATCCATGTGGAAAGTACTTGAAATGAATATTCTCTTTAATTGCAGCTTCTGATTATTACT
ACTTACTACAGCTGTGATCCCAGCTGTAATGAGACTGCTTGCAATCCGTATGCCATGCTT
TACTTTTTCATTCTTGATTTTATCTACTGGTGCAGATGTGAATGGTGGATTAAAAAGATA
AGTCTCGATAGGGCACCCCACCTTCGCCATGTTCTTTCCCGCCAGTAATGCGATGGCTGC
ACCTAAAGAGTGTCCAGCTAACCAAATATTAGCAGCACCAGCAAGTGATATTATCTCATG
GATAGCTTGCATAGCTATTTGAAAAC
>comp40048_c0_seq1
AAAATCGCAGGCTAGTAGAATATATGGTCACATATTTTACAATAAATTTATAAACTTCAT
CATCACCAACAGGTTCATTACTACACCAGTACGTACGTACAGAATTCGAAAGAATTAAAC
TCAAGACCAACATCACTAGTACTTGAAATGCTAGCTCTCTGAAGTCAGAACCTGTAACGT
ACGATCTTCTGCAGAACGTATAAAGAAAAAGATAGATTTACTTGGTGGTCGACTTATTAG
CTCTGGCTTGATACTTATGTTTGATCCACCTGCTGCAGACAAAGGTGGCCTTCTTCATTT
TCTGATAACCAATGAACGCCGCAGCTTTAGTCTTCTCAAGCCCTTCTCCGACTTTCTTCC
CATATTTACTGCCTCTGCTGTCATGACTTACTTGACTATTATTCAGAAACTGGTCTGGAT
GATCATTTGAATCCCACTGATCCGCCCATGATTTGTCGTACGATCCGTTTCGCTCCATAT
GTATGTGTATATTCTTAAGATTAAATTTGTGTTTGCCTGTGTCTAGCATGTCATTGATTT
ATAGGATGAAAGAGGAATTAGAATGGAAAATTAAGTTGTAAGTTTTG
>comp35692_c0_seq2
CATCATCAAATGGAGTCCAGAGGAATCACTGAATTGAATGGAATTATCATTGAATGGAAT
CGAATAGAATCATCGCATGGAATCAAATGGAATTATCATCAAATGGAATCGAATGATATC
ATCGAATGCACTTGAATGGAAGCATCAACGAATGGAATTGAATGGTATCATCGAATGGAC
TCGAATGGAATCATCTTCGAGTAGAATCTAAAGGATTCACTAAGTGGACTCCAATGGAAT
AATCATCAAATGGAATCGAGTGGATTCATCCAATATAAGAGAATTGAATCACCATCGAAC
GGAATCGAATAGAATCATCGAATGAACTCAAATGG
>comp342293_c0_seq1
TTGACGAACACACCGCTGTTGATCTGGAGCAGGCGGAGGAGCTGCAAGATTTTGCGGGGC
TTTGGCGCAATCTCGTTGATACCCCTGATGCGGATGACGAAGTACACCTTCGCCTCACCA
GGGACGTAGAAGTCACCCGCCGCGCGTGCGGCCCGCTTCAGGCGAATCTCCTCCTTCTCC
CGTGCCTGGTACTCCTTCACGTAGGCCTCCGCGCGCTTGAAGATGACCTTACGCTGGGCC
CTCGCTTTCTTGCGGGCAGCAGCAGCATCGTTAAGCCGCTTTTCCCGGGCCTTTTCGTTT
TGCTTGCGCTTCTTGAGGAGGGTTTCCGGGACTTCGATGTCCGCGACCGTCGGGACAGTA
GTTGAGG
>comp24137_c1_seq1
GTGAAACCCCGTCAAACAGCTTTCTTCTTTCTCCAAAAGCTTCCAAACAAACAAATCTAA
TAACCCAATAAAGCTTTGTACCTTTTATCTCAGTTCTTTACCAAGAAACTTGCAAGTGAT
TTAAAGAGACTGGTCACTTTGTTATCAAGTGAAATTGTGTGGAAATGAAGAATTCTGTAT
CGGATCAGAGTTTTTATATCGATAGTGAGGAGGATGAAGAAATTAAGCATAATAAAGATG
AGGACGGTGAGGCTGATTCGGATTCTTCAAGCTATTCAAATGAGGATCAGCAACAGAGCA
AGCCCAATTCTTTAACTAATGCATGGCCTCAAAGTTACAGGCAGTCGATTGATTTATATA
GTAGTGTGCAATCACCAAGCCTCAACTTTCTTGGAACTCCTGCGCTATCACGATTTGGCA
GCTCGTTTCTTTCCTCATCACTTACAAGGAGGCATACTCCCGAAATATTGCCGAGTTACA
GTAAACCTTTGATACCAAAAGATGAACCTCAGCAAAGACGCAGTTCTCATTCTCTCCTTC
CTCCTGTTCCGTCGAGGACATCTTCATCAAAGAAAGTGATTACTGATCAGAAGTCCAAGG
ATTTGCATCAACTTCCAGGTTCAGGACAGAGTTCTTTTGGCCAAGCTGTGCTAAATGGTA
TTAATGTTCTGTGTGGAGTTGGTATACTTTCTACACCTTATGCCGTCCAACAGGGAGGTT
GGGCTGGACTTTCTTTATTGTTGATATTTGGAATCTTATCTTTCTACACGGGGCTTCTCT
TGCGTAAATGCTTGGATAGTCAGCCAGGTCTCGAGACATACCCAGACATTGGGCAGGCGG
CCTTTGGCACAGTGGGACGTGTTGTCATCTCTATAATCTTATATGTGGAATTATACGCTT
GTTGTGTTGAATATATAATTTTGGAGAGCGATAATCTATCATCTCTGTTTCCATATGCAC
ACTTAAATTTGGCAGGTTTGGAATTAAATTCACATCATCTGTTTGCATTAATAACCACCC
TTGCTGTCCTTCCCACGGTTTGGCTCCGTGACCTCAGTGTTCTAAGCTACATATCTGCTG
GAGGAGTTATTGCTTCAATAATGGTGTTTTTTTGCTTGATTTGGGTGGGAGTGGTTGATG
ATGTTGGTTTTAAAGCCAAAGGAACGAGTCTGAACCTCTCTACTCTCCCTGTAGCCCTTG
GTCTCTATGGTTACTGCTATTCGGGACATGCTGTTTTTCCAAATATATACACATCAATGG
AGAAACGTAACCAGTTCCCTCTTGTTCTCCTAACAAGCTTTGGTATTTGTACGGTGTTGT
ATGCTGGAGTTGCTGTTGTAGGATATATGATGTTTGGAGAATCAACAGAGTCACAGTTTA
CTCTTAACATGCCTCATGATTTGGTTGCTTCTAAGATTGCTCTTTGGACTACGGTGGTTA
ATCCATTTACCAAATATGCGCTAACCATATCCCCAGTGGCAATGAGTCTGGAAGAATTGA
TACCTTCAAACCATCACAAGTCTCACTACATGTACTCAGTCATCATTAGAACATCATTGG
TAGTATCAACTTTGCTTGTAGGCCTAAGCATCCCATTTTTCGGTCTGGTTATGTCATTGA
TTGGATCATTACTAACAATGCTAGTGACCTTGATACTTCCTTGCATTTGCTTCCTGAGCA
TCGCGAGGGGAAAAGTTACACGCTTTCAGGGGATTCTTTGTGTACTGATAATAACGGTTG
GCACCATTTCAGCAGCTTTTGGAAGCTATTCAGCCATATCAAAGATCATAGAAGAGTTAA
TCTAAATATTTTGGAACTCTCTTCTGTTATACGAAAATTTACATTTTTTCATCGGAAAAA
TTCCCCCATGATTTGAACATTTTTGCCTATGATTGATTCTAGATTTATTTGCTTTTATGT
TGAAACTGTATTCCTGAGTTCTATGAAGGAACATCTTGATGTAAAAAAAGTTTTGGTGTT
TGCACTTTTTTGATACATTATTTATTTTTACAAAACAATGTGCAAAAAA
>comp229197_c0_seq1
AGCACACCACGCTCAGTATGCCGCCTCTGAACATTCTGACGAAGGCCACGATACCTATGC
TCACCCAAAATACAACTTCGCTTACTCCGTGTCGGACCCTCACACTGGTGACCATAAGAG
CCAGCACGAGAGCCGCGATGGTGACGCCGTACATGGATACTATAATCTGGTGCAACCTGA
TGGCTCTGTACGTGAGGTCAAATATAGCGCTGATGACCACAATGGTTTCAA
>comp30191_c0_seq1
AACATCACTAACATTAGACAACATTATTACATCTCCTCCACTCCACTCTCCCCCTCCCCT
CCCCTCCCACCAATCTAACCTTTTCTTACAACATCCTCCTCCGCCGCACATCCCCATGGA
CCACCGTACCTTAAATCCAACCACCTTAACCTCCCCCACGTCCGACACAGTCTTCGAATG
CGTCATCCCTTACATAACCGATCCTAAAGACCGCGAATCTGTCTCACTTGTCTGTAAGAA
ATGGTACGATCTCGACTCGCTTACTAGAAAACACATCACAATCGCCTTCTGTTACACCGC
CACGCCTGCTCAGCTTTTGCGGAGATTTAGTCATATTGAGTCTATAAAGCTTAAAGGGAA
GCCGAGAGCAGCTATGTTTAATTTGATTCCGGAAGATTGGGGAGGGTATGTTAAGCCTTG
GGTTGAGGAGTTTTCGAGGAGCTTTGTGGCGTTGAATTCTCTTCATTTTAGACGGATGAT
TGTGGTGGATGAGGATCTTAAGTTGATTGCTAAGTCGCGTGGACGCACGCTCCAGGTGTT
GAGACTGGATAAGTGCTCCGGCTTTTCTACTGATGGCTTGTTACATATTACTAGCTCTTG
CAGAAATTTAATAACCTTGTACTTGGAAGAGAGCTCAATCATTGAAAATGGTGGGGAATG
GCTACATGAGCTTGCTTTGCACAACAAAGTCCTTGAAACACTGAATTTCTATATGACCGA
GCTAGCTGAAGTCAGCCACCAGGACCTTGAACTCATAGCCAAGAACTGTAGGTCTTTAGT
CTCGGTCAAGATTAGCGATTGTGAAATTTTGAACCTTGCTGGTTTCTTCGAGGCTGCTTC
TGCACTGGAAGAATTTGGTGGAGGTTCCTTTAATAATCAACCAGATATGTATAAATATGT
ACCAATTCCCCCAAAAATATGTTTCGTGGCCCTAACTTACTTGGGGAAGCATGAATTACC
CCATGTGTTTCCTGTTGCATCCCGATTAAAGAAAGTGGATCTTCTCTATGCTCTTCTTGA
CACGGAGGACCATTGCCTATTGATTCAAAGGTGCCCCAACTTGGAAATTCTTGAGACCAG
GAATGTTATTGGTGATAGAGGATTAGGAGTCCTCGCAAATTTCTGCAAGAAATTGAGGAG
GCTTAGGATTGAGCGAGGTGCCGATGAACAAGAGATGGAAGACGTTGAAGGCGTAGTTTC
TCAGACGGGATTAATATCTTTGGCAGAAGGATGTCGCGAATTGGAATACCTGGCTGTATA
TGTTACTGATATCACAAATGGATCTTTGGAATGCATGGGCAGACATTTGAAAAATCTTTG
CGATTTTCGATTAGTTTTGCTTGAGCAACAAGAGAACATAGCGGATTTACCGCTTGACTA
TGGAGTTCAGGCTCTATTAAGAGGTTGCCATAAGCTTAGAAGGTTTGCTTTATATCTTCG
GCCTGGGGGATTGACAGATATGGGTCTTGGGTTTGTAGGGCAACACAGCCAAAATGTGAG
ATGGATGCTTTTAGGTTATGTAGGGGAATCGGATGCTGGACTTCTGGCACTATCTAGAGG
CTGCCCTAACTTGCAGAAGCTGGAAGTGAGAGGCTGTTGCTTCAGTGAAAGTGCATTGGC
TACTGCTGTGTTGCAGTTAGCTTCGCTGAGGTACTTATGGGTGCAAGGATATAGAAGATC
CCAAACAGATTGTGGTCTACTAGCCATGGCTCGTCCTTTCTGGAATATCGAATTGATACC
TAGCAGACGTGACATTCATGCTGATGCCCTTGGAGATTCTGTCGAACCTGAACAACCGGC
ACATATACTTGCATATTATTCCTTAGCTG
>comp18954_c1_seq1
GCTTTTGGACAGGGTCTTAGCTGCGCATGCCTACTGGTCTCAACATCAATCCAAGCAACA
TGGTAAACATCAGATTGAGCCTCTTAAATTAGCTGGAGAGGTTGGAGTCTGAAAGGTTGG
CTGGCTAACATTACGGTTGTACAAAGATTTGTGATTTAGGAATGTAGATAGACAGAAAAC
TGTGCAAATTTTATTCAGTCTCCTTGTAATATTAATACTCGGTTACGATTCATTGCCAGG
CCTCTCCTACAACCGGAGAGCACGGCACTTGTAAATGAATTGATTGAATAA
>comp24234_c1_seq1
AGAAAAATGAGGTTGATGAGTTTGATCATAGGTGTTTTTATTAGGCGTAGGGTAACTGTA
AGGTTGATAAATTGGTGTTTTAGATGGAAATGTAATTAGTTGTGTTCCACAATTATAAGT
CGATGTCGATGAAGATGATACGACATTGTGGTTTCTCCAATGCTCAAAAGAGGAGGACGA
AGCAGAGGAAGGTGCAGAGAAGTTGAGACATGCAGCTGGAGAATATGATGCAATTGGTTG
AGGAGTTGGAAAAAAGGAGGATGAGTATTTGTTGTAACGGGAGGAGGCGGATGGCGTGGT
GAGGTCTAGAGTGATTGTTGGATGGGAATGAAATGTGGAAACTGTTGTGTTCGGGACATA
GAATGGAGGCTGGTTGATATTGGTAGAGGTGGTGGAGGGGAAGCTGAAACTTGTTTGTGA
GGTGGATGTTGTGGAGGAGGCTTTAAGCATCGAAACCGCGGCAGAAGTAGTGGATGCCAT
TGCTGTTGCTGCGGGTGGAAGTGGATGG
>comp18879_c0_seq1
GTACATTGAGTGGTTTGAGAAGGCAGGATTTAAGAATGTACAGCTAAAACGGATCGGCCC
AAAATGGTACCGTGGGGTTCGTAGACATGGTCTGATAATGGGATGCTCTGTCACTGGTGT
AAAACCTGCATCAGGTGATTCACCTTTGCAGATGGGTCCGAAGGTAGAGGATGTGAGTAA
ACCAGCTCATCCAGTTGTTTTTCTCATACGCTTCATTCTCGGTGCCCTGGCAGGAACTTA
TTATGTAATTGTTCCAGTGTACATGTGGCTTAAAGATCAGGTCGTTCCAAAGGGTGAACC
AATATGAGCTTCTAAGTGGGGTTGGGTATGAATCATATTTCCAGACTTCTGGTTTCCGTT
GTAGCCTCCAAAGTTGCTTGTAAACCTTTTTTCAGTTTGATTAAAGTTGGACTTGTTCGA
TTTCTGTTTTAGTTTTCTTGATTGCAGGGAACTGCACTCAAGAGAATTCTATCAAAAATA
GCTGAACAAACTTTTTCTCTTTATTGCATCTTAACGTGAAGTGCTCTAATCCTTTAAAGC
TTTTT
>comp35592_c1_seq3
TGTTTCAAAGATATACATACATACACACATAGATATATTCTTTTTGAAGAAGAATAATAT
AAATAATAAAATTTATATATGGAATAGCATCATATCGGTGGATAATTCTCAAGAATACGC
ATTGATTTTGTTTGCTTTCAATTGTTTTCATCAGCCTGTATTAATTGTAATTCACAACTA
AACAAAAAGCCTTTTGGCGTTATCAATTTTTATCATTCAATCTAGATCAACTACCACCCT
TTAATCTCGTATGTTACATACATATATATAGATATATACATACATATCAGAATTTTCTTG
ATCAGAAAGATTGAATTTTGATTTCTGGGTATTGTCAAGAATTGAATTTTAGGACCTGGG
TTGTGCTCAGAGTTGTTAGTTAAGTAAAGGGTATGGCAGGTTTAAAGAATTTAGATAAAT
GGAGGGAGTATTTTAGAAGTTGTTGTAATTCTTCTGATATTTTTGATATAATTCAACATG
CTATATTGGTTGCTGCTTCTGATTGTCCTAAAGAGTTTAAGTTGAGGAGAGATCAGATTG
CTGAGACTCTTTTTTCTTGTAAGATGATTAAATGTGTTGGTTGTGATCATGTTGAGTTGG
GTGTGAAATCAGAAGCTGATGGTGGTTTTGAATTTGAGGGTGGGAGGAGTAAAGAGAGCA
AGGTGGATAGTTGTAGAGATGATGATCATGATGATGATGGTGTGGATGATGATCATCAGA
TGAATGATCAGATGGGTAGTCATTTTAGTTATGATGATGCAGAGGCTTTAACAGATGAGA
TTGAAAAGGAGGCTCAGATTCATGGGGAGGTTATGAGGATTAAGGAGATTTTGGAGAACA
GTGAAGATGAGCCAAATTCTTCGCTGCTCGACTTGTTAAGGCGGCTTGAATTGATGGTAA
TGTCTGTGGAAACTCTGAAGGCCACTGAAATTGGGAAAACTGTTAATGTTCTCCGAAAGC
ATGGCTCAAAGGACATCCGACAACTAGCCCGTACACTCATTGAGAGTTGGAAGGTTATGG
TGGATGAGTGGGTGGATGCCAAAGCCACAGCAACTGTTGCAACTGGTCCCCCTGAAGGTG
CTACCCCGGAATCTTTGAACCCATCCATTGTTGTTGATGAAGACCATGGGCTGCCTTCTC
CTCCATTGGATGATTTAGCATTTTTTGCTACTCAGCCAACTACAATGGAGCTTTCTCGGT
TCTTTGATGGCTTGGAAGATGAAGAAATTCCTGGACACTCTACTGAACTTAACGAGGACA
AGGAGACTGTTAGGAAGCCGGCGGAGAACAACAGAACTGTGAAGCAGAGACCACGTCTTC
CTGTTGTGTCAATCTCTCCTCCAAAGGACAAGAAAAATGAACAAAGCAGGAAACTAGATG
CTTCACTCAATAAACAAGTTGCACCTTCGAAACTAAAGGTTCCAGTTGCAGACACCAGGG
CTGCGAGACCTGCAAAACTAAGTGTGGCTCAGAGGGTCCATACTGAGACAAAGTTGCAGC
AGAAACCAGAAAAGGTTGCAATTCAAAGGCCCCCTGTGTCTCAGCAAAATAAACCAAGGT
GTTCAGATGAAGCTTCTGTACAAGTAAAACTTGAAGCTACAAAGAGGAAGCTCCAGGAGC
GCTACCAACAAGCTGAGAATGCCAAGAGGCAGCGGACTATACAGGTTATGGAATTGCATG
ATCTTCCCAAGCAGGATCTTGGCCATAAAAATTTCAATGGGAAGCCTGGCAACAACCATA
AGAGGAATTGGGCTACTGGGCGTCGCTAGTTTCTCTAATTTTGCGAACTTAGTTTCAGTG
ACCAACCAAAGTTTCATCCGAACTGCATTGTAAGTTGTGCAGGCAATAAGCTTAAGTTGA
TCCTGAGAATGTTGAGACGAGCTTGTAGGAACTCGTACTATTAAAATTAGGAGACATTTA
GGTCTATAGTTTCGATGAATAGTGGGAAATACCAGTGTACATTGTATCCTATCTGGTGTT
TTCTTGTTCCTTGATGTTTTAACCTCTTTTCTTGACTTGTATTAGAGGTGAAGCCCTTAA
TTTGATACCTTTGGTTTTATGACATTCACCAGGACAAATTCTGTTTTGGTCTTTG
>comp159389_c0_seq1
TGTTTTGGTAGAGGAAAATGAGCCTAAAGAGTGGGTTGCTCAAGTGGAACCTGGTGTTCT
CATTACTTTTGTCTCCCTGCCACGTGGTGGTAATGACCTTAAACGTATTCGCTTCAGTCG
AGAAATCTTCAACAAATGGCAAGCTCAAAAGTGGTGGGCAGAGAATTATGATAAAGTAAT
GGAGCTTTACAATGTCCAAAGGTTAAACAAGCAAGCATTCCCCCTTCCAACCCCTCCAAG
ATCCGAGGATGATCACAGTTTGAAGATTGACTCTGTTCAAGGCAGCCCGGTTACGCCACC
ATTGAATAAAGAACGTTTACCCCGTACCTTATATCGTCCAATGGGAATGGGGTATTCATC
CTCGGATTCCTTTGAACACCATCCTATGCACTCACGCCATAACAATGACTCGTGTGGGCT
TACTGCAACTCCAAAGCTCTCCAGCATTAGTGGCACAAAGACAGA
>comp26077_c0_seq1
TGAACCGAAGGTAGGACCTGGTGTATCTTCTCGGGTCCTTGAAGCACTTACTACTACACA
TGACAATGTAAAAACTTTTTACAAAGTCAGAACTGAAATGCGAGCTGCTCTCCGGAGTCT
CTTGAAGGACGATGGAATCTTAATTATTCCTACCGTTGCTGATCCTCCACTAAGACTCAA
CTCAAAGAAGGGTGTGTCATCTGAGTTTCATGCTAGAGCGTTTCCTCTTTTGAGCATCGC
AAGTATGTCTGGCTGCTGTCAGGTTACTGCTCCCATAGGAAATCATAATGATTATCCAAT
GTCAGTTTCTTTAATTGCAAGCCATGGAGCTGATAAGTTTCTTCTGGATACGGTGTTAGA
CATGTACACTTCTCTTCAAGATCAAGCTAGCATTGTCTCCCATTCTGTACCATTACCAGA
TGTGAATGGCGATATGGATGCTAGTGACTTGTTAAAAGAAAAGGGAAATGCTGCATATAA
GAAAAAGGAATGGAATAGAGCTGTAAGTTATTATACTGAAGCTATAAAGTTGAACGAGGT
AAATGCAACACTTTATAGCAACCGTGCAGCTGCTTACCTTGAATTAGGATGCTTTCAGGA
AGCTGAAGAAGATTGCAGCAAAGCAATCTCACTTGATAAGAAGAATGTAAAGGCATATAT
GAGGCGAGGAACAGCGAGGGAATCACTTCTCTTTGTAAAGGAGGCTCTACAAGACTTTAA
GCATGTTTGCGTCCTTGAACCACAGAACAAGACTGCCAGTGATGCTGAGAAGAGGCTAAG
GAAAATGATGAGTTGACGCCTCTCCTTTCCCTTTTATTTTTCTAAGCAAGCCATCCCGTC
CCTAGTATAATAACATGTAGGCACTGAGAATAGAACGCCTTCAAACATTTTGTTTACAAG
GTATATTCTGCAAAATTTTGAATGGTGAGAAACCCTGTTACTGGGGGTTGAGGTTACAAA
GAAAGCCCAGTTATTGAGGCTACATATTGGACAGTTATGTATTATTATCGAGATGTCCCT
GTTATGAAGTTGTGCAAATCATTGATCTTGTGATTGAACTACTCTATTATGACTATTATG
ACATTGTAATGATGGGAAATTGGAATCAACTTAGACAGG
>comp22925_c0_seq1
AGAACTTGAACCAACCGACTCTATTTCATAATGACTATCATCACTGCTGTTTTTGTCATT
AGTTTGTGGGCCGGTACTATTATGCTCAGTATGTGAGTGAACTAAGCTAACCACATCTAC
AACCTTCATGTGAACAAATGCACTCTTCAGAACAGGATACAAGGCTTCAATCACAAATTC
GTTAGCAGTAGAAATAGATCCAAAATCAGAAGAGAATTTCTCAACATGGCAATTAGCCTG
GATCTGCACAGGGAGCTCGGATAATGTTCCTTCTATCTCATTACCTCCAAGATCTAAAGG
TTGATCTTTCGCTGCATCAGATGATAGTAAGGTTCCCATGCTCCGCTCTACACTATCATC
ATTGCCATCATGAGCACTGCTTTCAGTTTCATCTTTTGGTTTCTGTCCCAGCCCCCTCTT
GTTCAGTGAACCATTAACTCCTAGCCTGGCAAACAGTTGAGACCGTAGAGATGCTTCGAG
AAGTAAAGAATCTTGAGAACTATCTAAGTTTCTTGATTCATCATATATGAGTTTCCTATT
TTCACCAGATATTACTTCCTTTCTCTGATGTCCTAAACTAGGATCTTTTATTTCATGATC
GGTTAGAGAAGCCTCATCACCCTCCTCTGCTGACAAGTTAGAATCACAGGATTGAGAGCC
AGCAGCATCCATGTCAGCATTGTTCTCTTCGGGTTCTGATGTACTATTATTAGGATCACT
GCTGGGATCGACAGCCAAATCTTGTTCGGCCTCATTTCTGACATTTTCA
>comp12780_c0_seq1
CATTAGCACCTTTCTTTTAGAAGCACTGGCCCGAGGAGCGGCCTTGTGACGTTTTAGATA
TGGAAGGCTCCGCTGTGGAGTTTCTTTTACTTTCAAAGCGAAAGATTTTCTTCCAACTAA
GATGGAAGACAACAAATCATCATCATCGGGAACAGATTTTGAAGTGGTTTCGTGACGGAC
TATGGCTGAAGAGTCAACTGAATTCATGCTCTGCATTGTTAATGAACTTTCAGTAAAACT
TCGCTTCTTCCCTGTTACAGTTACATTTGTATCATTACTCCCGTCATTCTGTGCAGATAT
TTGGGCTGGAGTAGGCCCCATTGACATATTGTTAAATGCATCCACCTCTGGTACAGACAT
CAACAACTCTGGGGCAGCGATGTCGGAACAAATAGAACTATTAATCGGTTCTGATAGGCT
GTCTAATGCATTTACATTCTCCGCTCTATCATTTAATTTGTTACATGGAACCAGTAGTCC
TACGTGGTTTCCCACTGCGACTTGTTTTGACCCATCATCTTCACAGAATTCTTTACCTTG
TACACCAGTGGATAATTTAATGGATAAGGGATCCTCTCCTCTTTCTGAAGCTACCAGACA
TGCTTCAGCGGCTTCAAAAGG
>comp11732_c0_seq1
TTTTTTTATTAAGAACATATAAATTTCATTATAACTTCCAAGAGTTTAAAGACTCCATAA
ACATCAAAACACCCAAAGCTGTTAATCCCACAAAGGAGAAGATTAAACCCCTTGGAAAGG
CTCTAATAGCTCACAGAAAACCCGAAGGATTATCCAACTTCTTAAACATGAAATACTCTG
AGGTAGTCTTTTAGACAAATAAATAAATAATATAATAAAACTAAACCACTCGCAAAACCT
TTTTCTCAAGAACACCAAGATGCTCTTGAGAGCTTAAACTCTCGCTACATAAAAAAACTA
TAGTAATAATTTAAATCCTAACAGCTGCAAAACTTATAGGCATGCTATATTGAAAGATTG
TTGTTCGTTCATTCTCGATGTTTCATTCATACGGGGTGCTTCATTCATTGTAGGTTTCAC
GTCCAGAATCTCATTTAGCCAAGCCAGTTCATCACTTTCAAACTCATCGAAATCACAGTC
AGGCAGTTCGCTTGGATCAGAACCATCAAGTCCAAATATCTGGATATCATCGAGATCACC
AAACTCAAGGGGCTGGACAAAATCATCTAAGAAAAACGCATCAAGATCCAATCCAAAGTC
CAGTTCTTGCCCAATCTCTGCTTCAAGCTTCAGTCCTTGGGCAATTTGAGAGTCAAGCTC
CACACCAGCGTCTACAGCAGCACATTTGCCCTGAGGAACAACTTCCATTCCAGTATCAGG
TCCTTGCTCAATCAGGGGAACAAACTCCATTTCAATGTCCAGTCCTTGTTCCATTTGAGA
ACTACCAAGCTCCAATCCCAAGTCCAGTCCTTTCCCGATTTCAGCCAAAGATAAAGTCTC
ACTAGCAGGGCAGATATTGTTGTTATTAATGCCTCCAATTATTTCCTTAACTGAAGATGA
CGATTCCAACTCGAGGACAGATGCTGGGGACGCGCGAGACATCACGCTCCCAGATTCCTC
AGAGGCAGCAGGTTGATTTTTAGTCTGCTGCAAAGCAAGTGAGTTGGAGTTTCCAGAAGT
CTTCCCGGAGGAGGCTGCTGCAAGCATAGCATCAAACTCTATCTTCTTCAAATCATAAGC
CCGGGCAGCTTCTTCAGCAGTGTTGTAAGTACCCAGCCAAATCCTTTTCGACTGAAATGG
ATCTCGGATTTCAGCAGCCCATTTACCCCATTTTCGCTGTCTAACCCCCCTGAACTTGGA
GCAAGCTCGGGCTTGACTTGGGGCTCTAGTCAGAACCCTTTTATTCTTGTTAGCAGCTTT
CTCGCCATTATTGCTACCTTGACAAGAACTCTCCTCAACCAGTTGATAACAATTAGCCTG
ATTAACCATCGGAATCGTGACCTCCCTCACTATCCTCTTAGGCCCATAACGACTACTCTT
CACATCATTGCATCCCTCATCATCAGACTCATCAGTCATATCAGGATCATGACAGATAAT
CCTCACTTTCCTCATCATCATCTTAGATTCCTCAACACAAACCTGCTTGCTCCTCGATTT
GTTGCCAGGGTTATGAGTTTGTCTATGAAACTCGGGCATTTTCAACACCCCTTAAACCCC
TCTCAACCAATAAAGCCCACCAAGATTAACAATTGTTGTAAACTAAAACAAAAGGCAGTA
AAGAAACAGAACACTCAACAAGAAAAACAAAAATCACAGTCAACTCAAGTATGAGGCCCT
CTTAAGAACAACAAAAGATAACAAAATTTCTTTATATGAAAACCCCCAAAAAATTCTATT
CCAGAACAAGTCCTTTTGGGCCTCAAACGCATCGAAACAGTAGGGAAAAACAAGTGGATC
CACTGCTGGAAAAGGCAGCAGAGTTGTTGTAGCATACACAGAGAGAAAAACACACAAGAA
AATGAAATATAGAGCTTCAACTGAGCCCCAATCGCACCCGATTTAGACCCTGCCGACATA
AATCTTTCACACTCCTTCCTCTAAAACCCTCACTCTCCTCAGTACTTGTCCCCACTCTCT
CTCTTCTTTGTTTCTCTCTCTCTCTCTAGACTAAACTCTCCTTTTTCCCCCG
>comp11814_c1_seq1
CACAGCACCAGAGTATGCAATCCATGGGCACTTGTCTGAGAAAGTGGATACCTATGGTTT
TGGAATTGTGGTTCTTGAAATTATTAGTGGGAAAAGCTGCACTCATATGATGAATGAGCT
TCTACATCAATCTCTTCTTGAATATGCCTGGAACTTGTACAATGATGGCGCGCACACAAA
GTTGATTGATGAGACATTAGATTCGAGTAAATATAATGTTGAAAATGCTAAGAAGATGAT
AGAGATTGCTTTGAAGTGCACTCAGTCGCCAGTTTCTATGAGGCCAACAATGTCTGAAGT
AG
>comp96481_c0_seq1
GTACGGTGGATCCTATTGAGAGGGAAAGGGTGGAATTCACTGGAGTCAAATACAGTACCA
AAACATCTACATATGAGTTTGTTGAGGCTCCGAGTCATCATTCCTACGTGCACAACATGA
TGAGTAGAGCATTGCAAGCTCACATAGGTGTCTTGTTTGTATCTGTAGCTGGAGATGGTA
TACCGAAGACATTGAAAGATATACAATTAAAGGAGTGTGCTGGCATGGTTATGGAACTTG
GAATCACCAAATTTTTGCTGGTCATCACTAAGATGGACGAGAACAGACCAAAAAGATGTC
TTTTAGTGAAGAATAGGATGGTCAGTCTTTTGGAGGAGTTAG
>comp21433_c0_seq1
GCTACATTGGCACCATTGTCCCAAACTGACTGACAGACGCAGCATCAACTGCATTACAAC
ATAAGGCCATTGGCAACCTCTGTGTATTCATCGCCTTTACATAAATATATATGATGTGTG
TTTCAGTTCTGCATTAAATTTGTTCCTCGATTTGAAGAGAAGAAGTGCGACGTTGGAGGC
ATGCACTTGAAAATTCTTGTTGGAGGCACCAGAAACTTAATAAAACCGGGCAACTGTGTT
TAGAACAGATAGTCAGTCAGGAAAGGTTGAAGGAAGTATAGATTACAGCTATTGTATTTT
AGAAAATAGATCAGTGTCCATGTTTTTTAAAAGTAATGCTATTATTTGTAACTGTGGACT
GTGGTATTGTTGACCACTCAGTTCTGCTATTTTTTCCCAGCTTGAAGAGTGAAATAAGCT
GTTGGCAAAAGAATCATACTTGTAACAACATGTTTTTGCCATTTGTAATCCTTAATCTTT
GTTAATTATATATTTACTAGATGATAACCCGTGCG
>comp31293_c0_seq2
GGTACTGGCCTCGGAACTGTTTTTCTTCTTACTATTACCTTTTTGATTATTATGCGGACA
ACCAGCCGAAGAGAGGTTGGTCCTGAGAAGAAGTCTGATGCCAATGAAACTGAGCTTGGT
TCAAGATTAGTGGTACTTTTCCAAAACAAGGAGTGTGATAACGAGCTCTCTCTTGATGAC
ATTTTAAAATCCACAAGCAGTTTTAATCAGGCAAACATTATTGGCTGTGGGGGCTTTGGC
TTGGTTTACAAAGCCACCCTTCCTGATGGTACAAAGGTTGCAATTAAACGACTGTCTGGT
GACACTGGTCAGATGGACAGAGAATTTCAGGCTGAAGTTGAGACGCTTTCAAGAGCTCAG
CATCCAAACCTTGTTCAGCTCATGGGGTATTGCAACTATAAGAATGACAAGCTCTTAATA
TACTCGTACATGGATAATGGCAGCTTGGATTATTGGCTGCATGAGAAAATGGATGGACCT
TCTTCACTAGATTGGAAAACCAGGCTACGTATCGCTCAAGGAGCAGCAGAAGGGCTGGCT
TACTTGCACCAATCATGCGAGCCCCATATCCTTCACCGCGATATAAAGTCTAGTAATATC
CTTTTAAGTGATAAGTTTGTAGCTCACTTGGCAGATTTTGGTCTTGCTAGACTCATAGAT
CCATATGACACTCATGTAAGCACTGACCTTGTTGGAACTCTGGGATACATTCCCCCCGAA
TATGGGCAAGCCTCTGTGGCAACATATAAGGGGGATGTATATAGTTTTGGTGTGGTTCTA
TTAGAGCTTCTTACTGGTAGGAGACCAATGGATGTGTGTAAACCAAGAGGAAGTCGAGAT
TTAATATCTTGGGTTTTACAAATGAAGGCGGAGAAAAGGGAGACTGAAATATTTGATCCT
TTTATTTACGAAAAAGAACATGCGAACGAAATGTTGCTGGTT
>comp33078_c0_seq1
GGAAATAATGCACACGATTATTCAAAACCCTTTCTTCCGTCATCATTTACTTCCACATGA
CATGCCTTTCCAGTCAAATCTTGTCAATTAATCAGATCTCGCTACAAGGCTTTTAATCAT
ACAGTATTTTTTACATAGTACAAACTTCAAACGTTCATGGTATGAAAAATAGGATGCGTG
AAAATGAAAAGGAAATGGCAAACAATATATTTCATCACATCACTGACTTGTCTATCTAAT
GTTTCATTAAAAGCCTAAAACGTTTGAGATAACTCTGAGATAGCAACTGCAACCACAATA
GCTCATTTAGCAACAACCGAGATCTAAGACGAGCACAAAGAACTCATCACATATGCGGAG
GGGGCGGGGGTGGACGAATACCCTGACCCTGCATCTGCCCCGGGAAACCTTGCGGTGGTG
GTGGCACAGGAGGTCTTCCCATCTGAGTACCAGGGGTAAAATTTGACATTGAACCACTAC
CAACTGGGGGAGGCGGTGGAGCAGGTAGATTTCCACCAGGTGGCATAGGCCTCGGTCCAT
TTGCTGCAAGAGGTGGTGGTGGAGGCGGCAAAGAACCAGGTGGTGGACCCCCAGGAGCAT
TTCCCATTGGAACCTGAGGAAGCCCATGTGGGGGAGGTGGCGGTGGCGGAGGAGCATGGG
GTGGAGGAGGCAAGGGCCTTGGTGGGACACCAGGAGCTGATGTTCCGTTGGCTGGAGGAG
GTGGCGGCTTGTTTGTCTCTGGTGGTTTTATTTTGAAGTATAACTGCAGTGTGAACATTT
TTGAGTCTGGATCCCAATGTGAGAAGAACTTCGGAGTCGATTTGTCAATTTCGGTGCTAG
GAACCTTGAAAGCAATAATATCATATGGATCAGCAGCAAACAGAAGAAACTGATATTTCT
TATCAAAAGGTTGGACCCTCTGCTCATAGGATGACATAAACCGATGCCTTGGTTTCACAT
TGTCTTCGATCTCGGGATATTCAATCTGAAAAAGAAGGGACCGTTGCTTCGTCTCTGGAT
CAAACTGCTTTGTGACGCGATATCCGGGCCTTCCAATTTTGACAGATTTTTTGAGATTGA
CTTTGCGCTTATGAGGCTGAGGTTGGGCCGGGGCATCCTTAGCTTCACGAGCAGCTCGTT
TAGCCAGATTGGTCTGATGACGCTTGCCTTGAGTATGGGCCAGATAATTACCCTCATTGT
TATGGAGTGTTAAACAAAGCTTGCACTCGTAGCTACCCAAGTGGTTACGCATAAAATAGG
GATCTTTAGCCAGATCTATGGTTTCAAGAGCCAATCGTCGGAGCCGCTCGCGCCGGTCGA
TGGCTTCGTTTTGGGCCGAGGCTGCGCCTCCGCTTCCTGGTTTCGAACCCCATTCTCTGT
CCATTGCTGTCGATGATGATGACAACTCCAAATTATCAGAGATTGGATTGAAGCTAGGTT
TTTAAAGTCCAGGGGCAGCCACGGAGTGAATATGTA
>comp25174_c0_seq1
ACCAAGGCTCCCCAGTACTTTTAAGAAAGACTGCGTTTAAGACATTTATGGTTGCAGATA
CAATCGCCCTTCTCTTTTCAATTTCCTCACTGTTTCTCTACTTCTTGACATCCTTGAATA
TTACTCGCTTGTCAGCATTTTACTCGCTCGTCGCTGCAACAGTGTCCAATGTTATTTCGA
TTACAGCAATGATGGTGGCTTTCATTGCAGGTACTTCTGCTGTGTTATCTCACTCATCTG
CTCTCACCCTTACTGTTTCTATCATCTCTTCTTTATTCATTTTCCTTGTCCTTTATATGA
CCTTTAGGGCCT
>comp110862_c0_seq1
GCCGCAAGTGAGTGTTCATCAACCCATCCTTTGAAAACAGAACCGAACCCTCCTTCCCCT
AGTACACTATCAGGACGGAAGTTCCTTGTTGAATTTTTGAGTTCGTTATATGTGAAGCTT
TTCAAGTTGGCAGACTGCAAGATCTCACCCTCGCTCCTAGATGTTGCAGGTACAGATGTT
GATGATCCCTTGCTATTCGAGTAACCAGTATCACTCCCATCTTTGCTTACGTACTTAGAA
CTCTCCCCGGCGGTATGAAATTGGGTTTCTGTCTTTATTTGGTAGCTCAAACAAATCCCC
ATCCAAACCAACTCAAAATCTTATGTATCTGAAAAACAAGAACAAAGGATGAAAGCTTGA
TGCTACACACGCGAGACACAAGTGAAAACCCACAAATAATCTTGGATCAGTACACGTA
>comp20_c0_seq1
GAGATATAACAGCAGCTTAACTCAGCTCCAACGCATACACATACATACAATACATACATT
ATTTTCATCATCCTCTGTGATCTATCTCAACGTATATCTCTGCCATTCCCCTAAGGTAGT
TGCATTTGAGTGCGGAATTACGGATTTGGGGGATTTGGTTTTTTTGTGTAGTAGAATATG
AGTTTTCAGGTTAATAATAATAATAACAGGCCTCCGTTTCCTCCGCCGTTTGCTCAGC
>comp15212_c0_seq1
GCAAAATTAGGGTTAGGGTTTGAAAAATCAAGTCTTGATGATCAAACCCTAGATCATGAA
TTAGTGTGTGATCAAGAAGATGGGTTGAGTAAGAAGGTTGGTGAGATGGGTTTTCAAGAT
CAAGAAGATGGGTTGAGTCAGAAGAAGTTTGGTGAAGTGGGTTTTCAAGATCAAGAAGGT
GAAGAGAATGATGGGGTTGGTGAAAAGATTGTTGTTGAGGGTGAAAAGATTGATGTTGAG
GGTGAAAAGAATGATTTTGAGGGTGTAAAGAATGAAGTTTGGTGAAAAAAATG
>comp155843_c0_seq1
AAATGCAACTGGAGTTCAGGCACCTTTAGATGTGGGACCTACACTTGATACTAAATCAGG
AAGCTCTGAAGTTCCTCTTGCCATGACCAATATTGATACAACCGCAATGAGCAACTCAGA
TGAAATTTCTGCTGGGGTTTTAACTACTGCAAGTGGGGTTTCCATTGGGGATGTAGAGGA
ATTGAAGAATGGGACAAGCACTG
>comp32887_c0_seq1
AAAATACACGCACACATTTACACACACTTCAGATCGTACTGAGGATCTACCGTCATGAGT
TCTCCGGCCCTTTCAGGAGGCACAAATGTGTTCAGTGGATTTACAAGGCTGTGTAAAGGC
CTTGCTGTAGTACTTGTTGCTGGTCACATTGTTGTTCAGATTCTTCCGTCTTCCGTTACG
TATCTCGCTCTCATTCCTGCCAGGACTATACCTTTTGGCTGGAACCTCTGGTTACATTGA
ACAATCAGTATATGGGGTTGTCATTAGCACACTTGGACTTCTTTTAATGGGGAAGGTGCT
TGAGCCTATATGGGGTACCAGGGAGTTCTTGAAGTTCATCTTTGTAGTTAACTTCTTGAC
ATCCCTATGTGTTTTTGTCACAGCTGTATTTTTGTACTACGTAACGATGCTGGAGACGTA
CCTTTACATGCCTATTTCGGGTTTCCATGGGGTTCTATCTGGTTTCTTAGTTGGCTTGAA
GCAGATTATACCTGATCAAGAGCTGTCTTTGATAAAAATCAAAGCAAAGTGGTTGCCATC
ACTTGCCCTGGTGCTGTCTACTGCGGTAAGCTTCTTTACAGCAGAGTCCGCAATATACTT
ACCGACCCTGATATTTGGTACGTACATAAGCTGGATCTACCTCAGATACTGGCAGAAGAA
ACCAGAAACAAAAATTAGAGGTGATCCAAGTGATGAATTTGCATTCTCTACTTTCTTTCC
TGAACCTCTGAGACCAGTGATTGATCCCATTGCTTCAATATTTGATCGGATGCTCTGCAG
TAGATCTGCAATTTCTGATGAAGACAGTGGCTATACACTGGGTGGTTCTTCTCTGCCTGG
TTCTGATCCCATTGAGGCATCTAGGAGAAGGGAAAGGGGTGCTAGAGCATTGGAAGAGCG
GTTGGCAGCTGAGAGACTGGCCTCTGGAGTGAGCACTGGAGAAAAGCAAAGAGATGCCAC
TGATAATGTTTAAGGCAGATATGAACTTCGGATTTTTGAACATAGATCCTAAAGGCAAAT
TTATAATGCTTTTTGACCTTGTTTTTCCATACTGGTTCAGAAGAGAACAAAAACCAATAT
ATATGTTTATTTTTTGTACTTATGCGGTTATGCCATGGTTTTCGAAAAAAAATATACAGT
AATGCAGAATTGTGCTTTGAGAAGTTAGGAATGTCATATATGTATATTGGCCAACTGATC
CTTTCTAAACTGAATGTAGAGCAGAATTGTATGTGATTTTGTTCCTCTCTTCCTAGGCTA
GTGGGACACTTTAGAATCTGTTATCATACTCAGCAGAGCAAATTTTTAATCGTATTCATT
CATGTTGTACCGCTACAAATTAA
>comp12286_c0_seq1
GATTGTGGAGAGGTTTAGGGATGGGATTAGGAAAGGGAAGGAAGGCGGACGGAGAATTAG
GTTAGCGATAATTGATCATGTTACGTCTATGCCGTGTGTGGTTGTTCCGGTTAAGGAGAT
GGTTAGGGTTTGTAGGGAGGAAGGGGTGGAGTATGTTTTTGTTGATGCGGCTCATGCGAT
TGGGAGTGTGAAGGTTGATGTGAAGGATATTGGTGCGGATTTTTATGTGAGTAATTTGCA
TAAGTGGTTGTTTTGTCCGCCGTCAGTTGCGTTTTTTTATTGTAGGAAGTCGAGGGTTTC
GGACGGGTTGCATCACCCTGTTGTGAGTAGTGAGTATGGGAATGGGTTGGCGATTGAGAG
TTCGTGGATTGGGACGAGGGATTATAGTTCGCAGTTGGTGGTTCCGGAAGTTTTAGAGTT
TGTTAATAGGTTTGAGGGTGGGATTGATGGGATTAGGAAGAGGAATCATGATGCTGTTGT
GGAAATGGCGGAAATGTTGGTGAAGGCTTGGGGGACAAATCTTGGGTGTCCGCGGGACAT
GTGTCCGAGTATGGCGATGATTGGTTTGCCTTCCTGTTTGGGGATTGTAAGTAATAATCA
TGCTCAGAAGTTGAGGAATCATTTGAGGAGTGAGTTTGGTGTGGAAGTTCCGTTGTATTA
TCATGGGTTAAAAGATGGTGAGGTTGGAGTTAGAGATGGGAATGGAATAATCACAACGTA
TGCGAGAATTTCTCATCAAGTGTACAATACGGTTGAAGATTATTTAAAATTTCGTGATGC
GGTAAATCAGCTCGTCGAGAAGAAATTTACTTCTGAGATGTTATTCTAAGTACACATGAG
AGGTGGATGGTTAAAGCTAATTGGAGACATTCGAAGAATTTGTTCTAGCAAATAAGATCT
GCTTCTATACTTCCATGCTAATTTCCCAGTTTTTGGACAGCAGTACTTGGAGACATCATT
GGGCAGCCAAGCGGCAGTGGAGTTGGTTGTTGTATGGACTAGGTGAATATGCAAAAAGTT
TCATTAGTTGTATGGACCAGGTGAATCAACTATTCTGGAACTTTTAGCTGCAATAAAGTA
TGGGCAATTGTTGCTCCATTCTTTTTTCTTCTGGCAGGGCAGACCAGTTGTAGTGATTAA
TGTATACTTTTATAACATTTGTCCGAAGGATATGCTGGTTTCTGTGCCCGGCAGCTAGGG
CTAAATGTTGCCAGTGGTTGGTTTTCTAGTACAATTTTGTACATTTTTTGCATTTTCATT
ATTCTTACTCGACTTACTTTCCCCCCACACCCATCTTCCCAACTATATTTTT
>comp32468_c0_seq1
GTTGGGCAACAAGACAAAGTACTGCTATAAATACTGTCACTGTGTACAAAACACCATATC
GGCAATTAGGGTAGGCAAAAATATGATTTATGTCATGATATACATCACCTACTTGCATTG
CCATATCTCTACTTGTATGCTAGAGGACCAGACCTTGAAACAGCAAATCTTGGCAACGGA
CTGGGACCTCTGCTGCTGCTACCTGATGTTGAACCTTCCGTGAACTTCACTTTGCCTGAA
CTATATTCTAATGGGCCAGACCGCCTTCCAGCACGGTTTTTAGTGCTTCCACTGTCAGCA
TCATAATAAGCTTGATCCTGGCTATGGATTGATGATCCCTTGAAATGCCCCGAGTCATTA
ACACTTGACTGAGGAGTTGAATCTCCGCGAGGATACCTGACTGCAGGAGATGAGTGGGAC
AGAGATACGGCAGGTGAATGGCTTGGTGATGCACCTATTAATGCTAGTGGGGTGGAAGGA
GAACTTGTGTAGTACTGGCTATATATAGAACGCAGAATGGCATAAGGGACGTGGGGTTCA
AGAGAGCTCCTCGGTAGGTATGGGGAAATTTCACAGAATTGGTCCAGAAATATTAGCTTT
GCCACAAGATGAGACCTGTCAGTTTCATTCCAACCATCTAGGGTGATCCCAGCAGATACC
TTAACAAAGAGCTGCATTAGGGATTTGATGCTTGTTTCAGCCGACAAACCATTATGTGCA
TCAGAATCTAATGTTTCGTCAACATGACCATTTGAAAAAGAATGCTTATGATGATTTTCT
CTTTCCAACCTAACGAATTCACTTCCTGCGATTACGGCACAAATGCACCTAGCCAGGCAG
TGAATGTTGTTGTTGAATCCACCTGTGTCTACATTAAAGGCCGTAGTGTTCCAGATGCTA
GATGTCATAAAACTGGCAAACAAATAAGGCAACAAACTCCAAGAACCATCATCTGCACCA
CCGACATCCTCCAAAATTGCCCTCACCCACTCTGAATCGTGATCAACCACAACATCTATA
CTGTTTGCCACTCTTCTAACTCTCCTATTTTCCTTCTTCTCAGGAAGGTCATCTGGTAAT
TGCTTCATGACACTGTCTAATAATGAATATATCAAAGGTGCACCATCTTCCAGAGCAGTT
CCAGCAGCTTTTGCTAGAAGAAAATCAAATGAAATAGCTTGACCAGCTTGAATACAGAAT
CCAATCACTGTGTCCATATCTAAAATCTGCTTCATAATT
>comp23784_c0_seq1
GGTATTTCATCATAAAAATGTATATGGAAGCAGATATACAAACAATTGGCACCAACATGT
GGAGGAGTTTAGGAGAAGCCTATAACTATGAGGGGATGCCCATATTCTTAAACGGAAAGT
GTCACTGGCTCAATGGCATGTCTTAGGTAATAATTTCTTTTGGGGGTGTAACGCGGAAGA
AGTATTTCTGGTTATTCATACGCCATTGTGTTTTCAGAACTGTAAGTGGTTCAATCTTGA
ATCATTAGATGGCTGTCTGTGTGTTACTTTGATTGCCTCCGGCCATGAGTTGGAGTAGTT
TATTTAAAATCTGGAAGAAGTAATAAGGGAAAGGTTGGTGCTTCGGTGTGGATGAAGTAT
AATATGTGTAGAGGTAATCAGTTAGAGCATGAGGCGTTTCTGGCAATGTGGTTGTCTCAG
TTTGTTTTTGTTCGCTCCTCTGATCATATAGCTGTGCACCATTTTTGTGTTGCTATTCAT
CTGTCTCGAGGTACTAAAATCGCGCTAGCACCCGTTGTTCTTGCTAGCATTTATAGGGAT
ATGAGGATGTTACACAATTCAATTGTCGAGTCTGTTAAATTAGAGTCTGTAGTTGGTCTG
ACGTGTAGTATGAATCACTACGATTTAGTGCAAATGTGGGCATGGGAGAGGTTTCCAGAA
CTGAGACCAACTCCTACTATCATGGAAAAGGGAGAGCCTAGATTGGCTCGGTGGAATGGA
GCTAACAATTTTGATTGTTGAAGACCTGGGGGAAGTTTTAGACTCTGGAAAAGAATCATT
TGTGTGGCGCCCTTACAGTATAACTCCAAGCAATTGTGTGGTAAGTTGTATAAAGATAAT
GAACAATGGTTAGTGGTTGAATCTGATGACCAACAGTCATTTGTTCGATGCTTGAGAGTT
TCTGAGCTAGTTGGATTAGGATATATAGAACAGTATTCCCCCCATAGAGTAGCTATGCAG
TTTGCACTTGACCAGGATATTCCTGCCAATCTTATTCGATCCAACCAGAGTCCTGAAACT
GCTTGGAGCAGTTATAACAGGTTTAGTAGAGGTATGAAACTATATATACCACCTCGACAA
TTTGAGTCTGACATCTCCTCCAGATATGTGGTTTGGTGGAGGGGTCTTCTAGTTGTTAAT
GAAGAAGTGGTGACTGATAACATTCAAGATGAGAAACAATTACCACTTACTACTTACCGA
CAGCAGAAAGATGCCAATTTTTTAACTAGTACTGGTTGGCTTTTTGGTTGTACTGCGGAA
AGACCAAAGGATAGTCTTGCAATTGATCAACTAATGAGTCCTCAAAAAAAGACAGAGAGC
TCTGGGAGAAGTGATGATCAAGAGGCGGTATTAAACATATTTTCTAGAATTGAAACTCCT
GCTAAGGTGATCTAC
>comp586895_c0_seq1
TTATTTGCCGCTGCCACGTGTAAATCAGTCCATTCATTGGACTTTAAAATATTATATTCT
GACTGGGTAAGCAACTCAACCATTTCCTCCGAGTTGTCCAACTCAGCCGCAACTCGGACG
AGTGACTCAGCATCGCGACTCGCCAAAACCGTTTTCTGCCGCTTTAAAATATTCTTGACG
GACTCACAGTCTCCAGTTATAACAG
>comp35543_c1_seq2
TCGAAAGACAGCTTACAAGTGAGTTAACAGAACCGAACTGGTTTCAAAAAAAGACTATTT
AAGTAAGTCAGTTACAAAAAAAGATGGGGATTGCCACTAAGCAACAAATGCAGATAGGCC
TGAAGCAGATGGGATGAGATCAGCTCGACAAGCAAGCCTTATTACATCATCACATATGTA
AACGGAAGGAGTAGATTGCTGCGCCGAGGCCTCTACAAAAAAGGAAAAGGTAAGCGAGTC
CCCCCGGAACTGAGAAACTCGTAATCAGAAAGTGAGTCAGTGAAAACAAATTTCCAACAA
GAAATGAGGAAGAAGAGAAGCGGTCGAAATGGCTAGTGATTCTGACTGATACATTGAAAT
TGCCTCCCCTATTTGTAAAGTACTCAAGAGAAAAAAAGGACCCGGTCAGGATGAATCGGT
TCTCTTATGAATAAACTTCTCCTAGAAGATTAGAGGCTTAGGAAACTGAAGAAAATGAGA
AGGGTAGTAGAACAACATAAGATTTACTATTATTGCAGGAAATGAAACTGGGCAGCCCAG
CCAACTAAGCCAAGGATACCTACTGGAGTCGCTTTCAAAGGTAAGCTCCAGAACCGGCTG
AATTGCCCAATCCTATCTTTCCTTGAAGTCAGTCCGGAGCGGGAGCAACTTCTACAGCAA
ATTCAGACTAAACTCGATCACTTGGCTGGGGGGTTTAGGAGGTATTTTTGAGCGCATGTT
TATCATATCGATAAAGCGGGTTTCGTCTTCTTTTCCGGAAAGCCAGTCATACTATTCCAC
TTTAGCTAATGATGAAACAGAATTTTTATTTGTCTGCAGATGATGATGTCCACTCCTGGC
TCGATGCGCTTAACGAAAAGGAACTCTCTAGATTAAGAAAAAATTTCCTTCGTAATTAAG
CAGCATCCTTTAAGTGAGTTGGGGGGCGGCTTTGTATAGTAGGGGTGCGCCGGACCGCCG
ACGAATAATAGGTACCCCCGCCCCAGGCAGAGTTCGTGAGCCGTGTAATAGGCGACCATT
TCGCGCGGTTCGGGGGGCACTTGAGTCAGCCGCCGGCGCCCGACAGCGTCTTGACCCCTA
TCCAATTTTTGGGCCAATTCCCTCTTCGTACTACCAAAAAATGAGATTCTTGCCGAATCC
GAGTTTGCTGCTCCAACCATTATCAAACTAATACCTATTCTGTTTAGTACTTTAGGTGCT
TTTGTTGCGTATAATGTAAATCTCGTAGCGGATCAATTCCAACGAGCCTTTCAAACTAGT
ACTTTTTGTAATCGACTCTATAGCTTCTTCAATAAACGCTGGTTCTTCGATCAAGTTTTG
AATGACTTTCTAGTCAGATCGTTCCTGCGTTTCGGATATGAAGTCTCATTCGAAGCTTTA
GACAAAGGTGCTATTGAGATATTGGGCCCTTATGGTATCTCGTACACATTCCGACGATTG
GCCGAGCGAATAAGTCAACTTCAAAGTGGATTTGTTGTGCGAAGAGTGCGTTATGACCCG
TGGCCGCCTGCCTGGTGGGGGCGGCTCCTCCGTTGTGGGTAAACGGGAAACCCGACTCTA
CGAACCCGAGGAAGGGCTGCACAGCAGTAGTAGGGGCGTTAAGACCGGAGCTTTTTGTAG
TGCTAGCAGGAATGCAAGTGAATGAATCCCATCCCCTAGCGAGTGAAGTACTTACGCCCC
TTTAGAGATAGGGGCGAGCAAAAGAGCGCGTTCTTCCATTTTTAGATCTTTAGCTTCGTA
AGATCATGATAGAGTCCCTATACTTGAGATTCTATTAGTCAAGCGCTAGCGCCCTACAAC
TAGTATAGTATAGCAGAGCAGCCAGCTTCAAAGCTGACCTTCTTCTTAGAGAAAGGGGCA
ACAAGCAACGGATTGAGCTGAAAGCCGTTGCTCTAATGCCTCGTTACGTATACTTCGCTC
GCTCGTTAGCACATCCGTTTTCTTGCTCGTTAGCGCTTGACTAATAGAAAGGTTAGGGGG
CTGAGAAGCTGTTGCTTGCTGCTTGCTGTCTACTTCGCGAGCCTTCACTGTCCAGTTCTG
TAACTTCCCTTCTTTCGTCCGTCCACGAGGCTGTAAAAAGAGAGAAAGGGGCGGCTATCT
AGCGGGAGTCGTTTCGGTTGTATGCCACGAGGTCCCTATGGACAAGGGGACAAGTGAATC
ATCGCTTTTGGGCGCAGGCAGCCCTCTACCATCTATCCCATTGCATTCCATCGTCTCGTA
TTGTACTGTACCTTATCAGACCAGATACATCTATTGAGTGAGAGAAGGGGAGAAAACTAG
AATTCTATATTCTTCATTTTTATATTGATAGGGATCCCCATTCATTCCTAGATTCCCGTC
ACTACGGATTGATTGTCCCTACCTAACTACACGGCAGTGGTCTAGGGAGCGCAATTGCTA
GAGCACGGGATAATGAAGAGTAATGATTTCAGCAAGAGCAGCCGGACGGACTACTATAGT
GAGTCTAGTGACTACTAGAGTAGAGTTAAGTCAAAAGGTATGGTATAGCAGCCTTTCCGA
GCGAGCCTCTGGGATCTCCTGTAAACCCCCATGATGTGGTAAAGGGAGGATATTAGGGGA
AGCAGTGAGTGGAGATTCCCCTGCAGAGAGCCGGATGAGGGGAG
>comp17734_c0_seq1
ACCACTGACAATTCCATCCCATGAGATTGCGTATTATCGATTAGGGTTGATGTTTTCGTC
GATTTTGAGAGTTGAATTCTAGCATGGAAAGGAGGAATGGAGACTTGTTTTGAGCTCCCA
TGATGACTTGAAGTCTAGAGAATTGAAGACGGAAGCAATTGCAAAAGAAACGGGAGAAAA
AAGAGCGAAAACGAAGAAAAGAGAGAAAAAATGGTCGACCGGCAGAATGTGGCTGTGCTG
ACAGCGCCAAAATGGGGCTGACTGATAGAGAAATAAAGAATTCA
>comp19444_c0_seq3
ATTTGGAACGTTTTTAGGGTGCGTAGCATTACTTACTTATATAGTCATATTACAATAGTC
ATTTGCTTTTAGAAACTAATAAACAGAAAAAGATCACCTAAATTATACAAGAGGTGACAT
TGCAGAACTATAAATCATGGTACTCTATGACTCTGTTCTACAGTAGAACAAAGAACTAAT
GATTTCCAAAACAAAGAACTGATGATTTCCAAAGGAGCCCAGGCCTCAGCTACCAACTGT
AGTCACTTGATAGATCATACCCAGAACACTGCTTTGAATACCTGAGAAACTTGTCTGCAT
GGTATGCTTCAACATGTGAAACTAAGTTTCAAATACAGCAGAAACATCCTCTGTTTGATT
TCTATGGCTCTCCATAATATTGTGA
>comp245625_c0_seq1
ATCTTATAGATGGTCTTTATCAATTTCAAACATATCTAGTCCAGATGACAACCTGAGAAG
TAAAACTAATAGCCTTGTTGACTAATTAGTTACTTTTATATACTCCACATACACAAACCC
TAGAAAATACCTCAGCAAAATCCAATTGGTGACCGGGATAATGCTGAGCCCGAGATCGAA
CCTCAATCACTCCGGAATCATTAACTATATCCTGTATCGTATTACCGATAAACTCATCAA
ACGACTCAATTTGTTGCCGGACCAGACCGTTGTCTTTAAAATAGGCTCCGATCACAGTCC
AAGCATCATCATCCTGTGTGATCTCTTCATCATCACCTAGATCACAATTATAGTCTATTA
CGTGTTGTTCATCCATATCTAGGGTCTTGTATGTATGAGTATG
>comp33865_c0_seq9
CCCTTCTACTGTTAATCTTGCTGCCGCTGCTGCTGCACTTGAGGGAGTGCGGCAAGTTGA
AGCCAAATATCCAGCATTGCTTTTTAAGCAGCAACTCACGGCATATGTAGAGAAGATATA
TGGCATAATACGAGATAACTTGAAGAAAGAGTTGGGATTGTTTCTTTCCCTGTGTATTCA
GGCACCAAGGACATCTAAGGGAGGTGCGCTAAGATCTGGACGATCTTTTGGGAAGGATTC
TCCTACAAATCATTGGCAGAGCATTATCGATTGTCTCAATACTCTATTGAGTACACTGAA
AGAAAACTTTGTACTACCCATCATTGTTCAGAAGATATTCACCCAAGTATTCTCGTATGT
TAATGTACAACTTTTTAACAGTCTCCTACTACGTCGGGAGTGTTGCACTTTCAGCAATGG
GGGGAGTACATAAAATCTGGGTTGGCAGAGCTAGAGCAGTGGTGCTGTCAGGCAAAAGAC
GAGTATGCAGGCTCTGCTTGGGATGAGCTTAAGCATATTCGACAGTCTGTTGGATTCTTG
GTTATTCATCAGAAATACAGAATTTATTATGATGAGATCATTAACGATCTGTGCCCGTTC
CTAAGTGTCCAGCAGCTGTACAGAATTTGCACTCTGTATTGGGATGATAATTACAATACT
CGAAGTGTATCACCTGATGTCATTTCGAGCATGAGGATATTAATGACCGAGGACTCAAAC
AGTGCTGCCAGCAATTCTTTTATATTGGATGACAATTCCAGGTTGCAGGTGTTGAATCTC
AAGCTTAATGGACCAGTCCGTCAAGTTATTGCAATGGAGATTTAAACACTTGATTGACTA
TGGTGATTTGCTCAAACCAAACCATGGGCTCTGAAGATTTAAATCCATGATGGTAAGCAG
TTTTCATTCATGGTAGTGTTATTTATGATAGAGTTAAGTCATATGTTTGTGCTCATGTAA
TAATAATGTTTCTTTGTGTGTGTTATGCGCGTGTGGATGAATGTAAACTGTGTGAATGTG
GATATGTATATGTTTTTGTGTGGATGTATGTGTTCCGTGTGTTGTGTGCGTGTGGATGTA
TGTATTCTAGTGCTGTACATTTTTTATTTCCAGCAAGTTTAGAAGCCTATGGGGGTGGTG
GTATTGTAAATTTGTAACACTTACCCAGCAAACCTTTTACTCAGGTTTATTTTGTTCTAT
ACATGTATACAAAATGAAAAGCTTTACCTGCTAGGCATCTTTTGACAATATAAAATCTTG
TTCATGGTTGCTGTCCACATTTATTTTTATTAGTTG
>comp155730_c0_seq1
AGTAGCATGAATCTTAAAAGTAGATGATGGTATTGCAAGCTACCAAACCCATATTGGCAC
ATTTCAATGCAACCAAATGCAATCCAGCCAAAATGGCATCCCATGGTTGTTCTCTGACAA
ATTGAAATGCCAACTGTAGAAGCCAAAAGACAAGTAGTGCCTGGCTCTCTGGTGATTAAC
ATCGTTTAAATCTCTGCAATCCGAAATTGGGGAAGATATTGTGCGTAATTATATGATAAT
GATACAATGTATAGCTTCTATTATGTACTTTTTACCCATTAATGGAGGTTTGGAATAGTG
ATTTAGGGATATTGGATGCAAGA
>comp28472_c0_seq2
GAAAAGCTTTCATAGTTGAGCACATTCTCATATGGCAGGAAGATCCCATCCTGAATAATG
ACAGGGATGCACCCTTGTAAAATGCTGTCTTCCATTCGACCACTCCACCCATCACCAGGC
ATAACCCCGCAAAAAACAGAACTGGCCAAATCCTCGTGATAATTATCAGACCGCATAGGA
GTTACAGTCACATCATCTGCATGCTGTTTTCCTAGCTTCCCTTCTCTATTAGGGACTGAA
CCAAACTCTTCTGCTACTTTTTGCCTGATACCCATACTATATGTAGCTTCTGGTCTTCCA
TTTTCATATGCTGGTCCTAGATTGCCATTGAAGTAAAAAAGCATTTTTCGCTTCTCACGA
GGCCAAGACCAAAGTTTTAATTTCAGAGAATCCAAATTGGGACTCTTCCATGCTGGAAGT
ACTAGATCTTTATCTGGATCAAAACACGGATGGTCTCCTCTTCTGTCAGGTGATATTTTA
TCCCAGTTGTCAGCCCAATATGCTGTTGTTGAATGATTGTGCTTTGAATTTGTATTACCC
CAATGGACAAGCATCATACTGTTCCATATCTCCTTTGGAGCATAACAAGCGCCTTCATCC
CATGAAAAGGACCATATGTGATCTCTTCCTAATGAGCGGTTCCAGTAAGGATATTGGTCA
ACAATGTGATTATATGCATTCTTATAGAACTCCAGTGTCAAAGAGCTCCTTAAGCCGCTG
TGTTCCTCCATACTTAAATGGGG
>comp24516_c3_seq1
AAAAAATCTATCAATCATACATTCCGAAAATCCAATCTCCCTTAGGAAATCAATCATGCT
CACTTCCTCACACCGAAAAATCTCCTCATCAGACTTAACCAACACCTTAATTCTCGTCAC
CGCGACTAACAATTTATCCAAGACTGTCCCAATTGGATTAACAAGTGTCGATAACGAGTC
CGAAAAGTGTCGTAAAGGATCAGCAACGG
>comp16605_c0_seq1
AAGAGCCACTGGAAAAGGAACTGAAGAAACTAAAGCATGAAAATGACAAGCTAAATTCGA
ACATCACGTCTGAGGTGAATGCTCTTTTGAAAGAGAGGGATTTTGTGTGGAATCAATATA
AGACGATGGATACTGACTTAACTAATAAGTTGAAGAATAAACAAGCTGAAGTTGAACAAC
AGGATAAGAAGATCAAAAGTATTTTGGCTGGTATGGAAGAATTGCAGGCATCAAACAAGA
AAAAGGATGATCTGATTGCAAACTTAGAAAGTAAAATGGTTAATCTGGAAGCTGACTCTC
TGATGAAGTCCAAAGAAATTTCCCGACTTTCCAGGGAATTGGAGTCAGTAAAGAAGTCCA
AAACTGATCCTGCGACACCCGTGTTACGTGGCTGTACCGTAGAAACAAAAAGGATGCAAT
TGGGGGGCAAGAATAGTATTACCCACAACAGCAATGTAACAGAGAAGAAAGAGAAAAATT
CTTCTCAAGTTGCTAAAGAGGGATCTAGGAATTCGAAGAGAAAAACTGGTGAGAGCTCCT
CCATCTCAGGGATTCCAAGATTGATGACATCAAGTTTCAAAGCTCCTAAAGTAAAGAGTT
CTCCCCGTTTTTCGTGATATATCACCAGCAGTTTATATTTGGTAAATGTGATAGTTTGTT
ATATAAATTTATTTAGACTATAGAATGGCAACCTTGTTCACTATGAACAGACCATCTTGC
TTCATTAGAAGCAGGTTGTTGTAAGAGTTAGCATAGGTATCATGCTTCATTTCGAGGCAG
GTTATTATAGATAGAGCACTAGCACAAGGGTGTGTCATTTTTCTGTTTTGCTGGGGAGAG
TATTCCCTGGTTGTATCTATCTCTATTTCAACTGAAGAATCTAAAG
>comp26057_c0_seq1
GTAGAGATTGAGACAACTTAAACAAGAAAGGTGAATGCTCCTGGCATTAAAAGTAACATA
CACAAGGATATGAAATTACAGATTACATTTAGGGGTAGTAATTAATTTATAACAGTAGCC
AGAAAGGATTGACATCTCTCTATCTCCATTAACTTCATCAGCAGGAATCGCATTGCTGAT
TTCCTTCACATCCTCATGAGTAAGCTTTACTCCTAGAGAGCCTATATTTGCATCAAGGTT
CTTTGTTTTTGTCGTTCCAGGAATCGGTACAACCCCATCTTTTTGATGAAGAAGCCATGC
CAAAGCCAGCTGAGGAGGAGTGCAGGAATGTTTTGCAGCCAGGTCAGCGAATCTATTATA
TAAAAGTTTGTTCTTCTCTAGGTTTTCCCCAATGAACCTTGGATGCCTATTCATTGCACT
ATTTTTAGGCAAACTCTCTACCGCTGCCTTTCCACCGAAGAACCCATGGCCAAGAGGTCC
ATATGACACTATTCCAATACCAAGCTCCCGGCAGATTGGAATGATATCGTCTTCAATTTC
ACGAGTCCACAAAGAATACTCCATTTGCACTGCTGTAATAGGATGAATAGCATGAGCTCT
CCTTACTGTGTCCACACTAGCTTCAGATAAGCCTATGTACTTTATCTTTCCCTCCTCAAC
TAGCTTCTTCAGCTCCCCCATCGTGTTCTCTATTGGCACTGATGTATCGACTCGATGTTG
ATAGTAAAGATCAATATAGTCAACACCAAGCCTCTTGAGACTTGACTCGCAGCATTCACG
TACATATTCAGGAGTTCCATTGACGATGACTTTCATATCAGGTGTGAACCTTACTCCAAA
TTTTGTTGCTAATTGGACTTGTTCACGCGGAAGCTGCTTCAGTGCCTTTCCAATCATGAT
TTCATTGTCATGGTTGTATCCATAGACATCAGATGTATCAAAGAACGTAACACCCTTAGA
GAATGCTTCCTTTATGATCAAACATCCATCTTCATGAGAAAGTGGAGTATTTAGCATTCC
ACTCAGTCCTGCACATCCAAATCCCAATCTGGAAACCTCTAATCCTTGATTACCCAACTT
CACTTTCTGGACTTGAAAGTTGGATGTCTGCTCCATTTTCCTTCAAGAAACTATGATGTT
CTGAAACAAAATGTATAACAAGTGTGG
>comp16648_c0_seq1
GCCTCGGAATTGCGGGTTACATTATCCCCATAATCTCAAGGTCATAGCACCTCTTGAGAT
CCTATCTGAAGTTACATCATGTCATAAACATACATCATTGCTTCACAATATTTCACTTCA
ATCTCCAGTCTTATTTCGTCCCGCATATCGCTTTTGGGTATTTTCGTTTTGCATCGAAAG
ATTACTTAACCGAACATGGCATCGCCCAGGCGAATGTTGACCGTCTTGGTTTGCGTGTAG
TTGGCAAGTGCGTCCTCGCCGAGCTCGCGGCCGATACCAGACTCCTTGTAACCACCGAAT
GGCAGCTGGTGGTGCAGGGTGTTATAGGTGTTGACCCAGACGGTTCCGGCCTTGAGGGCG
TTCGACACCTCAATAGCGGTGTTGAGGTTCGTGGTGTGAATGGCGGCAGCAAGACCGTAG
GTGGTCGAATTGCCAGCCTTGATAACCTCCTCCTTGGTCTTGAACTTGGAGATGGTGCAG
ACAGGGCCGAAGATTTCCTCCCGAACAATCTTCATGTCCT
>comp30366_c1_seq1
GGAATGAAAATTGCTACATATGCGAATGCAAGGACCACCTTGGAAGCAAGAAAAGGTGTT
GGTAAAGCTTTTATTGTGGCATTCAGGTCTGGAGCAGTTATGGGTTTCCTTCTGGCTGCC
AATGGTCTTTTAGTTCTTTACGTTATCATCAATCTCTTCAAGATGTATTACGGTGATGAC
TGGGAAGGCCTTTTTGAAGCAATTACTGGATATGGGCTTGGTGGGTCCTCTATGGCCTTA
TTTGGAAGAGTTGGTGGCGGC
>comp193961_c0_seq1
AGTAATGACATGAGATCAACTCATTTGTCACAGAGAAATAAGTGGGATAATTTGCTAACC
CATCCATTGGTTGCAAGTTGTAGTCTAGTATTCTCTACAAATTGTGTTGAAGAACTTCTG
ATCTTTAAATGCTACGATCTGCCAATGCTTTTGTTAATACACAGGCCTACTGATTATAAT
GTCGAGTGTAACAAAAATAGGGGTAAACACAAAGAAGGAACCGGGGAATTTACATTCTCT
TACCAAATCACCTACAATATTATATTTCTGAAATGGAGCTTTCAAATACTGCAGATATCA
GTTGCTCTTCGACTCATCATTTGGTAATTAGTTAGTGGTGCAACAGAACCATAATTTGTT
TTAGGTCCTAAAACAATAGAAAACTGCATACATATTATGAA
>comp22422_c0_seq1
ATTACAGTAGTACGACCACGCGTTCCAAACCCAGCAGAATCCATACCAGGGAAACCACCA
CCCATGTTAGAGCCAAAAAAGGTCTCAAATAAATCAAAAGGATTGGTCGTGTATGCACCA
GCCTGTGCGCCTACTCCACTCTTAAGTCCGGCTTCACCATACCGGTCATATAAGGCCCTC
TTTTTGTCATCTGATAACACCTCATAGGCTGCACTAATTTCTTTAAACTTCTCAGTAGCT
CCAGGTTGCTTGTTGACATCGGGATGATACTGGCGAGCTAATTTCCGATACGCGGCTTTG
ATTTCCTTATTATCAGCAGACTTAGAAACACCGAGAGTCGAATAATAATCAGCTGAAGCC
GAAACAACAGTCCTA
>comp18959_c0_seq1
GAGATTTGGCATGAGACAAATTAGTCATCTTCTCTTTAGTTGGGATACCATTGTTATTAC
ACTCTTTCTCATCATCCTCTTCTGCAAATGTTGACACGTCATCCCATGAGGGTGAAATGA
CAAAGCTACCCTCTTCAGCAAATTCCTGTTTGCTACCCACAAGTTTACCAGACTTCTGCA
TTTGACCCCTAGATTTACCAAACACCCCTTTCTTGCCCTTCTTTTCATTAAGAAACAGAG
CACCAATCTGAACTCTCTCAGGAGTAAACCTACCACTGAACCTGTAATCAAAAGAATCAT
GACGTTTGCTTCTGCTGAATAGTCTGAATGAGGAGGAAAATGTTCCATTCTTGCCCAGAT
AAGGGCCATCAAGAACAGTGGTTGGGGAGGGTGTTTTGGTAAATAATCTAGAGTACTCCA
TTGGTTGTAGTCTTGGAGGAAGCTCTAAGCATTTTGGGTGGGGTGGGACAGGTATTAAGG
CAGTGCAGGGTCTGGGCTTTCCAGGTTCTTCTTCCCATAAAAATGGAACTGAAGCTGAGG
TTTGGTGTGGTGGAGATGAGAGAGTTGAAGTTGAAGGTGATAGTTTTGGTGATGACAGCA
TGAGTAGCTTAGGTGTGGAGCTTGCTTCTGATGCCATTATGTGTGTGTGTGTGTGTGTG
>comp198123_c0_seq1
TCACTTTCAACCTCCAAAAACATCACCGTAATGGCCGAACAGTCTCAAGTCCCCACCTTC
AAGCTCGTCCTCGTCGGTGACGGTGGAACCGGAAAGACGACCTTCGTCAAGCGCCACTTG
ACGGGTGAATTCGAAAAGAAGTACATTGCCACCCTCGGTGTCGAGGTCCACCCCCTCTCC
TTCTCAACAAACTTCGGTACGATCTGCTTCAACGTCTGGGACACGGCAGGACAGGAGAAG
TTCGGTGGCCTTCGGG
>comp267707_c0_seq1
GGGATAATGCAGTAGAGAATCAAGCGGTTGAGGAGCCTGCTCAAGCTTCTAGATTTACGT
GGACTCTCGAGAATTTTTCGAGGATGAATGTTAAGAAACAGTATTCGGAGACTTTTATTG
TTGGTAGTTACAGATGGCGTGTACTTATTTTTCCAAAGGGAAATAATGTGGACCACTTGT
CAATGTACTTAGATGTGGCAGATTCGGGATCTTTGCCTTACGGCTGGAGCAGATATGCAC
AGTTTAGCC
>comp142386_c0_seq1
AATTTTGCATCGATAGTGCTTAACATCTTTTCTGTTATAGCAATGATGTTGACCTTTATC
ATGGGAACATATGCTGTGTTATCCCACTCAAAGACCCTTGCCATTGCCGTTTGCATCGTC
TGTTCCACTTTCTTTGTTTCCATCGTTGTTCTGTTAATTAAGGTGAGATGTGATCGCGAT
AAATTGGAAGAGATTTTAGTGTGAGCTACTCAATTTTCATTTCCAACTA
>comp34616_c2_seq1
GCAATTTCAAAGATCTTGAAGAAATACGACAAGATTACATCAAGAAACGCTTCCAGGTCC
TACTTGAAAATGGTTGACAACTCCTATCTAGGCAGCTCCGATGAGGTTACTAGGCTTATG
GAAAGGGTTGAAGTTGCATTCGTTAAGCATTTTTCTAACTCTAATCGCAAGAAAGGCCTC
AGCACTCTAAGACCAACAGCCAAGAGACAAAGACACAGAGTAACCGCCTCTTTAGGTTTT
TTTGCTGGGTGCACAGTATCTCTCATTGTAGCCCTCATTTTGATTGTACGTGCACGTAAA
ATTTTAGACAGAAGTGGTAGACACCAATACATGAATACCATGTTTCCCCTGTATAGCCTG
TTCGCCTTCATTGTCTTGCATATGGTTATGTATGCCGGAAATGTATACTTCTGGAGGCGA
TATCGAGTGAATTATCCTTTTATATTTGGTTTCAATCAAAGAACTGCACTAGGCTATCGA
GAAGTTTTATTGCTTGCTTCTGGTCTCGCGGTTCTAGCAACAAGTTGTGTGCTAGCAAAT
CTTGATATGGAAATGGATCCCAAAACAGGCGACTACAAGGCAGTCACTGAGCTTCTGCCT
CTAGGATTAGTAATTCTTGTAGTAGTCATAGTGATCCTCCCATTCAACGTCATATATCGT
TCAAGTCGATACTTCTTGCTCACGTGCATCTTTCACTGTATATGTGCTCCTCTATACAAG
GTTGTACTTGCAGATTTTTTCTTGGCAGATCAATTTACTAGCCAGGTTCAAGCTTTTCGA
AGTCTTGAATTCTACATATGTTACTACAGTTCAGGTGACTACAAACGCAGAGAAAATGAT
TGCAATAAAAGTGATGTTTTCAATACCTTCAATTTCATTGTAGCTGCCATTCCATTCACG
TGGCGCCTTCTTCAGTGTCTCAGGCGTTTCTTCGAAGAAAAGGATAACTGGCAAGGTTTG
AATGGATTAAAATATTTTGCGACAATTGTAGCTGTTACGACCAGAACAGCTTATAGTCGC
AGTCATAGTAATGGATGGAAAATAGTAGCATGGATTGCCTCGATTATTGCAGCAGTTTCT
AGCACATATTGGGACCTTGTTTTGGACTGGGGACTACTTGATCGGAAATCCAAGAACCGT
TGGTTGAGAGACAAACTAATAATTCCACACAAAAGCGTCTACTTTATAGCAATGGTATTG
AATGTTTTGTTGAGACTAGCTTGGCTACAAACAGTATTGGATTTCAAAGTTTCTTTCCTA
CATAGACAGACACTGATTACAATTGTGGCTAGTCTAGAAATTATTCGTCGTGGCATTTGG
AACTTCTTCAGGCTGGAGAATGAACATTTGAACAATGTCGGAAAGTACCGTGCCTTCAAG
TCTGTGCCCTTGCCATTCAACTATGATGAAAATGAAGATGCAGATGATGAGTAAATTATG
ATATAGGTAGACTTCATTGATTCCATCCTCCTTTGTATAAGATGAATAGGAATCTACATA
CAAATTCTTTTATGTTAGGAAATTTTTAGCCAAATTTTGATCAGTTGTAAAATGTAGCCA
TTTCTGTCTAAATATTTCTCACATTGTTGAGTTATCACACAAGCACAATCAATATATTTG
TTCGGA
>comp37204_c0_seq1
AGATGGAGCTACTTGCACAGCCTTTCCGGCAAAAGAAGGGGAAGATAGTGCCATCGATGC
AGCAGCCATTTCAAAATTGAGCTAGCTAGGCAATAACTAATAAGAGTGGTGATTTTGGGC
TTGATTACAATGGGTTGTATCGAGAAGTATAAATATGACTTGGATATTCAGGGGCTCTTA
TCCTTGGAGATCTCTATCTGTTTTCTCATTGGTAGATACATTCTAATG
>comp144462_c0_seq1
AGAGACTCGCAAGTTTTTCAAACACTAGTCTGTAAAATGTGTGTTGTCGCAACGCTATGC
AAGCAATAAGCTTAGCATTTTCAAGCAACAGGATGCTCTGTTATACAGTCTTCTAAATGG
CAAGGTTTTTACGGAATGGACGTCCTGCATTACAAAAAGCATACCAGTGGCAAGTAAGTA
GATGTGCTATGTTTCTTTTTCTTTTCAAAATCATG
>comp123743_c0_seq1
ACTACTCTCAATGGAGTCGATCGGTGGAGATCACTCTATCTTCAAAGATCGCTTTATCTT
CAAAGATTAAACTCGGTCTTGTAGATGGATCTAATCTCAAACCTGCTTCTAATTTACCTC
TTATAAGTCATTGGAATTCCTATAATCATATGCATCACTCTTGGTGATTCGTTAATTTTC
TGGAAGAGTAAAAAGCAATCCATTGTGTCACGTTCTTCTTCTCAGGCCGAATATAGATCT
ATGGCTGACACTACATGTGAACTTGCTTGGTTGCGTTCTTTTTTGTCTAAACTGGGGTTC
CACAGTTATCTCTTATTTTTCATGAGCGCACAAAACATATTGAAATCGATTGTCATCTTG
TTCATGAAAAGCTTCAGAAATGGGACATTTCTAATGCTTATCCTCCTACTAATGATCAGT
TAGCTGATCTGTTTACTAAAGCTTTGGGTGCTGCTCAGTTGTAGTTTCTTCTAGTCAAGT
TAGAAGTTATGAATTTTTTTCCACTCCTCACTTGAGGGGGGATGTTAATAATATACAGGC
ACACAAACCATTCATCATTAAACATCAAGTTGTACACAAGACTAGAAGGAGTAGTGTGTG
TTGCCACGTCACAAGATGTCATTCCTAGTAGATATCGAGCTGGTAATTCAGTTAGAGGAG
TTAGAATATAGCTTACATCTCATTGTATATAATAGACAGATTAATAAATGTAAAGAGTTA
GTTAGCACACTATTTTAGATTGTGTGAGA
>comp179455_c0_seq1
TGGAATGTTATGGTACCCACTTAATCACTTCTGCATTTTTAATTACTCCTACTCTATTCT
ATAAGTTATCCTTCCTTCTATATGAAGTACTTGTCTGTTCAATGTTAGCCAGATGTTGCC
AGCACTAGAAACTTCTTCTGGCATTAGTGTTGATGAATACTCCGTCCGTCTCAGTTTATG
TTTACTGTTTTGACTTTTTACACTGTTCATTTTAGGCGATTGATTACTAATTTACGCATA
ATTTATA
>comp18112_c0_seq1
TTTTTTTTTTTAACACCACAAACTTAAATGTATAAATGTAATCTCTGGCTAACAGAAGGA
TCACTTATGATCCCTTTAGTTTTAAACAAAAGCATTATTCAATACAAACATCTTATTAGG
TATTCAAAAATACCTCTAGCATCAAGAGCTAAGCAATGAAGTTACATTAACTTAAACAGG
TCCAAAAAGAAATGTGTGAAGGAACAGCAAATATGCTTGCATCAAGTACCACACAAATTT
AATATAAAATTCATAATTTCGGGTCTTCTAAACCCAACCAACTGGGTTTTCTGGAAATTC
TTCGCCAACATCTAACCGATCAGCATTTTATTCTCCTCCAGAAAGCTGTAAGTCGGTATT
TCAAGATTATATGGTGCTGGGCCCTTGCGGATCCTGCCAGAGATATCATAATGAGACCCA
TGGCAAGGGCAGAACCACCCACCAAAATCACCTGCATTTGGTAATGGAATGCAACCCAGA
TGAGTGCAGACACCAATGACAACAAGCCATTCTGGATTTTTAACCCTCTCTGCATCTTCC
TGGGGGTCACGGAGAGATCCAACTTCAACACTGTTTGCCAATTTGATGTCATCCTCGGTT
CGTCGCCTGATGAAGACTGGCTTTCCACGCCACTTGACAGTAACAGTTGTTCCAGGTTCA
ATGCTACTTAGATCAACCTCAAGTGAGGCCAATGCAAGAACATCTTTACTGGCGGACATG
CTGATAACAAACTTTAGGACAAGGAGGCGAATCAATGATGCATAGACAAACCTTCCACCT
GTCAAGACAAAATAGGCAGCTGCCCTCTTGCTGGGATCCCCTGGAGGAAACCGCTCATGG
TTGGAAATATCATAATCAATCTTTGAGGTTGGGCTCTTCAAGGCTGTCACAGTAGCTGGT
TCTCGAATCAGGTTGTTGACATCCTTTGGCAGACTCACATCAGCAGTAAAACCTCGAGAT
GGAATCAGAAACTGATGAGGAATGATTGAGGAGGAGTTGGAGAAATAGGTGACAGATCTG
ATTTGTTGAGACTCATCGGCGCCGGCGCTGATTGGGTTTTTCGACCCGGCGGCAGTGGCG
GTGGCGGCGATGCTTGGAGATCGAGAAGAAAGGCCACAAAGGCGTCGACTTGCAACTCTC
AACATCTTGGTTGTGTGTATTTTGTGTGTATATGTGGATTGATTTGTATCTCTCTTCTTG
TTCTTGCTTCCCCTAAATTTTGGGGGTGTCAATTGGTTATGTATGGTCAAATGGGATGAG
CCG
>comp144685_c0_seq1
GGAAAATATTCTTAGTAATTACAAGATGAGTACTGTTCTATATGTAAAACTTTTTACTGG
AAAACATACTAGGAACATCTCGTGAACCCTGGTATGCTCTGAACTTGCAAGTGTTGGCAA
CATAATATTGTTATTTAAAAGTTACACTATTGTCGAGGTTGGAGAACTGTCATTGTTAAT
TGGTTTGATGAATTTGAGTTGCTTAATAGCTGGTCTGCTTCAAACAAATATCTCTCCACG
AAAAACCCAGGTTGCTTAGGATGAGGGAGTTTCGTATTGCTACTTAACATTAAAACCACC
TGTGACATATCTGGCCTGTCC
>comp135416_c0_seq1
GGGGCAAAAAAATGTTAAGAAACCTGAAAGAAAATGAAATGCGTGTATTAGATTAATAGA
TTTAGCCTATATGATTACTCTATATAATTGATAGATTATGTAAATTATATTTCATATTTA
ACATGTCGATATTTCGTATGTGTATGATAAATAATTTAACATATAATCTATCGTATGTCC
CATCGTAAATGAAACTTTGGTATGTGATCCTTAAGTACTCATGCAAAGTAATATAAATAG
AGTATTAGGGTCAATACAGTTAGGAACATCGGAGAAGC
>comp16814_c0_seq1
CATATGTCTGTATTGGGAACATAAGAACAAGCAATAGCGCACCAAGAAGTGATGCAACTC
CTAATTGCTGGTAGAGAAGAACCATTGCTATGATGATTCGGAAAGGAGCAGACCACAAAG
TGTGAAGTGACTGACAAATTTGCTGGAGTGATTCAGCATCTGTAGTCATCAAGTTGGTTA
TTTTTCCAGTTGCAAACTTCCTGCGACTTTCATGGGTCAACCTTAAAGATTTGCGGAATA
CTGCAGCAATCAAAGTTGCTCGAAGGCGGTAGCCAACACGCATAACATTCTGAAAATATT
GAGCTTCAACCAGCACACCACATACCACTCCAACAAATATCAAGAATGCATAGATGTAAC
CGATCCAAGCTGGCTCCCTGTTTTGCATAGACTCCAAGAGTCTGTTTAATAGCATTGGTC
CGACGAACTGGGAAAGATCATTACCAATCTTCCAGAAGCCTCCCCACCAGAATCTTCCCC
CTAAACTTCTATTCAACGCTCTCAATAGCCATGGTTTAGGCTTGCGAGTCTCCTCAGCCC
AACATTGTTGGAACTTGTCGTTCAGTGTTTCAGTCTGATCCCAGG
>comp22285_c0_seq1
ATTTTCGCCGCCTTTTTTATCAAGTAATGTAGTAGAAGAGTACAGAGAAAGAAGGTAAAG
CATATACCAGTATACAAAAACTCCATGAAATTAAGGAAACTAAACTCTTCTTTTTTAATA
TTTGTGTGTGTGTCTGTGTGTTTGTGTGAGACAGAGGGAGAGAGAGAGAAAGAGAGAGAG
ATATGAAGGAGGAAGAGGAGAAACCCATCTTCCTCGTTCTTCTTCAAAAATCTGCCATGG
AAAAGCAAGGAGGAGGAGGTGGAGAAAGATTGGAGAAAGCTTGGGTTTTGCTTGGTGATT
GTTTGAATTGAGTTTTAAAAGCTTCTAAGAGGAAGATATTGAAGATTATATAGAAGAAGT
TCCTTGGTAAGGTAGAAGGAAGAGATGAACCAGCAGAGCTGGTGCTTGACTTAGCAATGG
TACTTTACGTACTGCAATTTGTAGTTGACTTATGGTCAGAGCACTCGTGGATCTTGATTT
TATACTGATTCGAGGTAAGTCAGAACAGAGTTAATTTATAGTTGTACAAATGGTAGTACA
CCGTAGATAGTAGTTGAGATGTAAGGTTAAAAAAAAAATACCAGATTGAACAGATTGTGA
TGTAGTTCTGACGGACCCTCGGGCCGGTTCTTTCTAGAGGAAATTAAACCAGGGTCAGGG
GCGTCACAGGAGTGATGTTTGATGATTGAGATGCAGCTGGTTTAATTTCGTGTATTGTTG
T
>comp31402_c1_seq1
GGGAATAGCAAGTCCTCACGCGGATTCGGAATCGAATTATTTTAAGCCTCATTGGAAGAA
TTTTACCCTTTCGCAACTCCAATCTGCTACAAAGAATTTTTCCCCTGAAAATCTGATTGG
AAAGGGAGGTTATGCTGAAGTTTATAAAGGATGCTTGCGAAATGGCCAGCTCGTTGCAGT
TAAGAAACTGATGAAAGGGTCGTCTGAAGAAAGGATAGGGGACTTTTTAGCCGAGCTTGG
AATCATGGCTCATGTCAACCATCCTAATACCGCCAAGTTGATTGGTTATGGGGTCGAGGG
AGGCATGTACCTTGTTCTAGAGCTTTCTGCTCATGGTAGTTTGGTGTCGCTGCTTCATGC
TTCAAATACAAGACTGGAATGGAGTATCAGATATAAGGTTGCTATGGGAACAGCTGAAGG
CCTCATATATCTTCATGAAGGTGGTCAAAGAAGAATCATCCACAGAGATATCAAGGCTGC
AAATATATTACTGACAAAGGACTTTGAGCCTCAGATTTGTGACTTTGGGCTGGCAAAATG
GCTCCCTGAGCACTGGACCCACCACACTGTGTCATCATTTGAAGGCACATTTGGCTATCT
TGCTCCGGAGTTCTTGATGCATGGCATAGTAGATGAGAAAACTGATGTGTTTGCCTTTGG
AGTACTGTTATTGGAACTTATTAGTGGACGTCGAGCTCTGGATTACTCACAACAAAGCCT
TGTAATGTGGGCAAAGCCTTTGCTTAAGAAAAATAACATCAGAGAGCTTGTCGATCCTTC
ACTCCTTGATGACTATAACTCCCTACAGATGAACCTCATGGTTTTATGTGCTTTTCCTGT
GTACAACAGTCATCTGTCAGGCGTCCTCGAATGAATCAGGTCTTGCAGATTTTAAAAGGT
GATCACAGTAGCTTGGAAATGGTGAAAAGATGTAGAAAATCATCATTTTGGAGGAGGTAT
TATGAAGAGCTTTTTGATGCAGAGGATCATCATTTAAACATAGTTCAGGACTTGGATGTT
CTTAACAAGCCGAAACAGATGCCTCTTGAAAAGTGGCTAGTTTGAACTTCCATGTTTCGA
TCAGTATCTATTGAGAATATAATCTTGGTCCACTTGGCACATATATATATAGCTAGTTTT
AGTCCCCTGCCTGAAGTCTAAATAGTAGACTCTGTTTACACCCCCAGCAGATTATATTCT
AGTTGCAAGAGGTGATAGAATTAATAATTTATATTTAGTTTTTTGTAGAATCAATGTTAT
CTTCAAGATGTATATATTCCGCCGTTAGACCAAATTCTGTTTTAGTCAAGTATACTGTAT
ACACACTATCAGGCACTCAATGAGTGCATCTTGATTTTTCTTCTATCAAAACATTTGGAG
TGAAT
>comp191912_c0_seq1
AGCAAGTGGGCTTTGATCCGGTGGGCTTATAGTGGGTTCTTGCGGCGGAGAAGCGGTGGT
TTGAGGCGGCGGTGGTGGAGATGCATCAGTGGGTTTTCTAATAGAAGCAGATCGAAACAT
GTCTTGCCAAGCGGGATTAGTGGCAGTTGAATCAGATTTAGGAGTGTCTGAATAGGGAAC
TAGTTCCATTAAAGATTCAAGAATCTTGGTCTCATAAAAATTGAAACTTTACCAATTTGT
TTAAAAAATATGAGAGAGAGAGAATTTTAAGAGGAGTAACAGAGAAACTGACTGACACAG
GGGGGGTTAGATTGGGGGGT
>comp30994_c0_seq1
AGCAACAAGTAGATCAGATTCTGGAAATTCTTTGAGCGCATTTACATATCTTAGGATGAA
CAAGAACTTGTTTGAGGCAGAAAATTGGCGAAATATGGTGGAGTTTGTGAAGAGCATGAA
AGAAGGTGGGCGGGACACAAGATTACCGGAAAGTGACACAAGCAAGACAGATCTTTATGT
CCGATTCATCAAAGAAAAGAATGACCAATCTAAAGAAGCTGTGCTTGTGTGAATATACAA
GTATAGTCATGTACATGTCATGTACAATGATGCATAGTGTAGTGTACTATAGAGCAGCAT
CAAGGGAACATGATGAAAGCAATGAAGCATATAATGAAATCATAGACTACAAGTGGTAAA
AATTTATAATGTGTAATTAGAAGAGGTCCAGAAGATATCATGACAGGAAAAGTATCTTAG
ACCATATGATGCTGTAATGTTGATCCTGCTCATGTTGTTCATATGTCAAACATATGTGGG
GTTTTTTTTTACCCATGAAAAAATGAATATTTTAAAAATATAGAATAATTTAAATGAGCA
>comp25709_c0_seq1
GTGCAGAATCTCAATTTCTAATCCATTGTCAATTTAATGTAACCAAATATGATACTCTAT
TACATATATCATCTCTGTGCCAGAATCTACCAACAACGATACACCAAGCACTTCAGCTCT
TGTTAGTTTACAAGATCAAGGAAAAACATCTTTATGAACAAATATATACACCAGGGCAAA
AATAAGATACAAGCTTGTTGCGCTTCAATCTGTGACCAAGTTTACAAGCTCATAGCTCTT
TTTAGAACCTCTTGTTCCACCTCGTGCACTTCCTTGACTTCTTCCTCTCCCATCTCAATT
TCTGGATTTCTATGATAAAGAAATTCTTCCAGAGCATTATCTCCGTAAAGAATTTTAGCT
CCATGCCCTGATCTCATAGCCTCTTCGTCAACCACAACTCCATCTACACGATCTTCCCCC
AATTTAGCATCGGGAATCTCAAACATTGCATCGGCTAGAATATTTTCTAGTATTCCTCTC
AAGCCTCGTGCTCCAGTGTTCTTAGATAATGCTCTCTTTGCAATTAATCTCAGTGCATCA
TCTGTAAAATGTAGCTTGACATTGTTCATACTGAAAATTTTCTGGTACTGTTTACAAAGA
GCATTTTTGGGTTCTTTAAGGACCTGAACAAGTTGATCCTCGTCCAGAGCAGATAAACTC
ACTAGTACAGGAAACCTACCAATAAATTCAGGAATGAGTCCATATGCAATAAGATCGCCA
GTTTCAACAGATTCCAATAACGATGATGTCACTACAGCATTAGTTAGTCCCGCAACTCTC
ATATTGGCACGAACAGGAGCTCTAAAACCAATGGATGATTCTTCTCGTCTCTCAGAAATG
GTCTTCTCCAAATCAATAAATGCTCCACCACATATAAAAAGGATGTCTTTTGTATCAATC
TGAATAGTATCTCCGCGAGGATGCTTCCGAGCCCTGGTATCTGGAACATTTACAATAGTT
CCCTCCAGCATTTTTAGCAGTGCCTGTTGAACTCCTTCCCCAGACACATCTCTGCCAGTA
TTTAAGCTATCAGCCTTCTTTGTTATCTTATCCACTTCATCAATATAGACAATCCCTTGC
TGAGCTGCCTCCACATTGAAGTCGGCAACCGTAAGAAGTTTGTGTAATATCGACTCTACA
TCCTCTCCAACAAAACCTGCCTGTGTTAGTGCTGTGGCATCAGCGATCACAAAGGGTACA
TTCACCACACGAGCAAGCGTTTTTGCAAGTAGTGTCTTCCCTGAGCCGGTCGGGCCCAAC
AGTAACACGTTACTTTTTTCTAGCTCAACAAAATCATTATCGTCATTATCTAGTCCAGCA
TTATCGGACTCTGCATCAAACTCTCCATGATACACCCTTTTGTAGTGGTTGTAGACTGCC
ACAGAAAGTACCTTTTTCGCTTTATCTTGACCCA
>comp32607_c0_seq1
CAAAATCCCTGTGTTAACTCATTTACACATCTTATTTAATACACTAGTCAAAACCCTTGA
TCCGCTTCACAAACCCCAATAAAATTCCCTAATGCCGGACCCAATCGCCGCCGATCCGAT
CTCCGATTACAACGGCCTCGCCGTTCCCCCTCTCGACGACGATTTCTTCTCCGACGACAT
CAACAACTCGCTCCTCTTCTTCAACGACAACAACGACGACGGCGACGACGTTTTGAACTT
TGACTTCACCTTCGACGACGTCGTTCATCTCCCCCCCGATAATTTCGCGGATCCTGATTT
TGTTCATCCGGTGAATGTTTCTTCTTCGGATCTGGATGAGTCCGGGTCGAATACTGAGTC
GCACGAGTTGACTCGGTTGTCTGATGATCCGAATTTTAATGTTGCCGGTTATTTTAACGT
CGACGGTGACGGTGAGAACGAGAATTCGTCGGAGAATGTGCCGAAAATGTCGGAGTGTGT
GTCGGTTGAGGTTGTTAGGGTTTGTGATGATGCGAGTCAGGTGAATGCTTCGTCTTCGGA
TTCTCGCGATTGGTCGAATGAAATCGAGAATAAGAATTTGAATTTTGGTGGCGATTCGAA
GAAGATTGAAGCTCGAAAACAGGAAATTTCGGGACAGACGTCGTCTCAGGGTTCGGATAA
TCGTGAACGTTCGGTTGGTTCGTCGATGAAATCAGATAAGAATTTGGCGAATAATGTGGT
TGATTGGAAGATTAAAGTGGAGGAATTAGGTAAAAATAATCAGTTGTTGAAGAGGAAGAA
AGAGGATCAGGATGTAATTTCCGAGTCGACGAGGACGATTAAGTATAGGAGATCAGCTAA
TGCTGTTGGTGGTGGTGGTGTTACGACTGATGAATCGAATGTTTTTAGTGAAACGAATGA
TGATGACGAAAAGAGGAAGACGAGGCTTATGAGGAATCGGGAAAGTGCTCAGCTTTCGAG
ACAGAGGAAGAAGCATTATGTTGAGGAGTTAGAGGATAAGGTAAGGGCAATGCATTCTAC
CATTCAGGATTTAAATGCTAAGATTTCGTATATTGTTGCGGAGAATGCTAGTTTAAGGCA
ACAACAAATGAATGGTGGTGGTGGTGTGGGTGCTCCTCCTATGCAGGGGATGTATCCGCA
TCCGCCAATGGCTCCCATGGGTTATCCATGGATGCCGTGCCCTCCTTATATGTTGAAGCC
ACAGGGATCACAAGTGCCGTTAGTTCCTATACCGAGATTGAAACCTCAACAACCGGCTGT
TAAGCCTGTTAAGAAAGAGAGTAGTAAGAAGAATGTAGGTAAAAGTAAAACTAAGAAGGT
TGCGAGTGTTAGCTTTCTTGGTATATTGTTTTTTATGTTGTTGTTTGGAGGATTAATTCC
TATGGTAAATGTAAGATATGGTGGGATTCGAGATGCGATATCTGGTGGTTCTGGATATAT
TGGTAATGGAGTTTATGATCAGCGTCATGAGAGGATTTTGATGGTCAATGGAACTAATCA
TGAGTATGGAGCTAAAGGTTCGGATAAGAAATTTGATGCTTGGAAGGATCATGGTGGAGG
AGCAGAGTCAAATATGAAGCAGTCCGGTTCTGACGAGTTTGCTAGTTCAGGAAATGCTAG
TGACCCTCTTGTTGCGTCATTGTATGTTCCAAGAAATGACAAGCTTGTGAAGATAGATGG
AAATTTGATAATTCATTCTGTTCTAGCTAGTGAGAAAGCCAAAGCATCTCATGATGATGG
AAAGGCAAAGAGTGACAGGGAGACCAGTTTGGCATTGGCATTGCATTTGGCTCCCCATGT
ATCCGTTCAAGGAGCAGGCCAGAATGATGAAAGACAATCTCATATTTACCGCAGTACAAT
CGAACAACAAAGGGCTCTTGCCTCAGGCGCCGGGGGTAAGGATAATTTAAAGTCAACACC
AGCCAATGGTAAATTACAACAATGGTTTCGGGAAGGTCTTGCAGGGCCAATGCTAAGTTC
GGGTATGTGCACGGAAGTATTCCAGTTTGATGTATCACCATCTCCAGGAGCCATAGTTCC
AGCTACTCCCGGCAGTAGGAACATGTCTGCGGAAGAAAGAAAGAACTCTACACACCTAAT
TAAAGGAAAAAACAGAAGGATCCTCCATGGTCTTTCTGTTCCTCTGACTGGATCTGCCAA
TAACATCAGTGAAGAGAACACCGGAAGTAATTCACAGAAAGAGAAGTTCCACAGAAATAG
TTCAGTTTCCCCTATGATTGTTTCTGTTCTTGTTGATCCAAGAGAGGTCGGTGATGCTGA
TGTTGATGGTACTATTGGGGCAAAGTCCATCTCTAGGATATTTGTTGTTGTGCTGTTGGA
TAGTGTTAAGTATGTCACTTACTCATGCATGCTCCCCTTCAAAGGGTCTAGTCATCTGGT
GACAGCTTGAGCAAGTCGGAAAATAGGAGTTCTGTTGGCAACTTATAGTCTTAAATATAC
AGTAAACTTATCGTCACCCAGTTTTGTAGATAGAGATCTTTTAATAATGGTCCTTGTAAC
TTTTATGTCATCTTCATGTACTCTTGGATGATGTGTAACTGTTACTACTAATGTATGCCC
TGAGGTGGCTAAGTTATCTAATTGCGACTCAGAGTTTTTAGC
>comp567822_c0_seq1
GGGGTAGTTTTGTGTTTGGAGGTGGTGCTATCTTGATCCTGCACAGTACATTAAATTAGT
TTCTTGGAAGGATGAGGCTATGTTTATATCTTGCTTATCAGTAGATAAAATAAAACAGTG
ACCTCAGGATTGACACTATACTGATACTGCCATTGTCATCCCTGCTAAGGACCTTGTACG
GTTGAAATTAAGGAAAGGGTCATAAAATTTA
>comp325270_c0_seq1
AAAAAATATTAAAGAAATCATTCTGATATTTGCTTACTTGGTTAGTATCATTTTATATCA
ATAACTCATTTAGATTCTATCCTTGCCTACATGCACAAATGAAATAGTCCTGTGGACTTT
CTGCAACATTTAGGAATAAAGTATGATAATCTCTGGTAGTTATCTTTTTTTAACAAGATT
TTTTAGTTTTGAATGCCTTTA
>comp12794_c0_seq1
GATACATACCCCAGCAACACTCCTGATAATAAACAACATAGTTACACCCACCATCGCATA
ATGTCAATAACAATTAACATTTTATTATCGTCCAAACAATTATCAAGAAACACACTTAAC
ATTATCCGGAAAACCAATCACAAAGATTCAATTTTTTTTAATCGAATCGAGTTGGACAAC
TCATTACGACAAGTTCAACAATTCAACCCCGAAAATTATAACAAACGAAAACAGACTAAT
TATCTAATTACTGTATCAAATAACCATCACAATTCACAATCTATGTACATTTTACAGCTG
TTGAATTATTGAGAACCAAGTATCCTATTGTAAACGTGTACAAAAACAAAAGATACACAA
CTCCACCTATCAATTAGGAGTGAAATGTGTGTACACACGGACCACATGTAAACTTCGTAC
GGATCATCATCGGACCTACATATAAATTTTTTATTTAATACTATTCACATGGACTATACT
TTAATAACAACCACTTTTGCTTGTAGAACACAATGTCCACCACAACAGCAAATTACTAAA
AAAGTAGTAAAAAAAAGTAGGTGAATATATG
>comp19326_c0_seq1
GGAGAGGTTGCTGAAAGTGAAGGCCAAAAAATCTATAATGAAGTTGCCACGAAATGGGGA
TGTACAATTTACGCACGCAAACATTAGCTCAGCACGTAGAGAACTTGGATATAAGCCCTC
AACAGATTTGCAAACGGGCTTGAAGAAATTTGTTAAATGGTACCTCAGTTACTATGGTGA
AGGGAAGAAGAGTGGCCAGTGATACATTTTTCATGGTGCGTTGGGTTATTTTTAAAAACC
TTGTTCACATTTCAATTCATTTATGGCTGTTTTAGTTTCTCTATGTTCCTTCCGCGATAT
CTGTTCAATATAAATCTTAGTGAGGTCTTATGAGGTCACACCCCATGGTAAAGAAGGGAA
TTTACTTTTTTGTGATGGGTTCGCATTGTTTTCTTGGCATTGTGATCACACCAAAAGTAA
TGCAGAACATTTGATTTTACTTTTCAAGTGTAATGGTTGTAGTTTATTATTGTTGTCAAT
CCGCAGTAAAATTTAATGGTTGGTGGACCTGTATAATCTTAATGGAATTCAATAATAGCA
CACCGTAGTCGGC
>comp35480_c0_seq1
GATTAGCTACCTCGATTGAAGATTTCCCACCAGCCTTGCATGTCATTTCATCAGGCAATC
GGTCGAGGAATGTAAGTTCGTAGGTTGGTCTTGGGTTCATGAAGTAAAAATAAGGGTCCC
AGAATTTTACTCCGCGGACACAGGTACCGTGGAACATGCTTTGCTTGAGGTTCATTGCAA
CTGGCACGATCCTATCACTTAATTCTGCAAACAAGGCACTGAAACGTAACAGGTAAGGCT
CACGACATGTAGTTCCCTCAGGGCACACCACTAGATCACCCTTCTCAAGTAGTGCCTTGA
TCATGGCTGCATCAGCTTCACGATCACGAGTCAAAGCAACAGCTGGGATTGGAGATAGCA
GCCTGGAAAGGCGACTGACACTATAGGTAACACACGAGACTTTACGTTTAAGTGCGATTG
CAATGATGATTGGATCAAGGGCTGTGCGGTGGTTACACACATAGAGGTTCCCACGAGAAT
TAGGTCCCGGGGGAGGAGGCGGGGTGCCACGAATCACTAGTTTAATTCCGAGCATTGCAT
ATGTGTAACGTACAATTCTTTCCGGGAGGGGCAGATTGATGTAGACACGGAGGAGGGACA
GAATGAATCCAAATGGCATCCACATGAAGGTGATCAGGGCATTAAACGGGGTCGGGGGTT
GAACTAAGCGACCATCATGGAAGATCAAACGACTCTTCAGGCGATCAAGGGGAAGGGGTG
TTGCATGTTTGCTACGGTGCACCATGAAGCCCTCCTTGCAGATCGACATGAAATCATGAT
CAGACTCCCGATCACCAATTCCGATATCCGGAACCTCATCACCGAACTCCTTAACAACAG
CTATCTTCTTCCACTTCCCAACCAACACTCCCGGATTTTTAACAAACCCTGTCGCTTTCT
TCGTCTTCAAATTCACCTCAATCTCCGTCCCCAACACTTTCTCCGCTCCCAAATACTCCT
TACAAAACGTCTCCACCATCACCGTCGGATTCGCCGTCACCACCACTCTCCTCCCGCACT
TCTCAAACACTTCGAAACTCTCACGCCTCACATCACTCGCGTAAAACCTCGGTAACACGG
CGCGTGCAGCTAACTCGATATCGCGAACTTTAAGTCCGGAGAAAGAGATGAAAATGAGCA
TCTGAATAGCCAACGCTTCCGAAACAAAGACATAAGCGATAGCTATGATCGGAAAGGATA
GTAAGAGGATAAGGCCACGTAGGAAACTACCGGCTTCGATAGCGACGAGCATGTAGTAAG
GGAAAGCTGACGTGGAGATGAGAAGCGTGCCGTCCAAGTCAGCGGCGATGGAGTTGTGAG
AGATGGTGGAAGTGTCGCAGGAGGTGACGGACGGGAATGATTTTCCGGCGGTGGTTAACG
GCGGTGGCTTTGGGAGTGACATTTTGAGTTGT
>comp27033_c0_seq1
AGGGTTTTATAAAATCACAAAATGTAAAATAAAACACACACAAACACACACACACTCTTT
CATCCTCCTCGTAAATCAACAAGATCTCCCAATTAATTACACTAATTTTGTAACTATTAC
TTTTGTTTTTGTTGCGATGGCGACGACGGTGACGGCGAATTACTCGAACGGCGGCGGAGA
GGTGGTGGAGAATGGAGGAGTGCAGACGGGAGCGTCGATGATGGAACAGTTGGTGCCGGA
GATAAGGACGCATGCGTTGAGTTATTTGGATTATCGGAGCTTGTGTCGTCTTTCGATGAC
GAATTCTACAATGAGGAAGGCTGCTAATGATGATAATGCTTGGAAGTCGCTTTATCATAA
GGATTTCACACTGGAGCAGGATAGTGTGACACCAGCGAATGGATGGAAAGCTTACTACGC
AGCTACCAGGGACATTTTGAATATCAATGCAGAGTTTTTTAACATCATCAGAGAGCAACA
ACTTGCGGCAATGGGTCTACTGTGGTTTAATGCTGACTTTGTGAAATGCATTCATGCCTC
TGGGGAAAAATATTCAGGCTATACTGCAGTTATGGAGAGCTGGCAGCAGGCTTTTAGTTG
GGAGCAAAGTGTTGATTTCCAGATTCGGGATGTGAGAGCTCGGGTACATTCAGACATGGC
TTGGGTTATGTTGCAAGCAAATGTTGACATGGACATCAGACCATATAATGTGACTAATGC
TTTTGAGTTTCATAATGGGCGGTGGTACATGGTGCATCATCACAGCTCAGCGGCGCTCGT
TCACAATGGGGCAGTACAAATGATTTTAGGATAAGAAGCAGACATGGGATGAATATAAGT
AGAAACTAAGAAATGGTACAGTTTCCGTTAAATATTAAAAGTAAAATTGTTTAGCAACCC
AGTGTGGTTTCCTGGAAAATGTTGCTTGATTTGTCTAACCGCAGTTTTGGCTCTTTTGGT
GGTGGGTTGGCTGTAATGTCTATGCTCTTATTATCTATAGTCATCCCTTTCTGTGCTACC
CTATTACCTTTGATTATTTTTATTAATACTACAGGAACAAAGTTCTTGGCATCGTTACTA
CTGATTATCATTGTGAGAACTGAGAAGTGGTTCTTGAAATCGTGTGGAAAAAGGGTCTGA
GATTTTTGTGAAGTTGCTGG
>comp303216_c0_seq1
TTTAACTGCAAATTTATCAAGGAAAGAGGGCACGGAGGTGATTGAAGCGATCGAACTATC
AAATGGTCAAAATCTTTCCGACAAAGATGAGGTTAATTGGAAAAATGAGGATCCAACTAC
AAGTTTATTGAGGAAAGAGAACACTGAGGCAAATGAAGAAGCAAAAAATCAAAATGTTTC
TGACGAAGATGAGGCTGTTAGTGGA
>comp27454_c1_seq1
GGTATAGATTGTATTCAACTCCCTTCTACAATCTTATAGGACCCAACACAATTGCAACCC
ATTAATTGTCAAGTGTCAAAGATGTGCAACTACCCTGGACAAAAAGAGCACTAAACGTAA
CACGGTGCCATGAGAACTGCTCAATTACTGAGAAATTGAACAGGTCTGATCATGAAATTA
TAAGTGGGTCTCCAAGAAGAACCCTCTACTAAGCCCCTTCCCTTCAGTGTATACATATAG
ACAATTACTTCTGACCGTTTTGAAAACTTCTCAATCCTAGATATATTTATACATATCCAG
CATGCAGCTCTACAAAATTCAGCACCCACTCTCAGCTTCATAATGGGGCCGGGAGTTTCT
TTGCAAGTTTACACTATAATTTATTGATATTATAATAATTCAATGTCTGGTAATGTCACT
TGAGTGATGGCATTGCACTGCGGGTTCTC
>comp17584_c0_seq1
GAGAATCATACCGCTGAGCTCTCGAACAACCTTTGTTCTTTCCTTCTGAACATAAGGTGA
ATACCACTTAGTCAACCTCACTTTCCCTTGTCTGCTAATGAGAAGCAAAAAATGAATCAT
TTTGCTGTAGATAATTTGGGCTTTCTGCCTCTATGGATGTATGTGTGTGTATGTATGTAT
ATGCTCCGGCTCCGATCACCCGGTTCTAGTATCTGTACATA
>comp33908_c2_seq4
ATGTCGAGATTTTTTCTGGAGGTGGTGTCAAAGAGTCTTAAGACTTCAAACGAGAAGTCT
TGGAGGGTGGAGTAGCTGCGAAAAGAGAAATCACATTCGAGACTAAACTGTTTGGGTCAA
AAACATTTTTGATATATGTAGAGCCGATTCAGCAAAGCCGGAGAGGCTATCAGTGTAAAT
TATATGGGAATGGATGTTATTGATCAGGTTAGAAAAACAGAGAAGATGACACAACTTGGA
TAGGAGATAGCAGTGCAAAAGGCCAAGGAGACGGAACTTAACAAATCAATTCATATTACA
GAGGAAACTATGCGAGCAAAACAAATGCTTGCAACTATGTCACATGAGATAAGATCTCCA
CTAGCAGGTGTTGTAAGTATGGCTGAAATCCTTTCAACATCGAAACTTGACAAGGAGCAG
CGACAACTATCGAGTGTCATGTTATCTTCTGGAGATTTGGTCCTACATCTCCTGGAGACA
GTATCTAAGTTACCTTCTGTTGCAGTGAGCCAGAATTAACTAGCTTGAAAAGGACGTGAT
GAAAGCTCTTAAAAGAAATCACAATAATTTGGCTAGAGAACTTGAGTATGTTGATAAAGA
ATTTGGAACTGGAGAATTAAAGATAAGCCCTGGCCATAATCACAACGACTACCTTCTTGC
TCGAAAACTTGGTCTACCTATACTCAATACTCAATGTAATGAACAAGGATGGGACGCTGA
ATGACGACGTTGCTGGGTTGTACAGTGGTCTTGATCGGTTTGAAGTGAGGGAAAAACTGT
GGAAAGATCTGGAGGAGATAGACTTGCTTGACAGTTGAAAAAAAGCCTTATATTTTACGA
GTTCCTAGGTCCCAACGTGGTGGAGAATTTTCTTACGGCCAGAACTTGGCATGTCTGCTA
AAATGACGAAGACTACTGATCGCACTATTTAAGGTTGTCTAATGTGAACTACTGAGCTAA
TGGCATGGAATTCGGATTTGAGCTACCATCTCTTCCATGTTCGTGTTATCTGGTCACATA
TGCACACTTCGAAAGGTGTGCAACTGATTCAGCTTTTGCTTCTGGGAAACGGAGCTCTTG
CTCTAGGCAATTGTAGCCCATCTTTTAATTATGAATTTCCAGTTTCTTGCAAGGGATCAT
GAAGGTGGGAACAGTTTTGGCTGATTGGAACCTGATTGGAACCTTTGAAACGATGTTTTA
CTGGGCTACTACAATAAAGTGAAATGCCGGGTCTCAGACTCAGCACCAATCTTCAACCAT
ATTGATGGTTGTCGGGCGCCAGCACAAACATATTTTTTTTAGTGTCCAAAAAAAGAATTT
CTCCTTGGTTTATCTATTTTGGGAGATTATCTATTTTGGTTTGATTATTGTTTGGGAGAT
TATTGGTTGGGAGATTATTTTTTACTCATACTTCCTTGAACAAAAAGGGTGTACACTCCT
GTAGTGGATACATTTTGTTGACAGTGGGCATCCAAGACATTCAACCTTCAACTCCTTTGG
TGTCAAAACATGGAGAATGATATAATTTAGTTTTTATAACTTGCTGTCATGCTCTTTGTT
TAGTTACCGTCTTTGAGTGACAAGGTGTCATGGGAGGGATAGTGTTTTTAGGTAGACCAA
ATATATTGGTATAAATGTTACAAGTTTAAGTACTTAAGCATTTTCTGGTAAAAATTTCAT
TGAGAATTTTATCCTCTAACCATTTAGTTTAATGTAATG
>comp21748_c1_seq1
AACAATGTAGTCAATGGCAGCAAGACGAGAAGAGAAAGAAACTAGGGGTTGCAACTCCAC
CCCAGCAAGCATCTCTTTAGTGTAGAAATTCGGAAATAGATCTTTAAGAGGGCGAAGGGT
CTCTTCTCCGCCATAAATCTCACCTGACGCAACATAAAGAAGAGAGTCATTATTATAACC
AAGTGCTCGCAGCAATAAACCGACTTCATAGGGTGTAAGGGGGCATTTTCCTCGCTTTCG
CTCCTTATCAGGGGTTGTCTCAGGTAAAGTTGTCCATCTTTTCCTTATCTCACCAAGCTC
GTATCTCTCTTTA
>comp23023_c0_seq1
CTGAAGCCGTCAGGGGTGATGGAGGTATCCTGTACAATCTAGATATGGAAAGGTTTATGC
CTCTCTATGATGAAAGGGCAGAACTTGCTCCTAGAGACGTGGTAGCAAGAAGTATTGATG
ATCAGCTCAAAAAGCGTAATGAGAAATACGTGCTACTTGATATAAGTCATAAACCTAGAG
ATAAAATTCTCTCTCACTTCCCGAACATAGCTGCAGAATGCCTACAGTATGGCCTAGATA
TCACCAGGCAACCCATTCCAGTGGTTCCTGCTGCTCATTACATGTGTGGAGGTGTTCGTG
CTGGTCTTCAAGGGGAGACAAATGTAGAGGGTCTCTATGTGGCAGGTGAGGTTGCGTGCA
CTGGTTTGCATGGTGCGAACAGACTTGCAAGTAACTCATTGCTTGAAGCACTAGTATTTG
CCCGAAGAGCTGTGCAGCCTTCTATAGATCACATGAAAAGTTCTAACCTTGATGGCTATG
CCGCTGATTATTGGGAGAGACCTACTGTTCCCTTGTCTTTAGGGAATAATGTATTGGGTA
AAATCATAAGAAGGACAAGAGAAGTGCGGAAAGAACTGCAATCAATCATGTGGGATTATG
TAGGCATTGTTAGATCAACTACAAGGCTAACAACTGCTGAGCAGAGGATTGGGGAACTGG
AGTTGGAATGGGAAGCTTACTTATTTCAGCAAGGATGGGAACCAACGATGGTGGGACTCG
AGGCTTGCGAGATGAGAAACCTATTTTGTTGTGCCAAGCTAGTAGTAAGTAGTGCGCTTG
CTAGGCATGAAAGTCGAGGCCTTCACTACACAACTGATTTCC
>comp17178_c0_seq1
AAAAGTGGTGAAGGGTGAAAAAGAAGAAGCTGTGTTTGATTTGTGTAGTTTGAAGGATAG
AACGATACATAGGAGTCATTCGGAGAATTTCATGACCTACCAGCCTCGAGATTCTTGCAG
GAAACTAAGGCGAACGGTGACAGAAAATGGTAGGAAAAGCGAAAAATATAGTGAAAGGCC
TGATGATGCAGCGATCATAAAAACATCTGAGCACAAAACTTGGGAACAAAACTTTAGTCC
TAAATATTATGCAGAGGATGAAATGAGTGGCGAAGAGTTCAGGCATACAGTCGAAGCTTT
TATTGCCCGACAACAGAGATCTTTGAGGGAAGAATTCTCATCTATTGTAACTTATGGAGC
TTAGATCATAAGAGAAAATGAGAAGGATTAAGAGG
>comp192092_c0_seq1
ATGTAGGTTCTGTAACATTGTATTATTTTTTTTGTGAGCAAGTATTTTGTCTTCAAGAGA
AGCATACAGCTCTACTCTGTTTTCATGTGTTGAAACTAAACTGAGTTCTCTTACATAGCC
GTGTTTCCTCGACTACTATAAATCTAGTCTAGGCTAATAGTGTTTGCTGATTTGTTATGT
GGGGTTCCATTGCAATTGCTGATAGTTATGCAATATATTGCCACGAGCTTTACTTTTGTA
GCTGAAATCCTGTTCATCTTACTTGCCATTTCCTCTTGTGTTCTGCAGGTATCTTAAATA
CTTGACAAA
>comp22412_c0_seq1
AAAAGATAGTCTTACAAAGACTTGAAGCCCCTTTGCTTGTTCTTCTCCTGCTCGATCTTT
GCATCTCTTACAAGGGTCAATGGACAGTATCGTTGATGCTTTGAACACTGCGTATCTAGA
ATACGTTGCTGCAGCTGCTGCTGCACTGGAAGCCAAAGAGCTTTCTGGTGGACAAAATAC
AGCTGCAACAGATGCAGCTCTTGAGAATTTCAAGCAGCGATGGGAGTTGTTTAGAGTGGC
ATGTGATCGGGCTGAGGAGTTTATTGAGTCAGTTAAGCAGAGGATAGGATCTGAGTGTCT
GGTTGATGAAGCCACCGGTTCAGCTACCGCAAAGCCAGGACAGAGTGCTGCACCTGGTCT
TCCACCTATTAGTGCAGTTCGGTTAGAGCAGATGAGTAAAGCTGTTAGATGGCTAGTGAT
TGAATTGCAACAAGGTTCAGGAGCAGCTGGTTCTTCATCACTTTCCCACCCTTCGGCCCC
CTTCGATGCTAGATTTTCCGAAGATCCCACCCAGTAGGTGTTCGACTTCGATGCTAGATT
TTCCAAAGATCCCACCCAGGAGGTGTTCGACTTGCTGCATCATGTTATACTGGGGGGAAT
TGACGATTTCATTACTTCCAAGAATTTAAAGAAATTCTCGAATGGAATTAGGTTATCTGA
TTGCATCATTGTGATGCTGATTGCTCCTGGACTTAAATTATATGACTCTTGTTGAACTGC
AATCTGAGTATCAGACCATGTACTCTTTTATATGCCAGTATTATAGGGAATTGCATGTCA
GTTGTATGACTTCATCTTTGATGTCAATTGTGCACAATCTTGTTTTGGCCAGTGATGCAT
TTTTCGTTTTGAACATCAGTGTCAGTATGTCATGTTCGCTGTTACTGAATCAGTTCTATA
GAACCATT
>comp19644_c0_seq1
AAATGACCCTTCCATTGTATCATTAGCATCATTTCGAAAAATCCCATTTTGTCCAATCAC
AAGTGCTGCACTTGGGGCTTGTGCAAGAGCAAGTTCCAAAGCTGCCTTCCACTCGTACAA
GTCTTCTGATGACTCGGCCTTAAGAGTAAATGCTCTTCCATCGCGCCCATCAGGAAACAG
GACAGTTAGAAGCTTTTTATCTTCTCTAACAACAACACTCCCTGAATTATTCAAGTCAAT
GCCTCCTAAAGTCAGATTTA
>comp21361_c0_seq1
TACCAGTCAAGGTTGGTAGACCTCTCGATCATGTTGTCTCCTTCGAAACCAGAGATGGGA
ACGAAAGCAATTTTCTCAGGGTTGTAACCAACCTTCTTCAAGTAAGAGGAGACTTCCTTC
ACAATTTCCTCGTACCTTGCCTTAGAGTATTTAGGAGTGGTAGCATCCATCTTGTTACAA
CAGCAAATCATCTGTTTGACACCAAGGGTGAATGCAAGCAGAGCATGCTCACGAGTCTGA
CCATCCTTAGAGATACCAGCTTCG
>comp193285_c0_seq1
GGTATGAATCTATGATGGAATATAATGTAACCAAATTTAAAGCTGACAGGCTCATCCTTG
GCAGATATGAAAGTGTAAATTGTAAAATGTCTAATTGGTATATATTTACATAGTACATCT
GAACTTTTTGCTTCAATGCATCTCCTCTTGGGACTCTGCATTGTAGGTTAAGATGTTAGG
AAAAGGACTTACCAGAATTCCGATCACCTGGCTAACTTGCACCAAGAGCAGTATAGAATT
ATACAATTTCATTTCTTATAGTCTTCACAACCAGGAACCAGATATTTTTGTTGATTCATG
GAACCTTTGGG
>comp21874_c0_seq1
TCAGCTTGCTACTTTTAACATGTTCTGCAGGCATACACAATTCGCCTTAGTAACATTAAT
TGATCAACTAAGTACTATATCCAATTTCAAATATTCAACAAGTATGAAATCCTATTGTTA
ACATGCGATTACAAGACCCAAATACTAATCTTTTAAAACCAACCATAGTATTGCGAGACC
TTTATTATAACTTACCATTCACCGATTACTCATAGGCACAACAACATAAATAACTCACAC
ACATGAACTCGACAAAACACCCACACGCATTCTCATGTTTCTACTTCTTCGATTTCTACT
TCTTCGATTTCATACGACAACCAAATTCACTCCTACAAGCACACTACCACAATACTTATA
TACAAATCATAATCTCCAGCCGAGACAACATACAATTAGACACACGAATACCACCCCTTT
TTCCCTATTCTCACACCATTACCACCCCACAAAGCTCACTCATGATGCCCTACTTCTGAC
CCATAAATCACCCTCAAGCTCTCAGCCTCCTTTAGTCTTTGCATCAACCTTATAACATCC
ACTTTGTATTCGTACACCCCCCAGCACATCACACCCTTCTCTTCACCATTCCCTCCATCT
TCAATTACCCAGCTGCCTCCTCTAATGTAACTGTCCCTACAGAATTACCACCTTTCTACC
TCTCGTTTCCTCACTACTCTCCACTCTCACCATCTCACGCTAGAACCGCAGCTACGCAAC
ACAGCGCTATCTATAACCGTACTTCCACCCCTTTCATTCCCCAGCCTCCACCTCCAACCC
TTTACTTACAATACCACAATCTGTCTCCTGCGAATCTACCACTACCTCTGCCTTCTTCAC
TCTTCAACTCTACACCGCCCAGCACTCAGGAGGACACACACATACAACCCAGCTGGTACA
CACGCATACCTCTCAATACAGCCACGGCACGTCACAAATCAACACACCTACAACCACCCA
ATTACAAATCGATCACAAATCCACACAACCACGCACCGCTGTTCGTACGCACACACACAC
ACCAGTCCACACACCCATTTCATTCATAGCCACACAATACACGCAGTCCACAATTGCCTC
GACTTGAACCCAAACGGAAAGAGGAGAAGGGATTTACAGGGGATTATAGAGTTGTGAAGA
ACCTAAACACGTACACACAATAGCAGTACATACACACCACGCCATACCCACATAGTAGGT
GAACCACACATACGCATAACCCGTACGAATCGCAAGAGGGTAGAGACACAGAAACAGGGG
AGAGACACACCACGCACACCAGTATCATTTAAGGGGAAAAAAAACAGGGAAGATAGGAGA
ACAGTAGCAGAGAGAGAGATTTCTAGAGGGAGAGATTTGTCGAGATCTTTAGAGAAAGTT
CGAGAGAGCCCG
>comp84950_c0_seq1
GGAGAAGTAACATTTGCTTTTCCAACACAGCAAATCCCCTTTTCTGTATTTACAAAACTG
TAGACTGGTTTTTCATATTTGCTGGGGGATCCCATTCTCCGAAAAATTGCCACATAGATT
CCTATCTCCTTCATTACTGGACCATCAGTGTAAGCTTTCAAGATGGTGCAATCTATAACA
GTTGGCAGATTCTCGACTCATTACTAGACCTTCACTTCAAGCTTGCCACTATCTAGAAAT
TTAATGGAAGGTACCACGGGCACGGAACAATAGACATGATCTACCGGGAATTTGGAACCA
TGCACCAAGTCTATCGCTTTTTCTGCTTGTTGCTCCCAATCTATGCGCAAGATGAATACT
AATAGTATTGCAGCTTGAAGACTGCTTCCTCCTATAATTCCAGTCCATAGGCCCTTTCCA
TTTTGAT
>comp19391_c0_seq1
AGCTGGGGACGCAATGGAAGAATAGACTGCTTATCATTTTTCTTTTTAGTTATTGTATTG
AGCCCTACTCAGAACAGTAGGTGAAATTATCGTTTGGAAGGTCATGTATGAGAGGCATTC
CTACGTTTTCCTTGTTTACTGTACTATATATAACATATTTCAGCACTGTTCACACCAGAG
TCTTTCCTAGTTTCCTTGAATAATA
>comp101744_c0_seq1
TAATTGAGCTCTGAATTCAGTGATTGGACAATATATATCATCTAATGGGGGTGTAACTAC
AGCTGAAGAGCTTGCTCCGTATCTTGATGTGGAAAATACAAAGGAAATGAATGATGATAC
ATACATCCTACCTGTACTTCTACGATTTGATGGACTTCCAGAAATAGATGACGAGGGAAA
TATCTTGTATCGGTTTCCATCATTGCAAAGAACAGCTTCTTCACAGAAGAG
>comp26689_c0_seq4
TTTTTTTCCCTTTTGAAAGAGTGACTATAGGCTATAGCTAGTTCGGATCACTTATTTAAT
CAATTAGTGATATTGACAACTGCAGGTACATAAAACTCAGCAACTCATAAATCACACCAT
AAACGAAATTTCACACAGCACCCCCAATCGAGCAATCAAGAAGCAAATCAAACAAAAGTA
CATCACAAATCAAAGTTCTACAACTTTAAACAAGACAGAAATTAAAACAGGACTTGATCA
GATCCAGGGCCTAGATGTAATTATTATGTCCAGTAGCGTTTCCACCAGGCGCCACCGTTC
CAACAGGCTGGTGGTTGTGGTGGCCTTTTCCTGCAGTACCGACCGGGACGTGGCCAGTCG
TCCCAGCATGGTGGTGAAGATTGTGCTTCCCATGAAGTTTCTCAGCTGCGTGTTCAGCTT
TGGCCTGATGCAACTTCATCTTAGCTTCAGCTTCTTTTGCTTTCATTTTCTCATGAGCTA
CCACTTTCTCATCTTTATTTCTTGCTCTTGCTTTCTCTGCCTTTTCTTGAACATGAGCTT
TGGAGATGTCAACATGCTCCTGGGCAGCACTAGCTGCGTTACTCACCTTCTCCTTCATGG
AACGCATGATTCCACTTGATTCTTTTTCACACTCCAAGTACTCAAGTCTTACAAAGCAAA
ACACAAAGATTTTTACTAATTAACAAAATATAACGACGACTTATGACTTATGAGAACAAA
TTTGAATGAATGTAAAATACAGCAAAGTTATGACTATAAATAGTATAAG
>comp22331_c2_seq1
CTAGGATTCAGTGTCCTGTCATTGCTGTAAGACAGCCGCTTATCTCTGTACATGGCTCGT
GGAACTTCTGATACTGCAAATCTGGTTTTCTTTACATAGTCGGTTTCGGGCCAGTAGTTT
GGTAAGCTAGTGCGCCTAGGGGTATTAATCTTGAGGTGAATCTTAAGCACATAAGGTTGA
AGGTGTTGGTGTCGGAGAAGTTCAGAAGCACTTGGCCGAAGTTCTGGGTTTTTCCGCAGC
ATGCTTTTAATGAGACCCCGAAATGCTCCACTAAACTTGGCCGGAAGTGGTGCCACGATA
GACTTGTTTATTTTGTTGATCAGTGCTTGCATGTCAAATGCTTTGAATGCAGGCTTGTGA
GCAGCCATCTCATATATACAACATCCCATAGACCATATGTCTGACTTGGAACCATAAGGT
ATATCAGCAAGAAGCTCGGGGCACATATGACTTGGGGTCCCAACAACAGAAGAAGCAAGA
TCATCAGAAGTCAGCATCTTGGCCAGCCCAAAATCACCAAGGCGAATATCTTGATCTTTT
GTAAGAAAGATATTTGAGCACTTAACATCGCGG
>comp220697_c0_seq1
GACATAGTAGGTTGGCGGTCAACTGCAAACGTATGCTGCAACATATCGTACCGCACACCT
GTATCGCAGAAACTTTATGTGGTACGTAGAGAGATGGACCCCCTTGTTTTCACACCAAAA
ATCCTACTGTACACGTACCGCAGAAACTATATGTTGTGACATACGTTTGACCAGGCCCCG
ACATAGTAATAGTGTAATCAATCAGAGCATACACTGGTGACTGGTAGTATCTGGACTCTG
AGGAAATGAGACATGCTGAAAGGGGTGGTGGACCATCAAATTCATTATACGTCTGTTTCA
ATCTGTTGGTTAGGGTACATATCCATATCAATATTTCGTCACTTCCTTCAAAACTTAGCT
GGGTTCGTATTTGTATTACCTGGACCTTAGACTTTTTTGTAA
>comp34081_c0_seq2
ATCTGAAAGCTAAAATCACTTGCTTCAAAGGAACAATAAACTCATTTTTCTATATGAAGG
CTCCAATTGGAAGGCCATCTTCAAATATCCCACAAGTTTACAACTTCAGCATTTCTACAG
TTTCGTTCCATCACTGATGCACTCACAAGAAAATATTTCTTTTGCATCACTGATACATTC
ACAAGAAAACATTCTATTTTGCAATAATCTGGGTGTTGTCAAAAAACTAACAGACTCAAT
CAAGAAAGAAGTTTCTGGTGAATATGACCTTAAAATCACAACTTCTAGTACTTGAATGTA
ACATCACACCAAAGAACGGTCCCCCGGCTCCAGCCTGCTGATGGGAATTTTGTTCATATC
AATTCACACACATCTGAAGTAAAACAATTAACAAACCCAATCAATCCTCCAAACTCAGTC
TGAGTCGTCGCCTATTCCAAGGACCTTCTGTCCGAGGACCTGTACCAAACAAACCTCTTT
CCTTCGATCTGTCTCTGTTATTCTCGCTTCTTGTAGCCTGCACAATTGCAGGACGGTTTA
TTTTTGAGATATTTGAACGTTTTGATCTGTCAACTTCATATGCCAGTGGTTGAATTCCTT
GCAAGTCAGGTTCAGGGGTAAATCCTACAGGCCATTTGGACTCGTCCATCTTTCTGAATG
TTATTGATATCCTCTTGGTAGGAACAGCTGGAACACAGTGCTTTGCCACATCAGCCCCGT
TCCCATTCAATACAAGAACAGATCCCACTGGCAAGGGAATTGCAAAAGACCCAGCAAATT
CACCAGGACCAATAATTTTCAAATTTGATCCAAAAACTATATCACACTCGCTAAGAAATG
ACACGGTACAGAAGGGTCTAAGGAAATCATGATTGTCTATATGAGGAGGTATGCAGTCGT
CTTTATCATAAATATTGACAATACAGCTATCAGGTACACATGTTGTAGGAAGTACATGCC
AACTGACCAACCGTCGGATGATAACTTTGAAAAGGTGAGGAATTTTGTCTACAAGTTCAT
CCTGGAGGATTCCTGGGGGGTTACCCTTTTTATCAGAAGCATAATTATAACAACAACCAA
ATTGGATAGTCACCCGTCCCTTGCCCCTCATCCACTTCTGTGGTGCAGTATAAGTGCGTG
CTTTCAGTTTTCCTTTTTTCCCCAACTCCTCAAGCTCAAAAACAAAATCGACAATTCTCT
TTTGTTCTTCTGCACTGAACACACCAGTGTACAACTCCAGGCCATCAAGAATGTTAACAG
GTTTCGTTTTGATTCTCTCAAAGCAATCAAAATCCTTTTTCCTTCTAACATTAGTATTGA
TTCTCTCAAAGCAAGCAAAATCCTTTTTCCTTTTAACATTAGTAAACCGAATATACTCCC
TTTGATCCCTGGACAAAACCTGTTTCGAAGCAACCTTCACGGCTGAATTCCCATCTCCCG
ATATAAAATTACCAACAGACAAGCTAGACGTCACCTCGCTCTCGTCATCTCCCTCAAGCT
CATCTTCCTGTGCCATGTCAGCCCACGACATACGAGCTCCACCACTCGCAGCAGGTGCAG
ACATGCCAATACTATCACTGGTTGAGTACCCATTTGCACCAGAAGCCACAGAAGGTTCCA
CACACCCACTCTCACCGTCCTTCCAACTCCCTAACGAATTCGTCTCAGCAGCATCATTAA
CACCATCCTTCCAACTTGCAACAGAATTCTTGTCATTTTCATCCGCAGGGCGGAGAGATC
GAACTTTATGAGTTAATTTGATACTGCACGAGTCGCAAAGACCGTTTGTCAAGAAAGGCA
ACCAATCCGATAAAAACTCCGATGCGATTCTCCGGTCGTTGGCGTTGTAGTTACGCAAGA
ACAACTCGTCCGACTCGGACTCGGTACTAGACATGTTTGCTGAGTCAACTCAGAGAGAGA
GAGAGAGAGA
>comp9900_c0_seq1
AAAAAGACATCACTAGAGATGCAATCAGTTTGGCAAAATTCACAACCCAAAAAATGGTAA
CATCACTAGTTCCCAAGGTTCCATCTCTAGAATCGAGATTCCAAGAGTGCAAATCAACAA
ACTAGAGTAACAAAACTAGTATACATGAGCATACATTTAACCAAATTTTACAACAGACTT
TCCTTTAGGTTTCCATCAGCAATTAAACGGAAAGCTGGATCTTCTGTGCTACCAGTACGA
CTCTCCATGTCCTTGACAGGAATGACTGCATCTTGTGCCGATGTTATAGGCATCTTTACA
GATACAAAAGCAACTTTATTCCTTGATTCAGATTTATCTTTGAGAAAGGAACCTTCAGAC
AGACGTTCTTCGCTACAAATTGCAGCAAAACCAGCAAAACATTGCCTTTCTCTACCATCC
CTGACTAGCTTACCATCATTAGTCCTATTAGTAGAACCCTCCAAGAAACATAGATTATTT
CCCTTGATGTCAGAACTCCCTTGTTCACAAGTGAAGCTTTGATCAACTGTATCTCCTAGC
AAAGTCTCAATGCACTCATACTGAACTGTAGATGCCCCCCCTGGATAAACATCTCTAAGG
ATTGCGTCTTGATTTGTCTCCACATGTTCACTGATATTCTCAAGTAACACAAACTTATCT
GTCTTCCAAACACAATCTAAGTAAACAGCTTGATCTCGTGCAGGGTAAAGATCTCTATAA
ACCTCGAGTCCAACTTGAGTTAGTTTCACCGACTGCTCCTTCTTCGAGAGAGAAGAAACT
GCGTTAAATACTGAAACAACATCGAGCAATATTTGCTGAACCAAAACTCGAAGACGTGAG
AGCAAAGCCATAACTGCTAGTGAAAATCCCATGAAAAATGATCGAGCAATCAAAGCAGAT
ATCTCCATCGCTGCCTTCACCATCGGCTCAATAATCTGTGATAGTAAGCGAGCAGTTCCA
AGAAGTCTATCCAAAAAACTATGGTTTCCCTCACACTTTCTTCTCTTTAAACTCTCGAAA
AGTTGCACCTTCTGCTTGGGTCTTTTGCCATGAATGACTAGAAATGAAGAGTTCAAAATA
TGTTCCAAGTCAGCTGATTGCAGCAAAAGCCTCAAATCCCTTCTTACCTTTACAAGATAT
TGAAAATAGGAGGAGCGCCGATGCTGATTCTTGTTTTTGTAAATCAATTTATCAAGAATG
CCATATTCAACCTTGAGCTCTTTTATGAATGACATTAATCTCGCCTCCTCCAAGCTTTCA
GTTTCTGAATCCATACTCTTATATGTATGTGTGTATGTATGTATGTATCATGTATGT
>comp23538_c0_seq1
GTCAAACTTTCGCTCAAACTATTTTGCCTTCGTCTAGTTCGGTCTCCACCAAACCATCCT
CCCAATACAAGGTGACGCCGAGAAGAAGCTAATCCACTGTAATATGGAACTGAATACCAT
CAAAGATGCATTTGATCGTGTTGTGAAGAAGCAAAAACTCTCCTCTTCTAAATCTCAAGA
TATGATTGAGCAAGTGAGCCAAGAAATTGAACAGGCATTATCAAGAATGCAATCAGTAGT
TGGCACAACGTCCCAACCTGATCATAAAGTAGTTCTTGCTGAATTAAAAACAAAACTGAA
AGAGATATCTCCACTGAGTCAGCTGGACAACCCTCAGAAAGAACTAAGTGTCGCTCTAAA
CAAATACCCTAAGATCCTTGAGAAATCCTTTAATCCTGATATTTCGAAGGCATACAGAAA
TGTTGATTTTGATGCTCACACAGTCAATCAGATATTAGCCAGCCATTTCTATAGGGAAGG
CCTTTTTGATTTAGGTGATTGCTTCATTGAGGAAGCACAGGAACCAGACTATGCTGATAA
GAAAGCTCCTTTCCTTGAAATGTATAAGATACTCAAAGCAATGAGATCTGGAGACTTAGA
ACCCGCTTTAGAATGGGCTGCAATCAACCGCGAAAAACTTAATCAAAGTGGATCAAACAT
TGAGTTACAGCTTCGTCGCTTGCAGTTTATCGATATTCTGCAGAAGAAAGGCAGAGATGA
AGCTTTAAAATATTGCAGAAAGTATATGACACCATGTGCACATCTCTGTATGCCAGATAT
CCAAAAGCTCATGGCATGTCTTTTATGGGCTGGCAGGCTTGAATCCTCCCCATACTATGA
TCTTTTCTCACCACACCATGCAGAAAAATTGGCAGAAGAGCTGGCTCAGCAGTACTGCAA
GCTTTTGGGAGAATCATATGAGAGCCCATTGAGCACTACTATAGCTGCTGGAGTTCAAGG
TTTGCCAACTCTATTGAAGTTGATGAATGTGATGACAGGTAGGAAGCAGGAATGGCAATC
CATGAAGCACTTGCCTGTGCCAGTGGATCTTGCAAAGGAGCTTCAGTTTCATTCTATTTT
TGTATGTCCAGTAAGCCGGGACCAGGCCAGTGAAGAGAACCCGCCAATGTTGTTATCATG
TGGACATGTGCTGTGCAAGCAGTCCATTACAAAGCTGTCAAAGAACAACAGCACTCGGCC
ATTCAAGTGCCCTTACTGCCCGACTGAGGTTGAGGTAGGTCAGTGCAGACAGCTGCATTT
CTGATGTATGAAGACCTGTACTGCTGTTGCCAAACTACCCTCTCTATCTCTCATAATTTA
TGAACTTCTAGTTTCTGTATTGCTTTGTTTATTGTGTTTTGTTTATTGTATACCTTAATA
TGTACAAAGTTTTCTTCCATCTCCCTTCCCTCAAACTGTGTAGAATTTCATGCATCTTTT
TCTTTTAAATTGTAAAACTTGCTTATCAGTAGAATGTTGTGTCATATTCATTGATGTGTC
TAGAATTTCTCGGC
>comp18255_c0_seq1
GTTTCCTTTAAAGCAAGTAAGGCTTCGAACTTTCTTAAGGTTGAAGCAAAAGCACAATTG
AAGTCCTCTATACTTGATTCTACAAAAAAGAAACTTGTCATTCTGACAAAGAGAGGCCAT
AGATCAGTTACTCCAGATGAAGCATGTTCAGTGGTTTCCAACTTCTTGTTTGAGGAACCA
CTACATTCTTGTGACTTAGTCCTAATGAAACATCTCTCTGATGGTTTTGAAAGATCATAT
TGTATCTCACTAGAAAGTGAGTGCACTGGAGATGACTTGTTCTTTTCAAAGAGTAACATA
AGGTTGTCCCACGCGTCTGGAAAAGGCTCTTTGATAGCCAGACTTCTAACACAGTGATAC
AAGGCTAGAAAATCATCGGAAATGTATGTTGCCAATAATGCCAACTGATTTTGGGGGTTT
CCACTATCTGGGTAAACTGCTGCTGCTTCAAAGTAGTATTTGGCAGCGACAGACCACTTA
CAGTTTCGATTGTCAGATTTTTGACAAAGTTCCTTATATCTAGCAAGATCCCCAAGGCAA
ACTAAAAATCGATGGCATGCATATTTACATTTAGGTAAATTTGTAGGAACACCTGAGGAG
TTGTAATCCTTGCTAGAAAGTAGCAGTTCCTCGGAAAGCCCGCAACTTTCTCTCATTTTT
CTGATCATATCCTTGTAAAATAGACTTGCGTCTGACAGAAATGTTTTGAAGCCTTCGATG
TGGTCGTCAATGTTGTTCTGCACACTAGCAACATCCTGTGAATTTCCTACTTTCTTGTTC
TCTGCACTAACAGAAGATTGTCGTATTCTTTTCCGAAACTCATCAATATGCTTGTAGTGA
AGCTTCCACAAACAATATTCAACATCTTGAAGTTCCATTCCTTCGCGATCATTTATGATC
ATGTCCTCATAACCAGCGCGAGCTTTGTGATATAATTCTTGAACATCTTTCCGTAATAAA
CCTTTGGAATGTATCAAAGTCCACAATTTCTTTTCTGCATTTACAACCTCCAAAAAGTTA
TTCTCCTTTTCTCTATCATCTTCATCCACTGCAAGTGCATTAGTATTCATATTTTCTCTG
ACAAAGGTCTTTGCCTATACTGGATCTTCTAATA
>comp244378_c0_seq1
GTTTCTGGAAACTTTTCAGGCTGCCCACATCAAGGTAGCTACGGTGCATATTTCCTCTCG
CGTAACTTTGCTCGCAACCCAGTCCAGTCTTTCTACCAGGGACGTAGATGGAGCATCTGA
AATAACTGCCAGTAAAGGGCTCTGACTCCATATCTCTACAGTGTGAGTACACTCGAAAAG
TGCATGAATAATATCTTCCTCTGATGCCCCACAAATCTGACACTGTGGATTCTGAACAAT
GTGGCGATGATATA
>comp172318_c0_seq1
GGGAAGATTAGGACAGTGATTGACTCAAGACATCCTTTTAGCAAAACAGAAGATGCTTGG
GCTAAGAGTGTTGAAGGTCATGCTACTGGAAAAGTAATCGTCGAATTCGAATAAAAAGAC
CAGTTATAATGTAACTGCTCATGAGTATCGTGACAAGAGTATATAGTCTAGTGAATCCTT
TGATATGCAAACTCCCATTTCTGTATCTAGTGTAGATACTGGCTAAAGTTGAAGAAGGTG
GTCCTGAATGTTATTTGATATGGAAA
>comp27449_c0_seq1
TTTTATTAGCTCTTCCAACAATCATACTCACTTGTCTTAAAAAGAGCAAAAATGGGATAA
AGATAGGGCTTTTAAAATCACTAAAACAATGTATCTTAAGCAAGAAATGATGAAAAAAGT
TTTTGGCACAAAAGCCAGCACCTAAGCAATACAAGAACTTTCTTTGCTAATTTGATTAAT
AAAATCCCTTATAATCAGGCAGCAGGATGCTTACTTTAGAAGATTATATGGATTTCTGGG
AAGAACCACTTGCAGGGGTAGGAAAATGGTTTACAACAAGTGGTGGTCGTATAGCCTGAT
GGTCAGCAATCTTTTGTTTGCGAGCTTTGTACATTTCTTCTGTCTCGATCACGACCAATC
TTTTAACCTGTTGAAGCATTCCTCTGACAGTAGGAGTGTTCCATCGCATGACAGTGCGAT
TGCACTTCCGTAAACGTAATGCTTCTAAGGTACGTCTATGCAACCTCCTGGTTCCTGGTA
TTCCCCTGACCAAAGTTATGTATAGATTTGGACTCCATGCAATTGGGACACAAGCTTTAT
AAGCCTTGAAAGCATTCAGCATGTTGTTGTATTCTTTGACCTGCACAGAAGTACAAGTTG
AAATGGGTGTCTAGTTGAAAATGGGGACAACGAGGGTTTTAGACAGATTAAAACCAAG
>comp108041_c0_seq1
AGACCAGTTGGATCATTTCTGATCTCACATACATATCGTCACTCACTCCAATTTCAATAT
CCCTTAAAACCACCCCAACCGGCGGCAAACAAATTAAAAACACGACATGGCATCTTGTTC
CCTATTCTGTTACAACTACCTAACTAACTCTCACACTTCCCTATCCTCTCTCCCTAACAA
ACTCCACCACCGCTGCTCCGCCGCCTCCGCCGCCTCTTCTGTTACTTCACTCAATAGTAT
CAATAAATACTCCTCTGTTAACCCTAAACCTGTTGTTAACGAAGATGAGAAGTTTAAGGA
TGGAGATATGGTGTCTTCTGCTGCTTCTGTTGCGGCGGCGATTCGAAAAGCTTCCAATT
>comp309369_c0_seq1
GTAACATTATAAATTTGCGAGTCAAAGGATGGTCCAGTTCAACATACTATCTTCAGAAGG
TCCTTCCGAAACTACTTGAATTGGGGGCTATTCGCATTGCACCATTTTCCAACAGGTTGG
CTCATGCTGTTCCGTCAAACGTCCAAGCACTTCGATGTTTAGCCAATTTCGAAGCACTTA
GATTTTCAGAAACAATACGCACACTTGCGGCAAAAATGGTTGATAGAATGGTTAAGAATA
GTACTAGTAGTGGAGGA
>comp35612_c0_seq3
ATTAACATCACATAGCAAAAAAATTGAATAAATTACATTTTATACAAATAAAATAAATGG
AACATCTGCATAACACAAAATCGGTGTTACAATGAATGTAGTCTATCTATCCGATCCTAC
AAATATGTATGTATGAAGATTAAAATCCCCTTACTGAGCTCTGCCAAACTTCAACAAATT
GCTGATCCTTCCTTGTCACAAACATTTTATTTCCTCCAAACTGCAAGTTAGTTATCCTAC
TTCCTCCAATGTCCTTCTCTCTCCCCATAAGGTTCTTTCTAAAGACCCTCCCGTCTGCAC
AATCATCAGTCTTCCTCAAAGACCCTACCATAACCTCCGACCACAACTCTAAATCTCCTC
CTTTGCTGCAAAACACCTGATTGTTGTGACTTTGAATCTTACACCCGACGCCTTCTTTCT
TTCCCCTCATCGCCTTTCTTTTATCGCCTAAACACTCCCACGAGTTTTCAGCACCCATAT
TCCTCATATCAGAGAAGAAAACCTCTCCTGAATTCACACCAACCTTAAAGATCGCAGAAA
GATTATCCATAACAGTAACATCCGCAAAACAATCAACACTCTCCTTCAATTCCCAAACAA
CATTACCAGACCGAATATCCCAAAACTTAATATTACCCATTACTCCATGAGGTCCACTAT
GCGAACCAGAAGCCATTAACAAATTATAACTAGGAACCCAATTCAATTTCGTAGCAGGAA
TCGCAGAACCAAGATCAGCACCATAAATTTCACAATGACCAATCTCAGCAACCGGACGAA
ACCCACCTTGCAAATCATAAACCATAATT
>comp146453_c0_seq1
GTTCACTACATCATTATTGTTATTAACACTCTATTTTATTCATAGTACTTTCTTACAAGT
GTGATTGAGAGAAAATCATGCAATTAGAAAGTGCACATCTCCGCACCATGCAGAATGAGA
CTACAATGTCTGCACTCTGCAGAAGGGTTCGGTTCCACTAAACCTCCACATACTTAAAAG
TACAAATTATTAATTCATGAAATCTTAGATACACCTTGTCCACATCCATGTGACTTGC
>comp27268_c0_seq4
ATTGTTCTTGAACACTCTTAACTCAATTTACATAGTAAGGAATGAGAGCTAAAACCAAAA
AACCCATTGATATTGCACCAATCACAGATTACATTCCAATATAAAAGGACACGGATACGA
TAGACTGCACGCAGGGTAATGTCTATGATAAGAGATTTTAAAGAACTAAAATATACGTAT
ACTACATATGAAAATCTTCATCAGTTAATTGTGGGAAGCTTTGGGTGGCCTAGTGAAGAC
GAAAGGGTTGGGAGCAGTCTTGATCCTTACCAACTCAACCTCTTTCACAAACTCAACATC
TTTCTTTAAACCATCATCTTTCTTAAACTCGGGAAAACAGATATTCACTCTAGCTTGGAA
GGTTTGTTTGTTACTTCTTTCGTCACTTGCTTGGAACGTGATATAGTACCTACAAGGAGA
AAGAGCCTCGGAATTTACCACCCACCGGAGAAACTAGCAGATGAGATGTATGTAGCTGAA
CTTGAAGATTGCCTGTGATGCAATTAATCACTACAACAGGGAACATGGAACA
>comp25955_c0_seq1
ATAGAATTGTTGATTTTGCTGTTGCAGCTGAAAGTATTGGTTCTGTAACTGTAGCATTTG
GTTTTGATACTGTTGATGCAGAAGCATCTGCTGTTGTTGTTGCTGCTCTAATTGCAACAT
CTGATTGTGCTCTTGGCTGTTCTGAATAAGCCCATGCGGTTCACTAGTTTGGGTCGAACA
ATGCGAAATTAATGCTTGAGGGTGGGAAATAACAGGCTGAGGAGACAATTCAGAAAGCGG
AGCAGATACATTGCTTGCGTTCTCTACATATTTTACTGGCCCGGCATGATCAATTGCATT
CCCTTGACCAGCACCTGACTGATACTGATTCCCACCTTGGTTAACATTAAGTACTGAAAC
ATGAGCTATAATATCAGTTGAGCATTGTTCCTGAAGATCATCAGGCTTCCGTAAACCATG
TGAATGTTCATGAAGTTCAGGACTTGTACCACCGGGCACCTTACTAATAGAATTCTGGGG
AGAATTCTGGGG
>comp16516_c0_seq1
AACCGGTAAAAGAAAAAGGCATTCGCCTCTTTGGCAAACAATTCAGTAGCAGCGGTGATA
TTCACAAAGTCGATCAAGCCAAATCAGAATCTGTAGAGATAAACGCTCGAGGGGAGTTCA
GTACTAGTACCAGCAAAGAAGACGAAAACGGGGAGAGTAATAGAAAATTCGAGTGTCACT
ATTGCTGTCGAAACTTCCCTACTTCACAAGCCTTGGGAGGTCATCAAAACGCGCACAAGC
GAGAGCGCCAACAAGCCAAGCGGGCGCACCTTCAATCTGCTATGGTTCATGGTGGATATC
CCGAGGCACACGTGTATGGGATCATCAACTATAACCGGTTTGGCTCAGCTCAATCACCAG
CAGCCATGCCATATCACTCGTCTTCTTCTTGGAGTTCTAGCAATGACAGTATTAATAATA
GTAGGTTCTGCGGAGGGCATGGCTTTTATAATTCTCAACAAACGCAACCGATTACTGGAA
GTCCCGGCCTAGCTTTGTGGCGAGTTCCATCACTGAACAGCTCGTCGGGTTATAGTTATG
AGCGCGCCGCCTTACATCCACCGCCATTGTTTGCAAATCACGAAATGAAAGCGTCATCGA
ATATTGGAAGCTCAAGTTTGCAGAATCGTTACCTTTACGAATCTAAGGCAAGTCGTCCCA
AGGACAGTGTGAGTTTGGATCTACATCTGTAGTGATCCAGTTCTTTAAGAATTCAATAAA
TTCATCTTTCATAATCAGGACATCTTTCTTATTTAATTTTACCCTAGTCAGGAGCAAAGA
TTTGAGCGGATATATGTACGTAGTTGCTACCTTAATTTTGCTAACAATATTCATCATCTG
TGGATTTGTAAATGGAATAATATTTACTCTCAGTAGAGA
>comp1807_c0_seq1
GGCAAAGTCACATATGTTTCGCCTTGGATTCTTACTGTTGCTGCTAGCACAGATGATAGA
AAGTTCTTGACAAAGCTGCAACTTGGCAATGGCTTGAATTATGAGGGAGTGTCGGTGAAC
GCATTTACGAGCAAAAATGGAAAGTACCCTCTAGTATATGGTGGAGATTTTCCAAATGCC
ATGGCTGGTTTTTCAAAGTTTGATTCCAGGTATTGTAGGAAGGATTCGTTGGATTCGAAT
TTAGTGAAGGGTAAAATCGTACTGTGTGATGAATTGAGCAATGTAGAATCAGTATTTTTG
TCTGGAGCAGCTGGAACCATAGCGAGAGATGCAGAGAACAGAGATAACACTAAACCATTT
CCTCTGCCTGCAACTTTCCTTAATGGCGATGATGGTGATAAAGCTTTGAAATACATCAGA
TCCACAAGGAACCCTACTGCCACTATATTTAAGAGTGTTGAAGCTATTGAGAGAAGAACA
CCATATGTAGCCTCATTCTCATCAAGGAGTCTGATGGCTTGTTTGAGATGAAGGGAATTA
CTGGTG
>comp197185_c0_seq1
AACTTCAAATATAGATTACTGTGGTGTTGGCACATTGTACATGAACAACCAAATTGTACA
TGAACAACTGAACTACACATACTACCTATATGCTCTAACATAAAGTTCAGAATGTCTAAC
GAAAGAAGTCTCTGAGAGGATCAAATTTGGAAAGGATCTTGGCCTTCTGTTCTTCAGAAA
TTTTCTTTTTCAGCTCCCATTCGAGCCTTCGCTTCTTACCCATCTCAA
>comp1174_c1_seq1
GAACAACAAATTCATCTGAGTCACTTTGAAAGTTGTCAAATGGCACGTGAAGCCTTGTTT
CTTCGGAAGCACATAAAGAAAAGAAACAAGTTCCATGAAAAACCAATCTTGGGATGCCAA
ACTTAGCTGCAGAATCAGTAGCCCAGGGGAAGAACATATCAGCAACAAAACAGTTAGGAC
GATATTCTTCAAGAAGTAGCTCAACTTGTTCCTTAAGCATCTGTGTAGCGCCAAAAAATA
TCGGGGACATTTCAGGACAAGTGAGCTGATCAGCATTTTCACAGTGGTGTGGCAAACCCG
ATACTTGAGGGAATTTAACAATTTTAATACTCATTCGAAAACCCGAATCGTTGCTTTTCT
GTACTGCTTTTTCGAAAACAGGAGCGTTAAGAGGGGTAGTGATGATTGAGGAGTGTACAC
CATGGGAGGCAAATAACCTTGCCATATCTAGGGTGGGTATCATGTGACCATGAGCCAGCA
TGGGAAAAAAGAAGACTTGAAGCTCAACCATTT
>comp15765_c1_seq1
GCCACCTTCAGACCTCAACCTCGTCTGTAATCTATCATTGCCACATAAATTAGCAATAGC
ACCAGCAACCATGCGCAATGTCTGAGGATCCTCAGCATCTCCCGCTGTCATTGCCAAAAG
GCTGATTCCACCTTCAGCCATTATAATTTCTTGATTCGCTTCATTCATTGCAAGATTAGC
TATGGCACCAGCTGCTACTCTGCAAATAGTTTCATCATCAAAGTTTCGAAGAAGCATCAG
CAACGAAGTGAGACCACCAGCTTCAACAATCCTTTCCTGATTAGCTTCTTCAGCTGCGAG
GTTAGCCACCACTTTTACAGCATGCATACATATGTTAGGGTCTTCTGATTCTAGCAATGA
TAAGATCTTTTGCAATCCAACTTGTTCATGGAGATTGGTCATCAATGCACCCTCTCCGTC
ATACCCATCTCTA
>comp33903_c0_seq1
ATGCTTTGCTGCAATAGAATTTCTTTCTACACAAGACTTTTCGAGAAAAATTTCAGTTGA
TGTATCAGAAGAACTTGCTCCATCAGGATCATCTTTGGATCCAGAGGAAGTTGAGATGCT
CCCATTATGATTACAAAGCAATTCACTAGCTACATTTACATCGCGCCCTGCGTGACAATA
AGCCGATGCTATATCCTCAAGAGACACTACTGAACTGAAAGCTTCGAGTAAAATTTCCAA
ATTCTTGCTATCGTCATCACGATACGAATTGTTTGAAGGAAGCAGTTCCATCTTCATCAG
GAGATTGATCGACGGACGGTGAAGAGATGGACGGAG
>comp134011_c0_seq1
TCCAGATCATTACAAATATCCGCAAAACAGAATTTTCTCTGATCCTCTATTACTTCCTTG
TACAGAGTGTTGAAGAGATCAGCTACTAGCTGATTTTCACCAAGCAAATTATCGATGATT
TTGTGCTCAACCAGCAATTCCACATCCTCTGCTGTGTTTATTAGGCTGTCCATCAAGATT
ATGTAGCTGGTTATGAACTTGTCGTCGTTCTCACATTGTTCAAATGCTATCAGATTTCGG
>comp18812_c0_seq1
TTATCAACAAACCATAATGACTCTATATTGGATAAATACTCACATACTTGTGATCTTCAA
TCATTTAAATTCATAAGATTACATCCATAACCAAAAAGATCATCACATCCCTGAGTTTCC
AACTTCAGATAAACCAATGCTAAGCCCCCTACTTGTATACCAAAAACATGGGGAAAAGAA
ACAAAGAGTAAGAGCATGTGTTCTTCACAAACCACACCAATTAATGCCTAGAGACTCTTG
TGCCTCTTGCTGTTAATGGGTTTTTGTCAGCTTCCATCCTTAGGATAGGCCAAATTATAC
ACTTACAATCCCAGCTACCCATGGAACAACCAGTGGAACATTTGGATGCGAGTTTCTGAA
TGATTCGGAATATTTGTCCTTAAAGCTTACATGGGGTTTCTCGTCATATTTCAGCCAGCA
TTCTTGCTGTTTGTGTTCATATATATCTGGAGAGTAACATCCACCCTCTGAAGGGCAGTA
CACCCATATATTGCAGCGCTTTTCGCCTTCTCTTGCATTTTTCGCTTGATCCAGACAAGC
TTGACAACAATCATAAGCGCTCTCTTTATGGTGGGTAAGGCCCCAGCGAACAGCTGCCCC
ACCATAATCTGTATGAAGTTCAGTATGGCACTCGGGAGGAAGCTGTCTGCCGGCTAATAT
TTCACTGTCAAACTCTTCTTCACCCTCAGGCTTGTCATCATGTTCCTTGTTAACGATTGC
AACAGGTATCCAGAGACCAATTTCTTCTCTAAACTCATCCCAGCGAGACTTCAACGTTCT
TGCAAGAATTTTTGCTTCCTTAGGCAGAATGTTTGGATTCAGAATATCTCCCCGAGCCAC
CCCTCTAGCTTCTCTTATTTTTTGCTTCCGCCATCTTTCAACTGCTTCATTTTGAACAGT
TGCATTAGAGGACTTCAAGCTCCTCAATAATTCCACAATCTCATCAATTACCTGCTGTTT
CAATCCTGATGGCATATCAACCCTCTTCTCTTCTTGTAAAAAATCCTTCCTTATTTCATT
CACCAATTTAATAAGTTCAGTGGGTTGTGAGGCTTTTCTAATATCATTTGATTCTTCCAT
TTTCTTAATCTGATCAGGAGTATACCTAGCAGCTTTTTGAGGATCATTAAAAGGGTAGGT
GTAAAGAGAGTTATAAAGAGTGTGAAGAACATAAAGAGCAACACCAATGTTAATTGAACA
AATAATCAAAGTGGTTCTTCTATAAGAACACCATTTTGTTCTTCCATTATAGTACCCCCA
CTCTCCTCTTGCCATCTAATCTTCTTCAACTTACTTTCTTCCTCCTAATCCATCATCTCT
CTCTCTCGTGTATGTATATTTATGATTTGTATGTATAATTTACACACAATAGATGATAAC
ACAGGACGAGTCTTTTCTTCACCCAAGTGATGAATAGAGGAGGGGGGTTTTTTAGGGAGA
TTCTTGGTGTGGATCCAGTAGAATGTAAATCAAAA
>comp21234_c1_seq1
GAATTATGGTTCGAGTAGTGGAGTGAGGATGAGTAAGCAGGTGTTGGTGTCTTCGGGGAA
TTTGCCTTGTAGGAGTGGTTATGCTGTTGGAGTTTTGGTTGGGAATAAGTTGTATTTGAA
TCCGGTGAATGGTGCTGTGCAGCTTCGTCCGTCGTCGAAGCGTTTGAATGAGGGGGATGA
TAAGAAGGCGGTTAGGAAGGTTAAGAGTGAGAATGTGGAGGATTTAGGGGAGAAAGATGA
TTGGATTCGGCTTAAGTATAGTGGTGCGAGGAGTGATGGTTCGAGCCGGTATTTAAATAG
AATGATGATGGAGGAGCGTGATGAGATTAGGTTTTTGATGAGTACGGGTGATTATGTTGA
GTCGTTTTGTCCTCGTATGCCAAATAAGCAATCAGGTCCGTCGAGAAGGGAGTTGCTTAA
TTTGCCACTCGAGGATCGGTTTAAGACTTGGATTTGTGAGGCAGGACCGGTTCATCGATA
TAATGCTCTCAAGTACCTTGCTACGAGTGAGTCTGAAGAAGATGTTTTAGTACTTGTTAA
GAAGCTTTGTTGTTTAGTTCAGGGACTATGGGTAGCGAAGAGTTCGTTGTTAAAGCTTGA
AGGAGTTGAAGCATTAGTTAGAGATTATGCGTTGTATTTGTTTAGCGAGAACCGCAAGAT
CAGTTTTGATAAGATGCCGACAAAGATGAAATTGAAAAGTGCTATGGAAGATGTGCTGAA
AGTGTTTGCTGTGCGGAGACAGGATTTGAAATATTGGAAGTTTAAAGAACCTATAGATTT
GTCGTTTGTGCAAAAACATCCGAATATTGTTGATGAACAAGATCAAGCATGGAAAGCGAG
AGGTGAAAAGTTACGTATCCAAATTTATGGAAAAGATCCTCAAAAAATGGATAAGACTCA
ATTGCCTAACAAAAGTGTGCAAGAGGCTTCAATTAAACCAATGCCTGCGAAGACAGTTCT
ATCGGATAAGACTCGTGAGGTTTTATTGAAGGCAATTGAGAAAGTTTTGCACACTCACAA
AGTTTGTAACTTCCAAAGGCTAGGCCAACTTTTACGAGATGCTAGTCTTGAAGCTCCTCC
ACCTTCAGAACGGGAGCTTAGGGAAATTCTTAAGGAAGTTGCTATAGATATTCATGGTG
>comp310565_c0_seq1
GCACACTCGATGTCAAGCTTGACATTAATTTTTCTTTGATCGTCTCCCTCATGTGATGAC
CATGGGTTATAGTAGACATATGTGGTTCGCATTTGTGTGCCATTGCGGAAACCTTCACAA
CGAGTGCAAGTCCAAATATCATGGACACTGGGTTGAATTCCCACGACCTTGCCTTCTACG
TAGAGCTGCATCTCTTTCGGAAACA
>comp12526_c0_seq1
GCAGCAAGTGATGTGGCAATCTCGAATTGTTCATCATAAATCTCAAGAAAAGAACAGCGG
CACTGGTACCGGAGTTGTTTGTCGCCATGCTTGGTTTGCTTCTAAATGTCCTCCTCTATT
CGGGCAAAAATCCTCTCAAATACACGTGGTGTCAATCCTAGCTGATCACTTGAAAAATTT
TCTTCCAAATACGCATTGGCTGTCCATAAGCAAATACTGAATTGTTGAACCCAAGAAGAC
AATTTTCAACAAGAGGAGCTCCCACAAGTTGAAATACATCTAGCTGATAAAGTTAACATT
TAACAAATAGTCAATTACTGTAAGAAATCCACATATTAATCCAACCTTGCTTCAGGTAAA
AAGAACCAATAAATTGTCTTGCTTGTGTTGACGTAAAATTCAGCAACCGAGCCAAACGTA
AATGTCTGACCAGCAACGGAAAAAGAATGACCAGAGTTTTTTTGAACTATCAACTCCCCA
TCCCCATCAGCCTTATTAGGGGGGCGCATTCTAACAATAACCTCATGTGTAACAGCAGAT
TTATGATCCGATTATGCAGGCCCATCCAGACCATTCCCTCT
>comp33129_c1_seq1
GTATGCTTCCTCTTTCTTTCTCACCAGCAACTTGTCATCAAATTTTCTCCCAACTCCCCT
TTCTGTGTTTCAATTCCATTGTACATTTAAATTATACATACATATTTTTATCTAAAACGA
TTAACACACACTCAAGGCGACAATAACAGCCATGGCTTCATCGCTGTTGAGCGGCGAGAG
AGTCGTGGTAGCTCTATTCACATTCCGTATAATTTACTCCACCTCTCTCTCTCATCTCTA
CGAGTCCATTTCTCTCTCTCTCCTCTTTCTATTCGCTCTATTCGTCGAGATCTCTCTCGA
ATCGTCTCCTTCCCACTCCTCTCTCTTGAACACCAGGCCAGGAGCGTCGTCTGGTGTTCT
TTTGGGAGCGGTGTCGTTGCCTGGTGTTATGTTTTCAAGGTTGTTATTGAATTCCAGAGC
TCTTTTGTTGAATCAAGTTGGAGCTCAAGATCTTGAATATCTGCGGTTGCAATATTGGGC
TACAACTGCT
>comp35124_c0_seq3
ATTGGTCAGCTAATGTAACACAACAGAAACCATGGAACACCATTAAATAACTAACAAATA
CATTATCTTCATCTTTTTTCGAGCTGGGAGAAACACATACACATTTTATGGCATGAACAT
ATAATGATAAATAAATCAGATAAAAATTTAGAAAAAGAAAAACTCGACACAAAATTGGCA
CACAGCTCAGAGTGGAGCTGCTATTTGATATTTTCTGAGCCTCTGGGGTCATACTTGATA
CTTGGGTCTCACTGTCCATCTTCCTGGACTATCATCACATTTTACCTTTCTCAAAAGATC
ATCAATGGCCTGAACCTCTGTTCCCATAGGGATTGCTACTGCTAAATCCATTTCGACTCC
GTCCCTCTTTTCGTTTTGTATTCCTGAATTTAGATGCACTACTATCTATGTTGATACTAA
CCTTTGGAGGATTATCAAAGCAAAATGAAGCTGCCACTCCCTGCAGATCAAGGCGGTGAA
CATTAAAGATGTCCTTGCTAGAATGTGAATTGTATGCCAATACATAAGATCTATATGCTT
CTTTAGCAGACTTGTTCAGATAATAACTGTTAGACACTAACTTTTCCAGATGAGATTGCA
CATTAGCCAGCTTCTTTTCAGGAAATTCACACTCTTTTACAGGAACCTTAGCTGCCTTAA
GATGGCTGAGAAACTGCAACTCTTCTGGCGTCAGGAAAAGCAGGGCATTTCCTTTTGAAC
CTTCACCACGAGCTGTTCGACCAACTCTGTGCACATATTCCTTAGGATCATCTGGCGGAT
CGTACTGAATAATCCAGTCCACAGCGGGAATATCAAGACCGCGAGCAGCAACATCAGTAC
ACAACAATATTCCTTTCTCTGCTTTACAGAAGTCAAAGAAAGTAGTAGTTCGTTTCTGCT
GCTTTTGCTGTCCATGAATGTCGAAGCAATCCACGTGACTGTGCTTCAGCAGCTCTGAAT
GAAATTTGACAGAGTTGACTGAAGAGAAGAAAACCATCACTTTCTGCGATTGATATCGTT
TTAAAAAGGAATAGAGAACGATAAATCTCTTGGCACATGGCACAACACAATAGCCTTGTT
CCAGTCCTTCGTTGGTGACCCTCTTCCTTTCATCGTCTACACCAACGTAGACAGGATCTT
TTAAGGATACGCGTGCCAGATCTGCAACCTTCTTAGTCTGGGTAGCAGAGAAAAGAGCTG
CTTGCCTCTCCTTGGGTAAAATTTTAATTATTTGCTTCATTTCTTCTTCAAAATTCGCTT
CCAAAATTCTATCAGCTTCATCAATCGTCAAACACTTCAGACGATTGTATATAAACCCCT
TGGTGTTTTGGAGATGATCAAGAAGTCGGCCAGGGGTTGCTACCAATAAATTAACTCCTT
TAGCTAGTCGCTCTGCCTCGGTCTTCCTTGCTGAACCACCAATGACCAACCCATGGGTCT
GTGAATGATACTTTAGAAGCCCCTTTGCAACTGCATGGGTCTGTATGGCAAGTTCCCTAG
TTGGGCAAATGACGATCACACCCGTTCCATTCCGAGGAGCAAAATGAAGTTGATAAAGCA
ACTCAACTGCTGGTACTAAAAAGGCAAGTGTCTTCCCAGAACCTGTCCTGGCAGCACCAA
GGACATCTCTGCCTTCAATTAGAAGTGGCATAGATCTAGCTTGAATCGCAGTAGTGTAAT
GAAACCCCATGTCTTTAATAGCCTTCATCGTCGGTTCCGACAAGCTCATCGACTCGAAAG
TAACACTACTCATAATCCCACTCCCACTTTTCACCTTCTTCTTCTTCTTAACCTCCTTCT
CTTCCTCAACCTCATCATCCACTTGTTCTTCTTCTTTATTCACCTCACCATCATCTTCTC
CCTCTACTTTCCTCTCCATATCTTCGATTATTACATCACTGTCGCTTTCGACAATTTCAT
TACCCTCAACAACTTGTTCCACCTTCGCTGCCTCTAATTTTTCACAATCTTTCTTGCTTC
TCTTTCTCTT
>comp15165_c0_seq1
GAGAAGGATTAGCTGCGAAAATACCATTACTTATAGAGTATTTAGTATAAAAATCAGGCG
CGTCATCAACACTTTCTAAAAACCCAAAATCCTCAACTACATCCCCAGATGATACCCCAG
TAACATTTCCAACTTGTTCTCTTGTATTACTCAATTCACTATCATTAGAACCATTTCTCG
GACCACACTCGATTTCTTTAACAACAATTTCACTCGAAG
>comp123995_c0_seq1
ATTCGATTCAGCAATGGATAAGTCTAATGCTTTGGATTATATCAATCAGATGTTCCCCAC
TGAGGCATCGTTATCTGGAGTCGAGCCGTTAATGCAGAAAATTCATAATGAGATTCGCCG
CGTAGATGCCGGAATTTTAGCAGCTGTTCGACAACAGAGTAATTCGGGAACGAAAGCCAA
GGAAGATCTTGCTGCGGCTACAGGTGCTGTGAAGGAACTAATGTACAAGATTCACGAAAT
AAAAACTAAAGCCGAGCAAAGCGAAACTATGGTCCAGGAGATATGTCGCGACATTAAGAA
ATTGGATTTTGCAAAGAAGCATATAACTACTACAA
>comp93992_c0_seq1
AGATGAGACAAAGAGAATATTACTATTAGTAGTTAGTTTTCTGATTTGACTCTGTTGATA
TTTTTCTGAAAGTAATAGGTAATTTGAAACTTAATATTTTTAAAAGTTTATCTATTCGAT
ATTTTACATAGATTAGGCATAGGTAAGTATTTTTTTTTAAAACATGGTTGCGACTTGCGA
GTAGTGATGCTGAAAATTGGAGGAATGAAACATCCATATCACTGATAACAATTGATATCA
GTAAAAATTTATGAATTGAGCAATAATGTAATATTATTGGTAAATGCAGGTATGGCCACC
AATAAACTTG
>comp18598_c0_seq1
AAATCAGACAAATCATAGCACGTCAATATGTAGAGAGGAGATTTTTTCCAATTTGAGTTA
TATATAAACTAGGAGTAAGGTAAACAAATTGTTGATAACCATAAGCTACTAATAAAACTG
GGGTATGCATGAACGATCAATCAGCACCAGTAAAATAGCGAAATAAATTAAAGTGGGGAG
CCTCTGGAGAGTAAAATCTTAGTTGGGCTTAAACACACAAGACCCTCTCCAATGTATTTC
ATCGTACTTACCAAACA
>comp28792_c0_seq1
GACTTTGGAGGAGTTTGTGAGGGATAGAGCAAAGGCTATGAAAACCCCAGAGAGGAAAGT
GGAACCAACCTCTGTGGTTCAGGAAGAGGAGCCAGTACCAGATATGAATGAAATTAAAGC
ATTGCCAGCACCGGAGACTTATACCGCTCCTCCCCCATCCGAGCCGGAGGCCCCTGAACC
TCCTAAGCAACAAGTGACTGGGGACTTGGTGGATTTGAGAGAGGACACTATGACTGCAGT
TGATCAAGGGAATAAGTTTGCGTTAGCATTATTCGCTGGTCCCGCAGCAAACAATAAGAA
CACAAATGGGAATTGGGAAGCATTTCCCTCCAATGGTGAACCAGAGGTCACTTCTGCTTG
GCAGAATCCAGCTGCAGAAAGCGGCAAGGCAGACTGGGAACTGGCTTTGGTAGAAACAGC
AAGCAATCTGTCGAACCAAAAGGCAGCAATGGGTGGAGGAATGGATCCATTGCTCTTGAA
TGGCATGTACGATCAGGGAATTGTTAGACAACACGTGAGCAGTGCCCAATTTGGTGGAGG
TAGCTCGAGTAGCGTGGCTTTGCCTGGCATGGGAAAGAGTGCAACACCTGTGTTGGCTCT
CCCTGCTCCTGATGGAACTGTACAGACAGTTGGGGGAGATCCATTTGCTGCCTCATTAAG
CATTCCACCACCTTCATATGTTCAGATGGCTGAGGTAGAGAAAAAACAGCAGCTGCTTGT
GCAAGAACAGATGGTATGGCAACAGTATGCGAGGGAGGGAATGCAAGGTCAGACGAGTTT
GAGCAAGATTAATGGTGGTTATTATCCACCAGGCTATGCACCAGCAATGCCTTATGGAAT
GCCGCCAGTAAATGGAATGGGATATCCACCCCCTGGGCAATACTACAATCAACCCAAGAT
AAATTCTTTTACAGTGGCCTGTTACAGAAACCGTTATTATGTGGAGTGTTCATGGGGCTG
AGTTTTGTAATTATGTATGTTGGGCTTGTTAGAAAATAAAGGAGCTGCTCGAGCCTCTCA
CCCTTGTTAAATAGGTAGACTGAGGCAACCAGTAGTCTTGACAGAATAATAACATACGCT
GAAGTGACAGGTGTAGTGAACGTTGATTATTA
>comp22012_c0_seq1
AAATGCAGGGCGAGGTTCAAATTTAACTGAAGATGGTCATGTGGAATGTGATGCTAGTAT
CATGGATGGTGCTTCAGGAGTATTTGGGGCTGTTGGATCCGTTCCAGATTGCTGCATTGT
TGGCGAAGGAACAAATGTCAGGTTCATCGTTGCTGGGCCGAATTCCTCCCATGTTCTTAG
TTGGTGAGGGTGCTCAAAAATGGGCACAGTCAAGGGGCATTGATTTTCGAGGAGCTTTGG
AAGAATCTAACAAGTATTTGGTGACAGAAAGGGCATTAGCACAGTGGAAGAAGTACAAGG
CAATGCTTCATAATGCTAAAGCTGCTTTAAATGTATCTGTTT
>comp186955_c0_seq1
GAAGAGTTTTCAAGAGCTGAAGAAGAGGTTGGTAACGGCCCCAGTATTGGCGTTGCCTGA
TGGAAAAGGAGATTTCGTGATTTACAGTGATGCTTCGCATAAAGGATTGGGATGCGTGCT
TATGCAGCACGGCAAGGTAATAGCATATGCGTCAAGACAATTGAAGGATTACGAGATCCG
ATACCCCACCCATGATCTGGAATTGGCAGCAATTGTTTTTGCCTTAAAG
>comp19230_c1_seq1
GTTCGAATACAATACTTGAAATCCACGAAATTAAATAGTCTCAACAGCTAGATTACCTAG
CATTTTAACTAAGGGAGCAGGGCATTTCATAACAATATCCATTTTCGACGAATTCGAAGC
ATGGCCAAAGAGTGACAAGCTAAGCATAGCAAGCTCCTTCAATGACAATCGTGAGGATAA
AAATCCATGCCAGTAATGGGGATCCAAATCAAAGAAAGCATCAAAGAAATTCCTTGTACC
ATTCAAATCAAGCTTCAACAAAGTCTCCATTCCAAAAGAGTAGAATTCCCTAATGCACTT
GCTCTCAATAGGCCACAAGCCATTCCAAGCTCTATAGTAAAGTGATGTTCCCCTAATCAT
CCGTGTAGATCCAAGGCACTCAGCAATGGCATCAGCTAGCACAGGGGCTAATGCCAATGT
TCGTGCCACCATGTACCCTGTGGAGGGATGAACTATTCCGGATGATCCACCAATTGCAAC
CACATCTTGTGGAGTCCG
>comp252744_c0_seq1
GGCAAAAGCACAAAAATGATCGCGAAACTTATCTATGGATTCAGTAACTATGAAGGTTCC
ATTCTAAGAACTATTCTAATGTAACTTTAATGAATACGTTACTACTATACAAACTCGTAT
CATGAGTAATTAACTGAAATACCTTTTATCTCCCAAAAATGTTATAAATAACAAATACTC
TTTTAATATTTGCATAAGCCCTTGTGAATTCCTCACCCTAGGTTAAGCCTCGCCTTTACT
CTGCGCTTTCAAAGCCACAGCCCTCAAACCGAATTGAATGTTCAACTCACAGCTTCATTC
ATATCATTTCCAAATCACAACCCATTTTAGTGTTGTTCCTTTCACCAGGATTAGGGTCAG
GCTGAATATACAAAGGATCCCA
>comp35071_c0_seq5
CTCATGTTTGATGATTAAGAAAGATAATTAATCACAAGTTTTCTCCTCTCTTACAAATGT
ACAAAGTTGACGTTGGCACGACAGTTTGGATGTAAAAATCACAAGGTCTCTGACTATAAA
TCAAAATGCTGTCAGTTCTGTTGTTTCTGAATACACAGTAATGCTCACCTCAACAATCTT
AATGCGGAAGTTGCTTTTCCATGTCGATATCTTTTTCATTCATAGACATGATACACAGCC
AATGAGGAAGGAAGAAATAAATACCTAAAAACACAAGAACTCCGAGATCAGCCTCTTCAC
CCACTGCAGCTCTACGAGGAACAACAAAATATATCTGGCTCCAACACCATAAGCCGTACA
TGCCAGCAACTATAATGATAAGTCTCACAGATTGATTTGATTGTTTAGTAAACTGCTTCA
AGGATTTGACTCTATTAATGTAAATGAAGCCAACTATAAGGCAGGTACATAAAAAGCCAA
CTACGACAACAGAATCTGGATTTACTGGTGCTCTACTAGTCCACCAACCAGTGCTGAGAA
TCCAAGTGTATACAGAAGAATGACCATTTTCCTCAAACAAGTGGTCCAAGAAGAAATGCG
ACAAAGAACCAGCTGCAATCAACAAGAAACACTGTCTCTTAGTAAGAGGCACCCCAGAAA
TGGAATCAAGAAAGCCCTTGTGCAGTAAAAATCTGGAAGCCCAACTATAAAAGAAAGAAA
GAGGGTATCCAAGAAACAAGAAATAATAAAAAGGGTGGTGAATGAAATCCTCAATTGTGG
AACCATAAGAAGCACCAAAGCCAAGAGTAGAAGTGAGCCAGAGTGAGAAAGAGCCCATGT
CTGGCCCAAAGAAGGCGTTGATGGAGTAGATGATGCAGTGGTGTGGGCTGAATCGACCAT
TTGAGATTCTCGATAGAGCTTGGCCAGTGCCCAGTGTGTACATCATGTGCGGACCTGGTC
CTGGCATCTTGTGTTTTTTCTTCACT
>comp26828_c0_seq2
GGCTGTGCACGATGACTGCAAGCTAAGGTTTTTGGAACTGAAAGCCAAAAGAACCCATCG
CTTTGTTGTTTTCAAGATTGAGGAGAAACAAAAACAAGTTGTTGTGGAGAAGGTTGGTGG
GCCCACTGACAGTTATGATGAATTCGCTGCAAGTCTTCCTGCTGACGAGTGTCGTTATGC
CGTATATGACTTTGATTTTGTTACTGCAGAGAATTGTCAGAGAAGCAGGATTTTCTTTAT
TGCCTGGTGTCCTGACAATGCCCGTGTCCGGAGCAAGATGATATATGCCAGCTCGAAGGA
AAGATTCAAGAGGGAGCTTGATGGAATTCAGGTGGAGTTGCAAGCTACAGACCCTACTGA
GATGGATTTGGAGGTTATTAGAAGCCGTGCTAACTGAAGTTGGACTTCATACATATATAC
ATCGTCTCGTACGCTGTAAAGAGTTCCTCAATTCAATCTTCACTATATAAATGAAGTGGT
TATAGTTGGGCCTGCAGGCCTGGTGTATTTGGCCTAGATATTATAATAGTTGCCAGGAAT
GGATTACCATAAAGTATTTTTTATTTATATGAAATTCTGTCCTGTTTCTTGATCATCAAC
AATTCGTAGTTTGTATGTAGTTCACTGCATTTTTTTAGAGAGTAAAGACGATGGTG
>comp16419_c1_seq1
GGAACCAAATACCCTGTGTCAGATACAGTTGCTCTTAAAAGCATGGGCATTGGGGACGTT
ACAGATTTAAACAGGAAGGATGGTTGTAATTATAACCGGGCACTAGAAAAGGAACCTCTT
CTGCCCCCAAGCCCTGAATCAGGTTTCTTGGATGCAAACCACCTTGGCTTTCACACAAGC
AGGAATGACGAGCACATATTTACTGCAGCCTCCTCTTCTAGAGAAGATATGTTTGCAAAG
TCAATTTGTAAGAATTCAGTGGATCATGCGACCAAAG
>comp21968_c0_seq2
GCGCCCCTTGTCTTGTACACAGCAAACCCTACTGTGAGCCTCCTCCTCTTATTGGAAATC
CAGAGCTGAATATGTTCGCAGAAAACAAAAACTAAAAGAGCTGGATGCCTTGCCGTCCTT
GTTTCATCCAGATGATCAGAGCAAGATCTAGCTACTGAACTAACTTCTGCTGCTTTACTG
AACAAGTCATTTACTTTTGTTTGGTAATTGGAGTTAGTATTAGTTTTAAATTTGTTAACA
ACATTTCTTTTTGGTTTAATATCTTTTTAATGCTTTCTGCATATTGCTATTGTAGCAATA
TAGATGTTTTGGGGTCACAATTATAAATTTGCAGTGCTTATAG
>comp25589_c0_seq1
GGTGGATAAAAGTGTATGATGACTAGCACTGTTTAGCTTACTCCATTATTAATGAATCTT
CCTATATATGTTTGTATGCTATCGCAGCTCTCTAAACATTCAAAGACCTAGTCCATGAGA
ACCATGTTTCTGATCCTCCTCCTGGTGGCTTTACTGATTAGCCCATCTTATGCAGATAAC
TGCGGTGGAAGACCAAAGTATGCGCGGCTGAGTGATTCATTCGAGGTGACAAGGAAGATG
ATGAAGATAAGGAAGATTTTAAGCACTGCGGACGTGTTGGATTACCATGACCCTGGACCT
AATCCGGGGCATGATCCCGGCCCTGGCAAAGGAAAGTCTGGTGGTAAAAGCATCAACCCT
TAAGCCGACTGTGTGATATTATAAATTATACACATACATGATACATGTATAGTAATGTAT
CGAAAATAAAGGAAGAGGTCATGGAAGTAGATGGATATGTGGTTTTCATGGTATAATATT
TGTGTGACATTTGTTGTATTGACAGTGTTGCGTGTACTATGAATCCAACTGGATGTTTCT
ACCTTGTTTGCATACTGAAGTACTGAACTTTTCTCTGTTTTTTTTCCTTTTCACTACACC
ATATTTATCTTTTATAAA
>comp50241_c0_seq1
GGAATTTATTTGTCACGTCTAAATTCATAATATGCCACAGATTGTTATTAGAAAATTCAT
AATATGTTATCAAATTAAGTACCACCAAAAAGGAGACAAAATTGAGAACTTTTAATTTTA
CTGAAGTATAAACTCCAAAGTGACTTTGCAGAAGCTCTTGCATCAACCTTCATCTGATAC
TTTTACTCATTGATGGAAAGAGAAGTCTTCAATCTTCGAACAAGATGTGGCAATGTATTA
ATACTATCTTGGACTGACTGGTCAACACATGACTCCAAATCATTGGTGGCATCAGTTCTG
ATCTTTTGGAGTTTGGCTGACTCAAATTTGTCTTGGCAGACCATCAGCGACCTATTTAAC
CTTTCCTGAAACTTGGCCATCTCATCTTCAACAAGACGCTGGGCAGCAACAACTGGAGCA
CTACAATTCTCAGTGCACCTTCCTATGTCTTCCTGACTTCTGGTCTTGTCAAAGCATTCA
TAGGCACACTTAAAATACGCTTGCTGAAGAGTGAAATTGACATGGTCTTGAACGGAAGAG
AGTTGTGATTGAGCAGCAGAATTAACTTGGTTAAGCTTCTGCCTCAATCTCTCTGTAACA
ATTCGTTCCTCTGCTGCTGCTATGTGATCCATCTCTCTATCTCTGCAATTGTATCTTGTG
TTTTAGGGCCGGC
>comp178295_c0_seq1
CGCACACACGACCTCCCCTCCAAATCCCACACAACAGATATAGCACACATACTCGTACAA
TACACATGGGACACACACTCATATATGTATACACATACCCAGCTGGAACACAACACAAGG
CGACAGAAAACCCACACATCCGGCGGCCAACACACACACAACCGGCAGCCAAACACACAC
AAACACAGAGAACAGCTGAGTGAATAGAGGAATGGAAGAAACGAACTCGAGAGGGGAAGA
GATGGTGAGGCGAGGGAAATTAATCGGGAGAGAAAGAGAAAG
>comp105553_c0_seq1
GGGCATTATCATATTTAAAAGCAAAAACCATGTGCTCAGACTGCTATCCAATTGCATATC
TTCTTGTTTAATAGATGCAGAAGACCATGCTTTAGTACCTGGTGCGGCAAGCAACCAGTT
TAAACCATGGGGGAGGGGGAGGGGGATGGTTCCGAGTACGATCAAATCATAGTTGAACTG
GGCTCTTATCCCGGCTAGCATTTAGTCCCCGAATAAAGTGATTTTTCTCCTTTGGAAATT
TGCAATAATCAGACTAATCATAAATTACAGGTCTTTGAAAACACATGGCTGAGCTGACCA
AATAGCAACCAGCTTAATTTGGCTTGTACTTTATTTGAATATGTAAAATGTGCTCAGGTC
CTTCT
>comp142368_c0_seq1
CGGCCGAGTGATTTCGTGGAGGTAATTTTTGTTTTTGTGAATTTGGGGGTTTTTGATTGG
GTTTGATTGTTAGGTTTTGTTTTGTAATGTTGAATTGATTGTTGTAATTGTGTTTGTTGA
AGCTTTTTATTAGTTCTTTGAATTAAAAATTGGAACTTTGTATGTGCAAGTGTATCCCCT
TTTTCTGTATTATGAATGTGCGTGCGTGTCCGTGTGTTGTTTGATTGGATGTTGTGTTTT
TTGATGTTTGGGCGGGTCTCAAGGTTGTTGTGGAGTGAATTTGTGG
>comp103078_c0_seq1
GCGGTTCATATTCACATTAACATTCATTTGACTAGATGGAATCTGTGAAACACCTCTTTG
GGCTCCTGTATTAGGATTAAGCAATGGCATAAACTCATTAGCAACTTTACTTGACACATT
AGCAGAGTCAACTCCATTTTTCTGTGCCATGGATGCAGAACCACGAAACCCTGAATTCAG
TGCTTGAGTGTCATGAGTCATATTTAGACCACTTGTTATTCCTAAAACATTCATTACTCC
CGAATCTGGTCCCACCTCAGAAGTGACTCGTTCCTTCGCCTGAGGAAACCCCGCATTTAT
AAACTTTCCATCCGTTGGTACTCCATGGATATTAAACTCGTTTGTCACAAATTTTTCTGT
TGTGGGCTCAGGAGCAGTAGTTTTTTGTGTATGGAAGGGCGTATTCATCACACCAACCGA
TGAATCCGGCACCTCAGATCTCTGAAGCTGAAGGAAACCTTCTCCAACATTAACATCGTT
GTAG
>comp156634_c0_seq1
AAGGACAAAAGAATTACACTCCATTTTGGATTGCAAGCAACTGAACACTCGATCAACAAG
CCTCTCCAATAAAACCTCCTGCAACAAGAACACCAGCCCCGTGACACCAGCCATGAAGGA
TAAACAAAAAAATGCAATCCAAACGCGCTCCATAGAAAATACTTTCCAACAGAAGCTTTG
AATTGACACACTCCCAGCCTTTTCCTGGATCGAAAGGAAAATGCAGAGCAAGCAGAACAA
TCGAACAAATCCAGATATCAGGGGAAAAAGAAACAAAAAACCCCCCCTCCTTAGAAAACT
TCTTCCAGGCAAAAAAATTAGCTAAATTCCCAGAAACATCGAAATACCAGAAAAGAATTA
CGACAAGACACTTCATTTAGGGAAAGCAACATTCGATGAAATTCGCCAATCCTGAACCAC
CCTACGAGTTCGAGAATTATCCGGAAGCTTCAAACTCATGATTTTTAATCTGATGTTTTC
TTCGATGGTTGCAATCAGCTGAACACTCGATCTACGCGAGTTCTGAAACAATCTCCAGTT
TCTTTCTTGCCACAGAAAATAAATTAAAGCACTGAGCAACAATTTATTTACAGTAGCATA
GATAGACTTTCCATTCCGG
>comp33175_c0_seq5
GGTATGTTAGTACTTGGAGTCTTGGACTTGGTCATTAAAGCCCTCAAGAGGTACTTCACT
TCAAAAAAAGTAATTCTGCTTAACTTTTACACTACCCCAAGAGGAGAAAAACCCTAATCA
ATGTCAAGAGTTTCACCGTCAAGAGTTTCACAACTCTCGGATTCGGCTCACCAAGAGCTG
CCAGTTCTCGAAACTAGGCCTTGTGATGATGTTACTCACCATCGGAGACTTAAGTTAGAC
CGCGGTGGACGTGTCTTTAGGATCGGTTCAGATATATCCCATTCAGGCGCAGATACCACC
CCTGTTTGGACCTCTCCCCTGCATGCATCTCTTTTACCTTCCCTAACTATAGGCAGACAG
AGAAAATTGCTTGATCATTACTGTTTACAAATTCTAAATGGTGGCAATGAGGAAGAGGAC
GAGCTCGAGTTCGTGGAGCATCTGCACGTATTACTTGAATCTGATTCAAGGCTAGGTGAG
TTTGTTCCCGAAAAAATTGTTACATATCTGATGAAGTTTCTTGTGTACGAGGAACTGTTT
CTTCTTGAGGTTGAAGAAATGGACGCACAGATGCACATAGTTTCTATCCTAAGTAATGCT
GTACGTTCGTCGGAGATTGGCGAGGAGATCCGAGAGAAAGTAATGGGGAGTCTTATGAGG
ATGATGGAATCTGACAGTATGTATGTGCAGGCCGAGGCACTGTTTGGATTAACGCGTTTG
TTAAAGTTTGATGAATATCTTCACCGTTTTCTAAAGTTTAAAGGTCTTGAGAGATTAGTA
GAAGTTGTAAAGCGGGGCAACAACGTGACTCTTCCCGATTGTGCATTGCTCTTTTCCGTA
ATATGCTTTGCTAAAAGGAATCTTCCAGTTGATATGGTAATCTTTGGTATTTTTTCAAAT
TTTAATTACACATGTACTTATAAACACTTTTGAACTGAGGGCAGGGAGCTGCATCACTTC
AAATTGCCCTATACCTTATAAGCCATGGAGATTACGAGGTAAAAGCTCAAGCGTTCTCAG
CACTTGCATATCTTTCTGATGGAAGATATGTGGCAATCGAAGGAGCTTCCTGTAAAAGGC
TTATGCTATTCATTTCTAATGATTGGGACTCTGTTGCTGTTTCTGCACTCGAAGTAGTTG
GTAATATTGTGAGATGGGGCAAGGTTCGCCAGATTACGATTATGATTAAGAATGGCATTC
TTGAACGCCTTCGGTGGTTGTTGAGCCATAAGCTTATAATGGTGCGGAAGGAAGCTTGCT
GGATAATTT
>comp34595_c0_seq1
GATTGATATGGTTTTGACTCAGCCCCACTTATGAATACATCGATTATCAATTAAACAAAT
CAATTTAGTGACTGCTTCAAGATTGATATGGTTTTGACTGCATCCACTTGAAGCTAATCT
TAAGATAAAAAGTATCAAGGGTTTTAAATTCAAAATTACTTTTATCCTTGCACATGTGCA
TGAACTTTTATTTGTTCCATTATCAGATAAGCCGCACTAAATTTTTTTATCGAAGTATAC
AAATTCATTTCTGGTCCTTCCTCTTTTTTGTGCCAGCCAGCTACCCTTACATGTCTGACC
AAATGCTAAAGTCTCGATCTCGCACCACTCTTACCAGGAAACTGCAATGCATCATAGTGG
CCAAAGCCGTGATATAGAACTTTGATAGGATTTTCCTTTCCATATTCTTGCCCATATTCG
GCTATAGATATCAGGCCACCAGAATCCTTGTCGTGCATGAAGACTGTGATCGGCATCTGA
AGAACATGAGAAGCCATGAGTAATTCAGGTTCACCTCCCCATACATGTGGCTTCCTAATA
TTGGAGACGTAAGTGTCGAAGTCACCTTCTATAAACCATTCCGTCTCTTCTCTTCTTTTG
ATAAATTCATCAGCCACACTGGTCCGTAATTCATCTGCTAATTCTTTTTGAAGCCGCTCA
CTTGGAGCAGGTTTCCCTGACCGTACACAAGCGCCATGAGCAACAGAGCGGAACATGCAT
CTTCCATCTCCAGGTATACCAATGATAGAATAGTCAGTGTAAACCTGTTTCCCGTGTGAA
TGGCTGACAGAAGAGGAACCACATTCTTCGTCCGCGTTTTTTTTAGCATGAAGCGCTTCA
ACATTTACTGGTTCAGAAGTAGAATAAACCAAAATTCCAACAATTAAACTAGCAGGAACA
GACACTTGCATCCAGGAAGACCGTACATTACGTGTGCTCTTAGGAGTCGACCCTTGTGTA
GGAATTAAATTCCTCGACGACGTATATTCACAACACAGTGATCTATGTAGGTGTGTCTTC
AGGGGGCAAGTAGAAGTGACTATTATCTTACCAGTCGGCGTATTCATGTTGATCCTCTGT
TTAGAGAAGCTAGGCCGAAAAAACCTTTTCTGGAACATCTGAAGGCCAGTCACAGGTAAG
CAACGAGTTGTCCTCAAGATAGACATATCCAAATATCTGGGTTTGATATTCTCAGACGAG
AGAAAAAAATGAAGTTCCGGCTGATGCGCGACACCTAGCACCTAATCTCCAGCTACTCAT
TATTTTACACAAACAGCGACATGAAAACAAGCGACAATTTTTCCATAACCTCACAACAAT
CCCGACACACAACAGCTTACGTTGATAAATTCTTTGTCAAACAAGAAGAAGAAGAACATA
TGAAGATGATGGAATCGGTTGAGCCTCTGTTATCAAGTTTAAGGCAGCTGTGAACTGAAG
ATTCTAGTACCCCGTCTTTTATTTTCAGTTGTGTAATATGTACCCCGG
>comp31043_c0_seq1
GTAAAACTCTTGAATGCCTCGAAACTGTATTTGGAAATTTAAAATATTAGAAGCTGCTAG
CTTCATATGTACAGTACATGTGATTTCCTAAATCACACTTTTAAGTACGTCTATACTCAA
TTACATACTACAAATCTTTATACATATAACATCAGAAGATGATTTCAAAAATCGAATTTA
TGATCGAAGAAGAAAAATACTGAGCTCCTGACCCGAAGAACTCCCATCCGGGTTAATCAT
ATGAAATGACTCCGAGTCCACTGACCCGCTAACCCGCTCAAACTTAGCCCTCAGATACAT
TCTTTGATCATTTAATTTATCATCCTGATCATTTTCCTCTGTTGACACCGATGGCAGAAC
TCCGGCACCGGCAGAGACTGATTGCATAAGCTTCAAAACTCTTTTATCACTTTCGGTGGC
AGCCCTGCGGTTTGCAAAACCAATCTTTCTACCATTGAAAAACACAGACCAAAGAGGCAC
ACTAAAAAGTGAGCCATTTTCTTGCTTAATATCATGCCTACGTTCACATTCGACAAGTGC
AATACGCAGCAATCCGTATTGCATTTCTTTAGCTAGATAAGAAGTTGGGATTCCTAGGTC
AAGAAGAAGAAGTGGAGAGCCTTTTGTGTCGTCTTGGATGCAAAAACTGACTCGCCCTTT
TCGGAATCCGAAGAATGTTCCGGTAACTGTGGAAGCATGAGTACTAGTTGAGCTACTGAA
ACTCGAAGAGAAGTCGGAGGAGGAGTCCATGCTGCTGGTGGAAGAGAGTGAAGTAGGTGA
GGAAGAGGAGTAATCAGATAACGTGGGTTGGAAGCCACAACATGCAGGAACCATGCATTC
GATAAGTGAACGGAATGTTCGTCGGAGACGGACGTCGCGGCCGCAGTCCACCGAGGTGGC
AGTGTCCATTATGTGAAGTACTATAGGGCCTCTTTGGCTTCCCAAGTCTATCATGGTTCT
CATTTTTAAAGAAAATGAAAATCAGGCCGGGAAAGAAAAAGTTTAGTAGTATGAGTATAT
GGACACTG
>comp408932_c0_seq1
TCCCAAGCTCTAGTTCTGAGTTCTTGTAAGCTCCTTTCAATATCCGTCTCATGCTTTGCA
ACAAATGGCCTCAACAAGGTTTCATAGATAAATCCTGTTCCCTTCGTTTTCGGATACCAC
ATATACAGAAATATGGCTAGCTTCATTTCGGCATACATTGGCACCCAAGATATAAATATG
TCACTGATTCTCTCCAAAACGG
>comp18471_c0_seq1
ATTCACAAGAGATAAAAACAGAGTCGTAGAATGATTTCTGTTAATCATATTACTTGGTTT
ACCCAGTAATCTCTATTATAACATGACTGAAGTAAGCAAGGAATTCTTCAATCTAGGATT
TCAATCACATAAAGGTTCTTTAACCAGGAGATCCAATTTCTGTTGAAGAAATTTAAGAAC
GTCTTCTCTCTGTTCCTTTATAAGCAGTTGCCTTAGTTTCTTGAATGTCATCCTTGATGG
GCGAATTCCTTTCTCTATCATCTCTTCCATTAAGACACAGGCCCGCTGGGCATCAGCCTT
GTCACATAATCCATCGATAAAAGCACAGAACGTGTGCATGCTTGGAAGAAATTGTTTCTT
TTTCATGTACCTCCACACCTTTTGAGCCAATTCAAGCTCATTTCTGTCACAGAACATCTT
TATCATCAATGTGTATGTGTCTGAATCTGGATCACAAATCTTAATCATTCTACGGAAGAC
CTTATAAGCTTCATCAGTCTCTCCACGCTCAATCAAGTTGCTTAATATAATATTGGAAGT
CCTTGAATTCGGGATCACCCCCTTGTACTCCATTTCATCCAAAACCCTGTACACATTCTG
CATCTTGTTCACCTTACAAAAAGCACCAATAAATGCATTGTATACAGCCACATCAGGAAT
GAT
>comp34304_c0_seq2
GCATGGTGCTATTAATGTACATCAAGGAACAAGAAAAAAATTATATATACACAAATTGTA
TCTGTTTTTATGTATGTACAGTTCAGCTGGTTGAATACTTGTAATATGTATATAGATTTG
CACTTGTACATATTCTTCCTTGCCAGTTTAGCTTTGCACTCTCAAATAGAACCTAGTAGA
TTGAATTGATCCCATGCTTCCTGCAATATATCGAAAACTTTTTCGGCGGTGTATTTTTGA
TGAGGAGAAGCGCCTTTCTGTTGTAGTTTATCTGGGTGTAGGCACAGCATAGCCCTCTGA
TAAGCTCTCTTCACCCCATTTCCCTCAATAATGTTCACAAGAGGAACTGGTTTCCATCCA
CTCTCCACCCATAGAACATATTGTAAAGTCGAGAGCAGCGACCGAATGTTTCCTTTCTTC
CCAGTTGCCCATTTTTGAATTTTAGCATCCAAAGCTTTTGTAGTCTCGTGATCTTCACTA
GTTACTGGAAGATTGACCTGATCCTCAGATAACTCTTCAATCATGTAATTCATTTGAGAT
AGGTCATCTAGGTCTTCATCGGGTGTAACTTTAGAGTGTCCATCAGAGGCCGGCTCAGCA
TGTGAATCAGGCTCCTTATTAGAAGATTTGTCCGTGCTCATAGGGATTGTAGGGCTCTCA
GGAATATGGTGTTTCTCCTGCTGTTCAAGTTTTTCAACCACCACAAATGAAGCATATGGC
AATTTGCTGGCATTGGGCAAATGCAGTTCAGTGTTCATCTCAGATGTACCAACTTGCCCA
ACACTTGCATCATTAACTTCTGTTGCAGTGAAATTTCCTTCCCATCTACAGCTCTGAGTT
CGAGCCTCAAAATTATTTTTTTTCTTTGAAGTCGATTCTTGACTAAAAAATTTGGCAAAC
TCTTTGACTTTTCCCCTGGCTCCACTTCTCTTAAGATTTTCACTTTGACCTTTTGGTGAG
CCTTGGCTTCTAGCTTTGTTCACTTCTTTTCTATGTGAATTGACTTTTTTCACTTCATAC
TCCTTAACGACTTTACTAGCACCAATATTTGAATTAGATAATTTGGCTGTTTTTGCTACG
TTGTCTTTTCCGTCTGTCTTAACAGTAATATCTTCACTGCCTTGTTCATTAGTCTCATTG
GGTAGAACTGAATGCAGACGCTTCAACTCTGGTTTGTGAGCTTCTTCTGTGAACACAGTA
GCTTCTTTCTTGGTTTCTTCAGTCAAGCTTACCTCAGCTAGATAACTAGGTTTCATTTCT
TCACTTTTTTTACTCAAAACAGTATCATCCGACTCCTTTACTCTATTACGTCTAGTTATC
AAAGTTTCTTGTTGCTGACTCGTAACTTCTTCCATAGGAAAGCGGCATATTTCTTCGTTG
CTAGGGGTGTTTGCTTCTTCTAGTTTCTCAAATGGCATTTTAGAGTACTTTAAATTTCCT
GATATATTGGGAGTTAGTGTATCCTTCTCTTTTGATTTTAATTTAATCCTTTGATGAAGA
GGGATCACTACTGGTATCTCATATCGTGGCCACTTGTATATAGAGAAATGAAACTCACTA
GTGCCAACTGGAGCTTTAGTCAATTTTGAAAAGTCATTAAAATCT
>comp174632_c0_seq1
AATTCATCAGTTTTTCTAGTGTTAGTGATCTAACACTATCTACACATATATTGGGTACCC
AGAGTCCCAGACCAAGTCATTCTATGTGAACACAGATTTCATGAAAACAGTCATATTACT
ACAAAGCTATGATATCAAAATTTGTTCAATTTACAACTTTGTTTTGAAATCCACTCATTT
CAATTGTATGCAGACTTCATTTGTCCATTTCATATTTACCCAGTAGTACACATATAGACA
CAA
>comp392764_c0_seq1
TAAAGAAAATCTACTGCCTTGCGTGGAGCTCGAATCAAGGATTTCAATGGTATTCAGGTC
TATGTCTAAAGAGACTGATCTTGAAAGAGTTCTGGAGGAGATTAGGCTTGTAGTGCAGAA
TCTGCATGATGATTTGCATAAAAACTCAGTGAAACCTTGTATTGATGAACCTCATTGCTC
TGGTGCTGCTGGTGATCAAGGAA
>comp30840_c0_seq5
GAGATTTCTTCCACATACTTAGCAATGAGTGGACAACCAGTCTCGGATGCACTGGACATG
TTGAGAACCCATACTCATGATCTGCCATTTGGACTTTTTGCCCTTTACATAGCTGACTTA
GTTTATGGATATCAACAACTGCATAACATAAAAACCATCCCATGCAGCCTAAAGCAAGCT
GTGCATATCAAGTATATCGATAAGGTGCTTCGGAGCTTCCTTCAAGAACATTTTATCACA
GACATCAGCAAAGTTAGCCTCAATGATTTACTTGAACAATACTTCTCCATTAATCCTAGT
GTTGGTTCTTTCAAGAGTGACAATGGTCAATGGTCACAGAATCATCCCACGGAGCAGGTT
ATTAAAAAAGCTATGGCATACAGCTATCTTTCTGATTTGAAGGGCGACGCGGAAGATTGG
GTAATAAGGGTGCGTATTTGTAGGATGTGGGACTCTATCAGTACAAAGGACAATACCTTG
CTTGGCATGAACATGGTTCTCATCGATGAGAAGGAGAATCTGATGCATGCTGCTGTGCAC
ACGAATCTGGTGCCTCGGTTCAAGCGCCTTCTAACCGAGGGCCTGATCTACAATCTCCGG
AACGTTAAGGTTACAACAAATATTTATATGTACCGGCCTCTTGCAAGCAATATGAGGCTC
CTTTTCCTGGCAACAACTGGTGTTCAGGAGCTTGGTGAGGATGTTGCGTCCATTCCGAGG
TACGGCTTTCAATTTGTTAATCAAGCTGCACTCCGAAGCCGTGCCGATGATGTTAGTACT
CTCTCAGATATTGTAGGTTGCTTATGCGGTTTTGGGAAGATTGAAGTTGTTGGGGCTGGA
TGTCGAAAAAGGGATATTAGAATTTTCACTGATTATTCTGTCACCAGCACAGTGACTCTA
TGGGGAAAGTTAGGAGAGCTATTTGATCCTACACTACACACTGTTCTTGATGATGACCCC
TATGTCATTGTTGTCTCTTCTGTTACTGTCAAGACCTATCAAGGTGCTATGACTTTCGCT
ACAACTAACGGGAGCAGGATTTATGTTGGCCTGGATGTTGAACATGTCACCTCTATAAGG
GAAAGGCTTTCAGCCCTGTCTCCTCCAGTTTGCACATTTATCTGTTGTCATCATGCTTAC
ATATGGAGATTGAACCCCTAGCAAAGTAGTTTGAGTTTTTACAAAGGCATAACTTGGTGG
CCCG
>comp1675_c1_seq1
AAATGAACCCTACTCTGAACCTAATTTATGTACATTCAGGAAAAATGACATTTAAGATAA
ATCTTTTCTTTTTTAAAAATTAAATAAATTTGGTAGTCCTCCTTTGCTCCTTCCAGAAAA
ATGTATACAACTCTGCAGAAAGTAGATCTTGGAAAACAAAAAGACCCCCATTAACAGAAA
CTCCAAACATGAAACTTAGTACTTTTCCATAGAATTTCATCCTCTTTGTGGCTTCTGGGC
CTCTGGCACAATCATGTAGTATATACCAATTATTAACGTTCATAACACTACAAGAAATAG
ACGGTTTTCCGATCAAGCAAAT
>comp11604_c0_seq1
GTGGGGGTTTGGGAATTGATTATGATGGTTCAAAATCGCCTAATTCGGATGTTTCGGTTG
GTTATACTTTGGAGGAATACGCAGCTGCTGTTGTTCGGGCTGTTAGGTCTGCTTGTGACC
GGAAGATGGTTAAGCATCCTGTGATATGTAGTGAAAGTGGGAGGGCAATCGTCTCTCATC
ATTCAGTTCTGGTTTTCGAGGCGGTATCTGCAAGTAAGCATAATGTGCCTCAGATGACTT
CGGGTGACCTCAACTACTTGATTGAGAGGCTTCCCGAGGATGCTATTGTTGATTACCAGA
AGTTATCTGCAGCTGCCATGGGCGGTGAGTATGAAACATGCTTAAAGTATTCTGATCAAC
TGAAGCAGAAATGTGTTGAACAGTTCAAGGAAGGGTCTTTTGATCTTGAACAGCTTGCTG
CTGTTGATGGATTGTGTGACTTGGTATACAAGGCAATTGGGGCTTCAGATCCCGTTAGGA
CCTATCATGTCAACTTGTCCGTTTTTACATCCATACCTGATTTCTGGGGTATTGGCCAGT
TGTTTCCTATCATGCCTATTCATCGCCTTGAACAGAAGCCGGTGGTCAAGGGTATATTGT
CTGACTTAACCTGCGACAGTGATGGGAAGGTTGAGAAGTTCATCGGAGGTGAAGACAGCT
TGCCACTTCATGAAATAGGAGGTGGTGGAGGAAGTTACTACCTGGGAATGTTTCTTGGCG
GTGCTTATGAGGAGGCGCTCGGGAGTATTCACAATCTGTTTGGTGGTCCGAGTGTTGTTC
GAGTCTCCCAGAGTGATGGTCCTCATAGTTTTGCAGTGACACGAGCTGTTCCTGGGCCTT
CCTCTGCTGATGTTCTGCGGGTAATGCAGCATGAGCCTGAAATGATGTTTGAGGAACTCA
AGCACCGTGCTGAGGAGTATGTGCTGGATGAGGGTGGCCCTGGTTTGGACCAGGATGCTA
TCGCAAATGGGCTTGCATGTTCTTTCCATAACATGCCTTATCTTGTTAGTTCCTCTTGCA
GCTTGACTGCTGCAAATGGTAACAACGGCTACTATTATTCTGATGTTGATAACTACAGCA
CTGTTACGGATTCTGATGCAGCTGAGGATGAGCAGTGGTCCTACTGCTGTGCTTGAGATT
TGTTTTGGCATCAGCAAACTAGAAGCATCTCTTCCTATGTGGTAGTTTGTCATGTGAGGT
CGTCTGTTTTTCTAATTATGTGCTTTTAGTCATCTCTGTTTAAGTTCATGCACAATAATG
AACAATAATATGTAAGATTAGACAATCATTTGCATTTGCAAATAGACAAGTGGGAACTTG
GTCGGATTACCCTATGTTTGGTTTCCTAGTCCACTCTTCTGTAGTATTTCTTCTACCTAT
GTTGACGTTTTTGTAGACTTTATGTAGTTTAAACCAAATTCGAC
>comp30403_c2_seq1
GGATCCGGGTAACCCTAATCTTAGATTAAGATGAAGATCATCATTCTCATAAGTCACTTG
TTTTTCCATCTCCATGTGAATATGTTTGAAGAAGCTTGTTGTAGCTTGTTTGTTTGTTTC
CGGGGAGGCTCCGGCGAGTTGCTGATTGTTTGAAAATATTTGTGTTGGAAGGCAAAGAAG
AGTCTTGGAAATGGTTTGTAAATTGTCTCCGGGGAGGC
>comp22514_c0_seq1
GGGAAGCACGCAGCGCCGGCAGCAGATCCCATGTCGGAAAGTGCAGTCCAACAATACTCG
AGCGTTTCGTTGCTGAGGTTCTCGAAGTAGTAACGGCATGTGCCGTATGTCAGCTGCTGC
ATATCGCCTGAATCGACGGTGAACGTGGGGGAGATAGACCCATTCAAAATCGTAATGGCA
TCGACGATGGTGTCACAGTCATCAGCCTCCGGAGGCAAATCTCCCGAATCATTGTTGCAC
GAGTCCGAGCAAATGGCATCACAGACATCGAGCAGCCCTTCCGATTGCCTCTTTGTGAGG
GACCGTGAGGCAACCGAGGCGGGGCAGCTCACAGTGGACACCTCCACAATTTTGTCGCCC
ACGGCGACAGTAGAGTGGG
>comp338542_c0_seq1
GTTTTGGGCTATTAGAGGAGGTGGTATCTCTAGTTTCGGAATTGCTGTTTCATGGAGGAT
TCAACTTGTTCCTGTCCCAAAAACCGTGACCAGGTTTGGAGTTAGCAGAACTCTGGAACA
AGATGGAGCAGAGCTTTTTAGACGTTGGCAATCAACAGCTCCAAATTTCGAAGAAAGAGA
TCTTGATGTTAGATGTATAGTTGACACTATCACAAGTGCCTCAAGTACTCGCGGAGATAA
AAAGACAGTACGATTCGTATTTCAATCATTATTTCTCG
>comp169_c0_seq1
GTGTATCGGAACCCAGCTATCTCCGCCGCACTCAATACAACAAGTCTCCGTCCTTCTAAA
TACACTTTTGTATTCATACTTTCTCTCTCTACTGCTTCCGCCTTCTCTCTCCTCTCTCTC
ATTGCCAGGGAAAATGGGGTTATTGACAGTTTGAAACTCGGATTTTTCTCCCAAGGGGTT
GCATATATCTTCGCAAAAGCGATACAGATTGTGTTGGGTTTAATATTAAT
>comp18783_c0_seq1
AAATACATAAGGAAAATCATCTGTCTTTTCTATTTGCGCATGATCTGAAGTACAAATAAT
CTTAAAATTATACATAAAAAAAACTTTTATGTGTATCCCCAGCTCCAAGAACATTCCCTG
CACGTAAGTGGTGGCATGCTGGATCGCTAAGGGTGTAAATCAAGGATGTGGCTAATTCCG
TGAACCACAGGCCGAGAGGAAAGATAAATTTCAGGATGTGTGATGATTGCGTTATCGATC
TTATAATTTGAAAGCTAAGTGCTAGTAATGAGAATAGTTTTCCAAGGAACGAGTGTT
>comp12525_c0_seq1
GGGAAAGGTCCACTGCACATTGGCCAGCGGTCATACAAAAAAACATGTATCAGCTCTGCA
ACTTTATAAAATGATCATAATTAATTGAGCCTTGGTGCTTTTAGAGAGTAGATTCTCCTC
ACAAAACCTTTCCCAACATGACCAACAGCCTTCAGTTCGTCAAGTAAGTCCTGTTCTTCC
TTTCCAGCATCTCGTCCACGTTTCTTCAAACCCTCTTGCTTCCATGTAACACCAATTGCA
TCGCCTCCCAAGGAATCATACCACACCTTAAAGGTATCGGGGAACCTCCTTTCAAGATCT
TCAATCAAACACCTTGATGGATCAAAATCTACCATCAACTTTCTTCGGAGTTCTTCTATG
TTCGCTTTCATATCCCCAGAAGAGATGAACGGGTGAAATAACTTACTTGCTTTAGCTTGG
ACCACAAGTTTCCCTTGATTCAGTTCAGATGGGAAAAGAAGGCGCTCAGGGTAAGGCAAC
TTGTCCCTATGGAGCAGAAT
>comp23624_c0_seq1
GTTAAATGCATATATTTCCATTATAAGTGCCCATGTATGAGTTCATATACAGGAAGCAGC
AAAATGTCTTATTTACACACTTTACTAAAGACAAGAGTTTCTTGAAAGTGAACAAACGCT
AATCCAAGGGCACCTTTTTTGTTCAAAGAAAGATTTATTTTTTCTCCATAAGATTAAGTA
ACACTTGTACCTAATGATACAAATTTCTGCATGTTAACTAGCCAACACTAATACTTGTTC
TTGTACCAATACACCCCTTTATCTGGACTATCCTCATCTTCCTGGACATAGAGACACTCT
TTTCCTTCCCTCCACAAAGCTTTATAAAAAGGAAGACTGTCGGATTGGTAATATTCCCCA
AGCATTGGCTTGATAGCTTCTGTTGCCTCCGTCGCATGATAATGTGGCATATTTGAGAAG
AGATGATGTGCTACATGTGTGTCGGTAATGTGATGGAACACCTTGTTCAAAATTCCGTAA
TCTCTATCAACAGTTGCCAGAGCTCCTTTAAGCCACTCCCATTCAGACGAATCATAATGT
GGGAGTGAAGGATGAGTATGCTGCAGGTATGTAATTGAAACAAGGAATGCGTTTGTAACA
AGTAAAGGCATTGTAAAATAGCATATGATCCAAGAGAACCCCTCAACTAAAGCAATGCGA
TAGAGCACATATGACATTGCGAGAACTCCTGCATCAGACATGAAAATCTGAAGTCTTTCA
CGGTTACTGTATATGGGGCTGTAAGGATCAAAGTGGGATGCATAGCGATCATATGGTCTG
CCTGCGACATTGCAAGCTAAGTACAAGGGCCATCCGAGAAGCAGTGTGACAGCAAGTATC
ATGACTCTACCTGGTGGATTGTCTATGTAAGTATAATACCATGGAATGGTAGTTTTAGGC
TTTGGAACAAACACTTCATCCCTCTCAATGGAGTTAGTGTTAGAGTGATGGCGCCTATGA
CTATATTTCCACGAAAAGTAAGGAACTACAATTGCAGAGTGGAGAATGAAACCAACTGTA
TCGTCAAGCCATGTGTAGTCACTAAATGCATGGTGACCACACTCATGAGCAAGAACCCAT
ATCCCGGTGATGACACATCCTTGAAAATACCAATAGACAGGCCAAGCAAAGTATGAGAAA
GGCTTAGGAATAAGGTGGAAGTAAGAGCTGGCAATGTAGTAGAAGAGAGAGATCAAGAAA
ATGTCAGTAACAACATAAGAGAATGATCGAAAGAGGGATCTTTTAAAGCAATGTGGAGGG
ACTACTTTTTTGATCTCACTAAGGGTAAAAGGAGGTTTTGAATGAGGGGCTCTATTATGT
TTTCTTTGTGTATCACCATTAGTGGCTGGGACTGGCATTTTTCCTCCCGCACCCATGACT
TCTGACCTGAAAAGTGTGAATAATTTTATTTAAGAACCTTGGATCTGCAACCCCAAATGA
AGCATTGAAGACCCGGAAAGAGGGTTTCAGTATGACAATGTACAAGGTACCTGATGGAGT
TGCTAGGAGGAGATGAGCCTTGGACTTAACAGAGACAGAGCATCAGCCTCTGTATTTATT
CAAATAAACAACTAGGAACCAACCTTTATATTCACATAATTATTACTATATGCATACTAC
TACTGTATATATATTTCCCGCAGTTCAAGCTTGACTCTTCAGCAAAGTTTTTATTTCT
>comp28160_c0_seq1
TGAATAAATTCACTAAGGGTGAAGATCGTGGAACCCAAAGAAGGGACTACGAAAGGAGAA
ACAATGATAGAAGGGATAATGATCGTGACCGTAACACGCAGCCCCGAGGGCCAGTTATCA
ACATGATCTGGGGAGGCCCGACAGCGGCCGGTACAACCCGCAATTCTCGAAAGGCATACG
CAAGGGAAGTGATGCATATTGTGGGAGAAGCCCCGAAGCGTGCTAGAACAGAAACCGTGA
TTGGTTTTGATGACTCTGATCTGGAAGGGGTGAAATTCCCCCATGATGACCCATTAGTTA
TAACCCCTGTGATTGGGAACTCGGAGGTAAAACGAGTCTTGATAGACAATGGAGCT
>comp68120_c0_seq1
CAACAATATAAAGAAGCTATACATACAAGTGAAGATACAAAAATATATTTTTGGACCCCC
TAATCTTTTAAATCTGTGGGGAAAATCCTATATTTTTAATATCATTTCAATGATTATAAA
CAATTTTGGGGGGAATAATTGTCCCTTCTGCCCTCCTAAATGCACCCAGGCTGTATGTAC
ACGTCACAAAGGTGATACAAAAACTACATACGCTACAACTGGTTACCTCGCCATTGCATT
CACATATTATATGTGCATATGCAGTCATGATTTATGGAGATTTTGAATTTCTATATGTAG
TGTTTTAATTGTGTTCTCCATGCTAGTTAGCTTTTCTTGTGTGGCTAAAAGGCTTTCCAG
TCTTTGTTGTGCTAAGACTTGGTATGGTTTGCCAATGAGTTTGACAAAGTTTTCCATACT
CTCCTTTGTTTCCACCAGATCCTTCTGCATGGCTTCTTCAAGTTCCCTTCCCAAGGCATC
AGCAGTCCTTTTCACTTTGTCAACCACAACTTGCCTTCGCGCCGGGAATTTGGAGATAGC
TAACAATCCGCCAGCAGAGCATAAGCCGAGAGCAAGAAGATCCTCTAATGTGGTTGGTAG
AACAGATGTCAAAAGTGATGCTGATAAACCAGCTGCTCCCAGTCCCCCAAAACTTCCAAG
GAATGCTTCACGGACTTCTTGATCAAACAATTTGGAAGCTGCTGCAGCATTAAAGTTTTC
TACAGCTTCTCTGCTTAGCTCATATTTTCTACCCCAAAAATTATCAGTCTCCAACTTTTC
AAGGTTCTCAGTACTGACGACGGAAGGCCATCTTTTCATAAAAGACTCCAAATACGATCT
TCCTTCACGAGCATTGTTTGACTGCAGCCATGTAACATAATCTCCCAGGAGTTTTTGTGC
CTCAGAGAGTGCTGGCCCTATGATATCATTTTGAATCACCGAGGCAGCAGGCATTAAAGC
ACCTCTATTTCCTCTAAAAACATACGTTGTCACAATATCAATATTTGATATCACTAGTGT
TGATTCTGTAAGCTTTATGGCACGTGTTTTGGCATTGTCAATCAGAGACAAAGTTTTCCT
TTTCCACAATATGCTCTCACTTTCCAACTTCTGTGCATAATCTTCTACACTACCAAG
>comp73932_c0_seq1
GGAGAGAGAAGACCTACTTCAAAATTGCAAAACAGCAAAAGCAGCTCAAAATCATCACAA
AATAAAAGTCAACGGCATCCCCTAAACCCAGAAAGAAAGAACAATGGTATTAACAACGGT
CCTCAAGCGAATGGGCGACAACAATCATCAGAAAAGTTATCATGGAGTGTGCTTGATCTC
AAAGGGGAGAATTACTTCTCCTGTACTGTTGGCCGAACTCGTTCCAATGCTCGGTACATT
CTTGGATCTTCAGATGATGTCGTTTCATTTCTGAAGGAATTGGCTGAGGGAGCTTCATCA
AACTGACAGTGTATCTATGTTACGGACAAGGCATGATGGCTAGCTAATCTTTTCTTAAAT
GCAAAAGAAATGGACGGTATTCTTGGAATTTCCTCAGACGGCTGATTAACTTAACCAGGT
CTTAAAGTTTGCTCCTCCCCAACACCACAAAAACTGCTTGTATCTTAACTGTATTTAGAG
TTTAGACCATGGTAATCTAGAGGCTGCTGCATGTAGCAACAAAACTAAACCATGGTTGTA
ATTGTAACTAGTAAATAAGATTTCGGATTCTGGATCATCTGCGGACTGCACAGG
>comp26947_c0_seq1
AAGCCGGATGACATAAGTCTTGAAAAAGCTCTCCAGATCTTGCTTAGTAAAGATGCTAAG
AGATCTGGCCGGCCAAAGAACAAACCGAAGTATGAAGAAATAGATGCCATTGAAGTGATG
TGAGCAGCATAAGGCTTCATATTGCAGACTGACGTGAGCTTAAAATAGTGGCAGTTGAAG
TCTTCTAAGATTACTGACGACACCACTGAACTGAATATCTGTCGCACGATATTTCCTCAT
GAAGGCAGCGACGACTTGAATGTTTAAACTGGGGATTTACACATTCTTTTTTTGTAACAC
AGCTGAACAAAAGCAGGATTCTTTATATATCTAGGCTAGCTAGTTTACTCAATACTAGTA
TGTTGCCCGCTACGCTTCGGCTTCATTATTTTTAATATTTTAA
>comp19438_c0_seq1
CTGGCAGTCAGAACTGAACCACCTAAAACCACAGCAACTTACGATAGATTCAAAGGCAGG
AGCATGTATTTTTACAACTATAGATTCTTATACCCAAACTAAAAGCCTCACACCTACACA
ATACCTAATTTACATTTGAAACTATATAATACAAAAGTATAAGAAATCTTACGTCAACCA
TTTCAAGTTTTTATCAAATATACAAATTAATCTGCATCAGCAGTGAAATCAGGTTCCGGA
GGCTTTTGAAGTTTCACCAGTTCTCTAGCACTCTTTAGATTCCTATTGCGATGGACCCCG
CGAAGAGCATTTGCTGCAAATCTAGAAGCTAGGAAGGTGGCACCGAGGCTATAAGAACCT
CCACCAGGATTCCTGTTGGCTCCAGCCAACCCTTCTGCTTCTTCTTCTTCTTTCCGTCTA
AGTTCTAGAATTTTCCTTTTGGAATATCGCCGCCAGGCTGCTTGGATGAAGCAAGCAGCC
CAAGTTCTCCACTGTTGTGAGTAGAAGCGGAAAGTGTGCTGAACCTGCCTGCTGTGAAGA
CGCCTGAACTGACTGGCAACAAATTTTAACTCATCAGCTGTTAAAGCAAAAGCTTCCACC
TCTGTCAATGCCCTTACTGTACGAGTAGATGATGGTAAGTTAACACCAGATTTTGGATCG
AGTGCCCACGTTAGAAGCTCCTCCCCGCAGAAGTCCCCTTCTTTCAGCAAACTCTGGTTG
AAAAACCCACTTCTTCCACCATCAGTGGTTGCACTTTCAAGGCGGCCACGTATGATGAAG
AGCATCTCATCAACTGGATCTCCTTCTCGAACTATGTACGTGTGTTCTGTATACAGGCAT
GGTTTCAGCCGCTCACAAATTGCATCAAGTAACCTCTCATCCATCTTCTCAAATAGAGGA
ACCCTCTTCACCAAAGCTAGACAAAGATGCCGTTTTATGTCTCTTCTGAGATCCTTTGGA
AGACCGTGAACTATATTCTCTTCATCAACTCCACGTGTTTCTAACCATTTGTACTGGTCA
TAGCGTCTAACACGTTCTCGAAGATCTGGCGGAAGCAAACGGTGATGCATCCACTGCTCC
GAGTCACGCCTTTTAACCCTCATCTCTTCCAGCCGAATCGTGAGAGACTGAAGGTATGTC
TGCATGTTACCAATCAGCAGTGCGAAGAGAATTAGACCAAAAATGGCTAGTGCAATGGAA
AATATAGATTCCCCGGGAAAAGTGCTCGTTTGAAGTCCCTGTCCAAGTGTACTTAAATTT
TGCAACCCCCACCACAAACAATAACAGTACTTGGAGACGAACTTCCTGGAATAAACAATA
CCGGATGATAAAGCCTGCTTGAATATCCCAAAATCAAACGGGGGTTTGTCACTATCCACT
GCACACTGTTTATCTAGAACAGAATCACTGACATTTTTCCAGATATCATAACCACTCAAA
TTTTCATTGCCACAATACAGGAAATCTGTTCTGCAGCCTTCAGTACTTTTACAAGCTTTC
TCCCAGCATGTATTATAACGGTCTACCGATAACCAGTACCAAAATGCTCCAACAATATGA
CTAGCGAGCATGTACAATAGTAGATAGTATACAGCACCAGCCCATGCTGTTTCAGCAAAG
ACCCCCTCAGTCCTTTTAAGTTCTGAAGTCAACGGTATGAAGCGCACCAACCTAGGGATA
TACTGGAGCAAGACGATAGCCAGTAAGGCTTGCTTTGTAGCCAATACATCAGAACCATTT
GAATTCTGCAGAAATCTCCAGACAACTATCTGTGGTATGGGAAGCACTGCCAGAAAATCA
ATGATAAAATGGCTGAGCAAGTACCGCTTAGCTATTTTTGCAGGATCTATCACAAGTTCA
CCTCGTCCGAAGACCCTGGAAGAAGGAGCTATGTAGGCTGTTCGGAACTGAAGGGCCATG
TGAATAAGATAGAAAACATCAACAACTGTACGAAGTGTTGTAGCAATGATAGCTAGCTTC
CTATCAATCCCCAAACATTTTGGCACTCTGTTATAAACTGGGAGATAGAAGAACAGTGGG
TCTATAGACACCGCTATGATACATGAAATGACAAACAACTTGTTCATGGACAAAAGGAAT
TTATCTTGTGGGTCAAATATCTTCTTCTCTGAGACTTTAAGATCTTCTGGAAACACTGCC
CGAGAAACTCCGAATCCAAGTGAACGACCAATAGACATAAGTCCTTGAGATCCTTTCTCC
GTGCCTTTCTTATAAGATTTAGATGGGTCAATAGTCGCATGGCTGGGACGACCCAAGCCC
TCAATGCTAAACCCACATTTGTTCGTTGCAATTGCAGCAGATGGTGATGATGATCTAGAA
TCCAATTCATCCAGCCTCACAAACCTCTCCCGCTGACCACCCAGATAGTCTGACTTGGAC
TTGGGCCCACAGTCGAACATTTTGTACGGTAGGAAGCAAACATAAAATGTTCTAAGGTAC
TGAATTGAGAGGATCACAGAGTTGAGTTTGTACAGACAACACGAG
>comp36202_c2_seq6
CTTCAACTTCCAATAACAAATAATCCACAACCAAACAATAACCAATAGTATTGATTAAAA
AGCCCAGTATACTTATATACTCTAAAAAAAGCCCAATATAGAAAAAAAAAGCTCTCATCT
TCTGTTCCGGATTGATATTCACTCTGTATACACACATTCATCAACTCTAACCCTTTTGTT
ACAAGTGTATTTCAATTAGCTCGCTGTTTTCTATACAAAAAATAAAAATGACACAGATCC
TATTCATTTAATACTAAAGCACCTAAAAGTGAAATAAAGTCCCTATCTCTTTTATGGTTC
TTTACAATTTCTGCTAACAGACACAACAGTTTTTTACTTCACCGGATGTGATTGAAGTGA
GCAAATGGCTCTTGAGCTGCCTTTGGTGCATGAGAAGTTCCAAAAACATTCCATAATTTA
AGTGTTTCATCTGCTGCTGCAGATGCAACAATACGTCCATCTGGGCTCTGAGACATGAAA
AGTACCCTAGATGTATGATCACTAAGCTCTGCAACCTTGACCATTGATGGGTACTTCCAG
AGAGTAAGTTGATTCTGAGGAAATCCATGAGAACTAAGTAGTTCTCGCTCATTCCTGTTC
CACAACAGAGAGCAGACTTGTGATCCCGTGTCAATGGAATTTAAGCAAGCACCTGTATTG
GTGTTCCAAAACTTGATGCAGCTATCACTCGTACCTCCTCCGGAGGCAAGCAAATTTTTT
GAAACGGACACCAAGCTAGAGCTTTGACAGCATCAGTATGGTCTTGGAGCCTGTGAAGCC
ACTGAGTTGGGGAATTTAAAGAAGCCATGGACCTATCCCATATGTGTACTAGATTATCTT
TTCCTCCGCTGGCTAACTGCTGGCCAGAGGGTGACCATTTTAAACCACAAACCTCTTGAT
TGTGTCCTCGATACATCTCAACACCATGATCTCTCATCCTTACATCGTTGTTCACAATCT
GACCATCCATCCCTCCGGTAGTCAAAATGTGATTACTGTTCCAATCAAGCGCTCCAACTC
CAGATCTGTGGCACCCTCTCAAAGTACTAAGCAGTTTATTGGCTATTGAATCCCAAAGCT
GAACATTGGAGTTATACAAGCCAAGAGCTACGCGGTGGCCATCAGGAGCCCATTTAACAC
TCATCACCGGACCAGTTTGCTCATCAACTGTTGCTAGTTGATAAACAGCACCAATAGAAG
CATCCCACAAGTGTACGTTATCCTCAAGAGCAATGGCAAGAACATTCCTACTGCCCCAAT
CCAAAACATTGAAGCAGTAATCATCCGCAATCCCAGGAGCATCCAAGGTCTTGTCGGGTT
TGTGTGGAATATTGCGACGCCTCGTCCTCGGGGGAACACAATGAAGAGGGAGTGGTGGGT
TGTTCCTCCAATGTTGATCGGAAAGACAAAGTCCATTGCACGTCGTCTAATAGGAATAAA
CCTATCAGAGGAGTCATGTCGAGATGTTGGTCGTCTTGTAGAGCGAGTGGCCTTGATATA
AGAAGAATTAGCTAATCCTACATCCATAGAGGGTTAGGCAAAAACACAAAACACAAATAG
ACAGACAGATGATACAGGATAGAAATAGCAAACACACAATAATGAAGGATATTAAAAATA
TCCCACCTGCAAACGAAAGGTGTTAGATTTCACAATCAACTAATTAAGATTAAAGCAACA
GGGGTAGAGGATATACAGTGATGGTGCAAAGACGACTAATTCAACAACAGCAAATTAAAA
AAGACAATGAATTAAGACTAGATCAACAACAAAGCCCTAAAACATATAAACACACTAAGT
AATAATGTAAGATAAACACACAACAACAAAGAACAAATACAGCAAAGAACAAATCGCAAG
TTAAAGAAATACAGCAATTCACAAAAACTAATAATTGGG
>comp29182_c0_seq1
ATCTAACTTCTGGAAAGCTTCAAATTCATGATACTGAAGATTACAGAGCTGTATTTGGAA
GAATTTTCAGAATCACCACTCAAGTTTATAAATACAAAACTCGAACCATCTACAACACAC
TCATGCATTTTTTACTCTTCATTCCTCAAGAATTACAAATTAGTCTTTTTGATTACTAAA
TTACAAAAATAGATTAGCAGCAAACTGCAAAAAAAAAATTGGTTGAACCAAGGTCTGGCT
AGCTAAGTTGAAGGGAACAATGCAAGGATCTTCTCTGCTTGATCGGGAAAGAAAGTTATA
AAAAGGTATGCACAAATAAGTACAGTCCCGAGTACTGCTGAGATTTTCCCTTGTACTGTA
ACTAGACCAGCTTTGCCTGCATTTTGCAGCTCAGTGGAACCGACAGAATCAAACGATCCT
GGCTTCACAGATTGCAGTCCTGATGTCATACAAGCTACGTTCTGAAATCCAGATGCATCT
AACTTCTGAGCAGCAGCAGCAGACCTCAAACCTTCCTGACAGACAACCAACATTTTGGTG
TCGGGCGAGAACTGGCTCTTTACAGATTGCACAAACTCAGGATTGGGTTTAGTAAATGGG
AGGCCATAAAAAAGACCAGAAAAGTTGTTGTGAAGCTGCCTCTTTATAATTGTGCCAGGG
TCATTGTCCGTGTTCTCAATAAAAAGTGGGACATGTTTACATTGTTTTATATGTGCCCGC
TCGAACTGAGTTTTATCACGCACGTCAAGAATTGTATATCCCTGTGCTACGAGTTTAGTT
GCTTCCTCAGCATCAACAAAATCTACTTCCGCTTTGATATTTAAAGATCTGCGATGAATT
GTTTTTGGAAGCAGGGTCTTTCGTGGATGAGTGTCAAGTATTAAAGAAGATGAGCCTAGA
ATGCTCCGAGAAGAAGAAGGAGAACAACAGCAACCAATAGCAGCCATTTCTTCTTCGCAT
CTCCTC
>comp312094_c0_seq1
GTAATAGTGAAGCATTTAAATGTGATCTTTCTTTCAATGACAAAACCCCTCTTTGTACCT
CAGATTCAGTCCTTATAAAGAAAAAGAAGTGTTCGAAGGAGGAGGATATAGAGAAGCGTA
CTAATCAGTTTAGAACTCCACTGTCTAATATAACTAATGTACCTCAGAGAACAACACCAA
ATTTTCCTAAAGTTAATGCAA
>comp176761_c0_seq1
TAAACTCAACGATTCGAACAACCTCGCGACTTAGACTCGAGAAACGACATTGCAAGACCA
CATTAACTCGGCACACGAATCACAGCAAACGCATACAGCAACTGCAAAATGAGAACTCAG
CTAACAGCAACTACGAAACTCAAGAACAAAACAAAATTCGGACTCGGCAAATGAAAACTC
GGTACCAGGCTACAAACATAAACTCAGGACTCAATAACGAAACCGATTACATAACTCGAC
TCAACCAGCAATTCACAGACTCGGAACAAAAGATTTACAGGACTCGGGAACTCAAAGCAA
ACTGACAAGAACAACAGCAAACCGGACATCTCATATCAAACCCAGATTGCAAACAAACGA
A
>comp28779_c0_seq1
CTCAAGTATGCCTTAATCAGCAGGGTGAAAACAGACTAATACAGTAAACTGGTACCTGAA
GAGTTGGGTGCTGCTGAAAAGATACCTGAAAATGTGGAAGCAACTTTGGAACTGGGTAAC
AGGCAGAGGTTGGAACAGTTTGGAGGGCTCAGAAGAAGACAGGAAAATGTGGGAAAGTTT
GGAACTTCCTAGAGACTTGTTGAATGGCTTTGACCAAAATGCTGATAATGATATGGACAA
TGAAATCCAGGCTGAGGTGGTCTCAGATGGAGATGAGGAACTTGTTGGGAACTGGAGCAA
AGGTGACTCTTGTTATGT
>comp111041_c0_seq1
ATTAAATAGACATAAAATACAATAAAATATATTTATTTCATGAGTTACAATTTTGAATCA
TAACTCCAACAGCTCTCCACTGGGTATTAATGGAGCAATCTAAAAGTACTACAATATAGA
ACAGGGATTTATTGGGATGAAGCAGAAGACTCAGAAATGAATCTAACAGTCAATATAAAT
TGTTTTGGTACTAAGATATGCATATTCGTTGTAAGATTGTTCAAGCCTCCATGGAGAAGA
AAGAACTATGTGTATTTAGTTCTTTGTGAAGGCCCTTGATTTTATCTTTTTGACCAATCC
ATCCTACAGTAAATCTGGAATATGACCAGAATAAAACCAATTTAGACCAGTAGCAGCCTA
AATTTGTTTTCCAGACCTTCCTATATTATTATAAAATGCATCTGAAATAGGTGTAGCTGC
TTTTCGTCTACAATTTAAGTCAAACATGGCAGCTGCAACAGCGATTTCCATGGCAG
>comp311130_c0_seq1
ATCCTTCTGGAGTCTGGAAGATATCCTTGTAAGTATCCAACAGTTGATGTAGTTGTTGGG
AGGCAGCAGTGCTTAGGGAGTGTGATTCCTGTAGAGAGTGTAGGCTGCCCATCTCCTGAG
GTACCCAGTTAATCAAGTACAGGAAGCCATGTGCTTGTCTCTGGCAACTCCTGATGAATG
CATCTGCAGTCATTTGTTGAATGGTAGGTTTTAGAGATTGTAAATTACCTTGTAAGGTGA
>comp30882_c0_seq1
GGCATGCAAGAAACTGCATTATGAAAAGAATCAACATTGAACATCTGATAAAAACTTAGT
GACAACAATATGGAAGCTTGAAGTTCAGCCAAGTTCTCAATACACAAAGAAATTATTTAT
TACACTATCATTACAATATACAAAATTTAGCGGGATTAGGGATTTTTTTTTATCCTTTTG
CACTCGCAAGGCATACAGAATTTACATCCAAGCTGAAATATTACTGGAGAGAATTATAGA
ACAGAATTAATACTACAGATATACCAATTATGATGGGAAACGCTGAAACCAAGTACAATG
CTCCAAATCCCAGAACTGAAGGCACGTCACGTTCATCTTTGATATCAGAATCATCAATTT
CAGCTGCTGAATCCCAATCAACTTTGAGTCTCTTTGCGGCAACTTCAGGATCTACCCCTG
TATCTGTGGCTTTTGCATAGAGAGATTTGCGGGGTCCTTTCTTTTTTATTTCAACCTCTA
AATTTGGCCACTGCATCATTTCTTCTGCAAGCATTTTAAGAACAACACGATCTTTTGGAA
TCTTCCCTTCATTTACTTCTTCTAATGCTTCAGCTAATTCATCCCTTGTTGGGGCATCAA
TATCATCAATCCCAAGCAATCTTCTCCTCTCAACATCTCTTGGATCCTCAATCATTACTG
TCAACTTAACCTCACTAAAGAACATGTCCCTGTTTTTCTTTAAAAGCTCCAACACCCTTT
TGATTTGGTTGACATATTCAAGGTCCTGAGGATCAGGGTCAGGCTCAGATTGAGAATCTT
CTTGTTGTATTGAATCAACCACTACTTCAGTATCTTCTTTATTGGCTAAAACTACTAGTG
AGCTACACCTCCTTGTATGTTGAAAAACAAGTGGATGTGAATGATGGTGGGGAAAAGATA
GAGATAAGGATAAGGTTCTGCAACAAGAAGAAGAAGGTGCAGTGTTGGTGGTGGAGAATG
ATGCCTGAAGTGGCAAGTGTAATGCCATTTCAGAGGATGATTATATCTGTGTATGTATGA
GCTAGTGTTTGTGACTGTTGTAGTACTAGTATGTTTATC
>comp97220_c0_seq1
AAAAGCATCAAGACAGTATTCACAAGAACGATACAATATTTTGAGCTAGTTTTTTTTTTT
ATTTTGCTAATTAGTCTGAGCTAGTTTTTGTGAAGGCTGTTTTGCTAGTTTTTGTGGATT
GATGTAGTAGTCATTTTTATTTTGGTATTGACAGCTTTATTATTGTAAGCCATTTTGGTG
TACATTGACTTGTATATACTGAATTTATTTGGTAATGAT
>comp127436_c0_seq1
GGCCATGAAAATGAAGGGGGAGTAATGTGAGGAGGAATCAAACCGTTGAAACCCTTAGTG
AACCGGTCCTGGTTAATTAAACCGGTGAAACCTTGTGCGAACCGGTCGGCTAAATCATGG
CTGTGTCGTTGGACTTCTTCCCAGGCTTCAAATGATCTCTCTACGGACATAGTTGTAATA
AATATGTTTATGTGAAGTTTGTGTGTAACTATGTATGTATATGTCGGATAATTGGAGTGT
GATTATGAAACTTTAAGACCGATCACATGGGTTCATGTGTGTGTATGTATACATGTACAT
AGGATT
>comp76548_c0_seq1
TTCCCCACCGGCAGGGGGACAGGAGACGGCCATCTCAAGGCACATCACGACCTACAGGCA
ACACCGGCGAGACCTGGGAAGGCAACCTGATTGGGAGTCAGAGGATCCATAGTACCCGCA
GCCCCCCGGACTTCATATTCATCATTTTTTAAAGCGGGGGGAAGGGATCTTTTTTCTGCA
ACGGAAAAAACGGAGCAGATTTGACTCGGCACAACCTAACGATACATCCGATACCAACAA
A
>comp31513_c0_seq1
TCCGCTACTACTTGAACAATTTGCAAAGCCCAAATCTATAGAATCAAACTTGCTCGTTTA
CAGTCACAGATGAAGAAAAGAAATGTGTAGGGACTAGGGAGTGAGATAAAGCTAGCAACT
ACAATGAATTGAGAAATGAACCACAATGTAACTTGCAATTGTTATGACCGAAGGAAATAG
AATTCGGTGGTTCTACAAGTATAACTGAATCAGCTCATCGCTAACTACCGATGGTGTTAG
TACACCCAGATCTGTAAAAAGTAGAGTAAGATATTGCGGAGGTGTATAATCCCGTGCAGA
TGTTTCGACCTCGACTTTTGAAGGAATGGGCACCCCAAAATCAATTGGACGCAGGGCAGG
GACCATGTCTTTCTGATCCAAGGGATAGAGTCGAGCAAACTTGTAGCTTTCGGCAGCAAC
ATAAACAGGCTTATTCATGCTTTTCGCCACCAAAGCAATTTGGTAAGTTCCCATCATGTT
AATAATACCACCACTTTCTACAACACCGTCTGCTCCAACAAACACCATATCAATTTCATC
CATACTATATGCCACAGCTGAGTCTAGTAAAAGCTTTACCGGGACATCCAGCTTAGCTAG
TTCATTAGACAATCTCAATCCTGTCCTGTCTGGCCTTCCCTCTGTGCAAAGCACGCGAAA
GAGTTTTCTACTTTGCGCTGCTGCCTTCAAAACTTCTAGCACAACTCTAGAGAAACCATG
CACCAAAATGGTGCAGCCATCAACGATAAAATCTTGACTAAGCATGGCAATGATTCTACG
AGCCTTGTAAGATATTTCTCCAAACTTCTCTGCACGTTCAAGAAGCCGTGATTTGGCTGA
ATTGAAGTCCTCATATTCCAGAGCTGAAGTTCTTGTAACATAGCGCATGAACAAATCACA
GCCAGCTGTCAAAGAGATTGATGTTGTGTCCCATGCCTTAAGAGAATCAGAAGCAGATTT
AAGCTCAATCTCCAGCTCCATCATAGTAGTAGCCTCACTGGAACTAATAACCTTGGCCAA
CGCCCGTATCGCCGCAACCGCCTCCGCCAAATCAGGCTGTTTCCGCCAATTATTAAACTC
ATCAATCACACTAAACGCCTTTCCTGAATCAAACGACTTCTCTGATTCAACTTCCTCTTT
TTCAGCTGCAGCCTGAGCCTGAGCGAGCCAATCGCTCGTTACGACGCCGTGGTGAGCCGC
CCTGGTCTGATAGTAAGCCGAGATGTTGTCGGGGTTAGGGTTTTGAAGAGTCTCCGCCAT
GGAGAGAGGAGGGGAGGTAATGAGACGGCTTTCTTGGTTCGAAACGGCGTCGTGTTGGTC
TTGTTTGTCGAGAATAAAAGAAGCTGATCTCCACCACATTAATATAATTTTGTGTATGAA
CAAATTTTTGTAATATTCGTACGGAATCG
>comp93316_c0_seq1
AAAAAAATATATGATGGAATAGTTGTATTTCTTATTCATTTATTGAAGACTTCTGAAAAT
TAAACTAGGCGGTTTCATGCAACTGAACACTGAATGGTCCCTTCGTGTAAGTCTGAATTG
TTCTGGATAGTTCTTGTGCCACAAAACGCATAGTAGGTCGAGACCCTGGTGAGTAATGCG
TACATGCTAGAGCTGTACTAACAACAAACTTCACTTCTTCTGCTATTTTGTGTGTTGGAG
GTGGAAGCCGTTGGTCAAGTACTACGTCCTTCGGAGTCGAGTCTTGATCAATGGACAAAG
TCGAAAGGAATTCCCCAGGGTGCCTTCCCATCATTACCTCCAACGCCACGACTCCAAAGC
TATAAACATCGGACTTAGCTGTGACAAGCATACTAAAGGATAGTTCTAGTGCCATGTAAC
CATAAGACCCTGCAACATTAGTCCAGTTTGATGAATCTGTACTCAACAATCTTGCAGTTC
CA
>comp183353_c0_seq1
TGTGAAAGCACAGGGTCTTCCGTTAGATAGTTACAGTGAAATTGTTGCTACAATATGCGG
TGAATCTAATGGCGAGGTAGAGCACAACAGTGGAATTGTTTCTATACAGAAGGAAAAACA
AGAAGCTGCAGAACTGATTTTTAGGCATGATGATGAGATTGTTGCAATAGATAAAAATGA
TCAAGCTGCCGATGAAAGTGATATGCCTGCAACAAAGAGGAGACGACATTTGACAACAGA
AGACATTCAAACTGAAATTGATAATA
>comp31210_c0_seq3
GGTGCAAGTGCAGCTGCAGAGGAATTACTTCGCACTGTTCCTCGGTCAAAGACTCATGTG
ATTCGTGTAATGGAGGGATTTGAGACAGTTATGTTCAGATCAAAATTTGATTCTTGGCCA
CAGTCAACAGATGTTACAGTATCCGAGGATGGTAGAGGCAAGGTTGCTGCACTTCTGAAA
CGCCAAGGGCTGAATGTGAAAGGCCTGCTGAAAGCTACTCCTGCAAAAGAAGAGCCTCAA
CCTTATATTGACTGCACAGGGAACTTACAGGTTTGGCGTGTGGATGGTGATGTGAAGACT
CCTCTTCCAGATTCCAATCTATCAAAATTTTATAGTGGAGACTGCTATGTCTTTCAGTAC
ACATATCCAGGGGAATCGGGTGAGGAATACCTTGTAGGGACATGGTTTGGAAATCAAAGC
GTCGAGGAAGATAGAAATTCTGCAACTTCACAAGCAAGCCAGATGGTTGAGTCGTTAAAG
TTTTTGCCTGTTCAGGCACGCATATGTGAAGGAAATGAATCTATCCAGTTCTTTTCAATT
TTTCAAAGGTTTCTTGTTTTTAAGGGTGGTTTTAGCAAAAGATACAAAATGTATATAGCT
GATAAGGAACTTCGAGATGTTACTTATTCAGAGGATGGACTTGCTCTATTTCGGGTGCAG
GGAACTGGACCAGAAAACATGCAAGCAATTCAAGTTGAAGCGGTCGCATCTTCTTTAAAT
TCTTCCTATTGCTACATATTACACAATGGCTCCTCTGTCTTTACATGGTTTGGCAACCTT
ACAACCTCAGAGGACCAGGAACTTGTCGAGAGGCTGCTGGATCTGATAAAGCCAAATATG
CAGTCCAGATTACAAAAGGAAGGCTCAGAATCTGAGCAATTTTGGGATTTGTTAGGAGGA
AAATCTGAGTACCCCAGTCAGAAGGTCATCAGGGATGTTGAAAGTGATCCTCATTTATTC
TCATGTTCCTTCTCAAATGATTTGAAGGTGACAGAGATATACAACTTCGACCAGAATGAT
TTGATGACTGAAGATATTTTCATCCTCGATTGTCACTCAGATATTTTTGTCTGGGTGGGG
CAACAGGTCAACTCCAAATATAGGAAGGTTGCTCTAACAATTGGAGAGAAATTTCTTGAA
CGCGACTTTCTTCTAGAAAAATTATCCGATCAAGCGCCAATATATATCATAACGGAGGGG
AGTGAACCAACATTCTTCACACGTTTCTTTACATGGGACTCCACAAAATCTGCAATGCAT
GGAAGCTCCTTCCAGAGAAAACTTGCTATAATAAAGAATGGAGGGACACCAGTTATGGAT
AAACCAAAGAGGAGAACACCTGTATCATATGGAGGAAGATCTGCTGCTTTGCCAGAAAAA
TCACAACGTTCCAGAAGTGTGACATTCAGCCCCGAGCGAGTCCGCGTACGGGGCAGATCC
CCTGCCTTCAATGCACTAGCGGCTGCTTTTGAGAATCCTAATGCAAGGAACCTGTCAACT
CCTCCACCAGTTGTAAAGAAGCTTTACCCGAAATCTGGAAGCCCTGATTCAGCAAAATCA
ACTCCAAGATCATCAGCTATATCAGCATTGACCTCAAGTTTTGATAAACCAGCACGGGAA
ACCTTAATTCCCCGCTCAGTTAAAGTGAGCCCTACGGCACCCACCCCAAAACCAGATACA
GAAAGCAAGGAAAAGGTGATGAATAGCAGAATAGAAGCCCTAACAATACAGGAGGATGTG
AAAGAAGGTGAGGCTGATGATGAGGACGGTGTCACAACGTACCCCTACGAACGTCTCATT
ATATCATCAACAGATCCTGTTAAAGACATTGATGTGACCAAAAGAGAGACTTATCTCTCG
TCACAGGAGTTCAGAGAGAAATTTGGAATGACAAAGTCTACCTTTTATAAGTTGCCAAAA
TGGAAACAGAATAAGCTGAAAATGGCGCTTCAACTATTCTAAAGCTTGTAACCATATTTG
GTTGTTTATGTCAGCTTCTTGCAGTTTAGATTGTGACTACGTAAATCATTTTTGAATTAG
GGGGGTTGTTTTCCCGTGAGGGACATCATCAGTGCATTTTTAGCTGCTTCCGCTCCCAAG
CAGGAAAATTGGATATGGCTCCAGTTTTCATCATATTGTTGTTCTGTTTCTTCTTATTTT
TTTTTTACATTTTTCAATTCAGTTGTTACATGGCCGGTATATTTTTTATGGTCACTGCTG
CATTGTGAGCTTAATTTTTGCAGTTTTGCTCCCTTGTTTTCCATATTTTAGTCATTTACG
GGAAAATGGCTTCTAGAGTTTGCAGAAACAGTTTTTGTAGAATTATAGTGTGAGGGTGAA
GGTGTGTATAGCAGTGTAAATTTATAAATTAATATCATTTTTTTTGAGTGTATAAGTTTA
CTTAATAAAGTGTGATTTATTC
>comp231006_c0_seq1
TGTTACACATACTCTAAATTCATACAGTATGTACTTACTAATCTCTTTCTAGAGTGCTCC
ACTATTTATGTGCAAGCTAGAGAATGACACCAGTGGTGCCTCTGTTTTGCAAAATCAAGT
TGAGATATCTCTCATTATTTAACAAAACGAAACATCGACATTCGGTAGATTAATTTATAA
AGTCTATTCAGCCGAACCTCAGGGCCGAAACTGG
>comp34346_c0_seq4
GTAAGCCCGATTCAAGTGTTCTCAAAGATTTTTATGGCTAATTAAGTCTCTTCCTCTCCG
ATGAGCTGCTATTTCTCTGTTCGTGGCCGTGTGGGTGTGCGGTTACTGCTGGGTATGCGT
GTGTTTGCTGCAATTGGTGTGTATGAGTGGGTTTGATTGCTGGTTGTGTTCTCGTTTTTA
CTAATATTTCATACAAACCCTACCAAACTCTCTCTATCCTCCGTGCTTGAGGTTCAAGAA
CGAGATTAGCTAAAGAGGTTGAGAAGCACAAGCCCGAGAATACATCTCGGAATATTTAGA
TCTATGGTCTTCTGCTGAGTTAAAAATGCGATTCAGTGGGAGGTAATTTAGAGATTCTGG
GAAAGGAAGTGTAAGAGGTTGGATCAACTTCAGATCTGAAACCGATAAAAGGAAAGTGAA
AGGATCGAGGGAAAAACAGCTTGTTCAGGAAGAGGAGACCGAGCGTGGCAAAATCAGCAT
GAAGGTTGATCAACCAGTCCTCACCTATCCAGGAGCATATAGGAAAGTGTTGGTGGAGCT
TAAGATGTAAGATCAGAGAAGTGGTATGATGTCAGTGTGACTAGTACTGGAGTTACCCTG
GAAAGGAGGACAGATCTCTTGCAACGTGACGAAGTTTATGTTTGCGCTTTTGATATTGAG
GCCACAAAGTTGCCCTTAAAGTTTCCTGATGCCGAATATGACTCAGTATGACGATCTCGT
ATATGATTGATGGACATGGTATCTGATTATTAACAGAGAGGTGCACATGATTTATGTGTT
GGAGAAGATATCGAAGATTTGGAGTACACTCCGAAGCCTGAATTTTAAGGGTGCTTCCAA
GTCACAAATGTTAAAAACGAGAAAGAGCTTCTCTGTCACTGGTTTACCCACATACAAGAT
TTGAAGCCTGGAATTTATGTCACATACAACGGGGACTTTTTTGACTGGCCCTTTCTCGAA
AGAAGAGCTGCGTATAACGGGTTGCAAATGAGTGATGCATGATCTTATTCTTAATAGTTT
GTCAAATAATATTCTCAAGTTGCAGATCTACTTTGTTGATGTTTTTGTAGAGTCAATGTG
CCAATTAAAATACCAATTGAAAATTATACGAGGGAGGATCACAATTAAAAAAAATAGTGT
CCATGCATGAACATACAAATACTGAGAGAGAGAGACCTTAATGGATAAGTCAAGTCGGCG
TCAGTTCTCTATGGATGTCGGCGTCAGTTCTTGCGGTTGTTGCTGCAGATAAGGAAGGAT
TAGAGAATATAAAGAAAGCCCTTTTAGGGGTTTTCTTAATGGGCTTGGGTTAAAATAAGA
AAGCCTTACAAAAATTTGTATTTTCAATTTATTCAATTCAAAGTCCCTCTTACTCTCCTT
TTGTTTTTTTTGCTAAATAGTAAATACCTCTGGCTCATTATTAG
>comp33567_c0_seq1
CGGGAAATATTTTCTTCATAAAAAATGAGAGCACTAAAGCCAAGCTCTGAAGAGTAAAAC
TCCATAAATAAATAAACTAATAAAGTAAATCCAGTTCTAGCACAATTGTCTTGGCACATA
ATAATGAGCTGACATGTTACAAAAACTATATTTGAGCTAAATTATAACAAACAATATTGA
CCCTGCACAAAAATTGCCTGCACACAAGCATTGATTTATTACAAGTCAAGATATCAGCTA
GTCTCTCTGGAATGTTGTAAGTCTCCTTATAAATCACTTGGCCTCCTAATTATCTTGTTC
TCCAGCACAGTTCCATCAGGAATTTCGAGTTTCATGTCTGGCATTGCTGTAATATTGACC
AAACCCTTGAGAGTTATGTTAGATCCAAACCAAACATCACCAGATACGTTCAAGCTACTT
AGCTCAATGATACTTGGAATAGACTTGAAGCGACAATAAAAATCAGCAACCTTGGCAAAT
TCAGGTCCTAGTATAATAGAGGGAAGGGAAAGATTTTCCCTGGCTTTGTTACGGCTTAAA
ATGCCTTCAGAGCAGTTGAAGAGATCGGACTGGAAAAGAAGCAGATCTGATGTTGACTCA
ATTGGAAGATATCGGGATTTAGGAACGCTTATGCCAACAGCTCCGTTAAAATGCTTTAAC
ATAGGAGACTTCCTTATGTCAAGAGCAGCTCTTTCAACAATGCCTAACATCGCATTCATG
TCCAACCACACATTCGATGTATCTGAGAGTTTAATCTTGTCATGTGACTTTGGAGACTCG
TCTGATTCTTCATCCCGTGTCCTCGTCATTTCTTGTAGATTATCAACCTGTGTCCTTGCG
ATTTCTCGTAGCTTAAACTTGCTCTTCAGAGAATGCAAGTCATCATCTTTTATATCTGAT
GATGGCGTGGGCATCACCTCCATACAATATTCGATCTTGTTCTGGATCATATGATTTAGT
ATCTTTGGGTCAACAACTTCAGCAAGGTTGTTTGATTTCAGCAGCAGAACATATTCCTTT
CCCTGAGATATTAAATCATCAAGCTTTCCGCTGTTCTTCAAGGACACTAGGACCTGAAGT
TCACTGTCGCTATTTCTCTCTTCAGAAGATGTAGGCTCAAAATCTACATCAGTTTCTCTG
TGAGATGGGACCTGGACTAGGGTATGTATATTTTTATTGGAGTGCTTCTCTAGAACCTTT
AGGATGGCATCATCTGTATCACTTTTATTCATCAGAAGTAAAGGAATATTGCATCCGTAT
TTTGAATTGAGGGACTCGATATAATTAACAAGCAAGTCCAAGCATGTTAAACCATTGCAA
ACTTCCATACTTGACTTTGGCTTATCAATACCCATCTTGGTATCTATACCAGTATCACTC
TTTACCACAACAAGCTTGTCAAAAATCTTTTTAATCTCCAACAGATCATCAGAAGCTGGC
AATAAGCTTTCATAGGGGCGGACAAAGATTTCATCACTTGCACAAGTAATTCTGCTGTCC
TCGAGAACTTGAACTGTTTCTTTCTCAATCTCGGCCACTGACTTGCCCGACTTGGCGGAA
ATCCTCTTGCGCTCATACAAAAACGTCTTAGTAATCATATTACAAAACAAATAAACAAAC
TTAACCGAATCATTAGCTGGCACGGGATACGTAATCCTCTTATAAACATCCCACGGCATA
CTGGAGTCAACTAAGCCTACGATAGGAATATTCAGCCTACTGGCTTCCAACACAACAGAC
GACTTGCGTTCCGTATCCATAATCACCACACAATCCGGTTGAGTAACCGCCCCCAAAATC
ATCTTCTTATTCCGTGACCTAAACTTCTTGGGACTCGAACTATTCGTCAAAAACCCGCTC
AATTTCCACGACAGATCGTTCTTAATCCCGATTCTCTTGGTCATTTGTTCGATTATTTCG
TCGAATAGAGTGTTGGTGTTAACGAATAACAACTTGCCGTTGTTGCGGACCAGATTGGCG
ATGAAATCGGAGGCGTTGCGGAGACAAATTAGGGTTTTGTCCGAGTCGATTATAGCCATA
CGGTTGCGAACGCCGTAGGTGTAGATTTTGAAGTGGTGGTTGGCCACGCGCTTACCAAGG
TGAGCGTTGGTGGAGAGGAGCTTTTGGATTACGGCGGAGTGGATTGTCATGGCGGCGAGA
TGAGAGAGAGAGAGAGGCTTTGTGTGTGTATTGGTGGGGGTGATGAGGAGTGAGACCGT
>comp27395_c0_seq2
GAAGATCATGAAAGGGATGAAAATTAATATGAGAATAGGTACATCTTGACCTCAAAAACT
AGCACGAGTTCTTTATCTGTGAAATGCATGAACTACTTTTTAGTATTTACTGCTCCTGAA
TCACATGTCAAAACCTTGTAGAAAATTGACTTGTAACAATCAAAAAATAAATTTAATGAA
ACAAAAAGTAAATATAAACAAATTGTAGCAGACGATCAATACTTGCAAACTATCTACCAT
GTACTCTCATTCTTAGATGAACAATATAACCTAATATTGCAGCAGTTGCATGTACGTTAA
CTTTTCGTGGATGTTGCTTCTTGTTTCCGATGTACGATTGAACATTAACTTTGTGAATGA
TAGTGCTACTCTACATCTCCTGAAGGAGTTCTTGATCTTAGTAGGGTGAAGGATAGGTTC
CTGGGTACGAAGGACCTGCTTGAACATGACAAAATTAAAGATTTAGCGATCATGACAATA
TGGTTGAAGTACTTTGTAAGACCCAACAAAAATACTTAGTTACCTGGGGGATAATGGTAT
GATGACTGTGCAGGTGGCGGATATGGCACTGGAGGATATGCAGAAGGTGGTGGATATGGT
TGAG
>comp37345_c0_seq1
AAAAGAAACCCAAATGGATTATCACATCAACACACACACAGATATCACATAGTAATCCAA
TCCAATCCAAAACACACACATACATAAATCTCTCTCAATCAATCATCACAAACCCTAGGT
AGCTTTTTCAATCAGATCCGATCGATCATCGGCGGCGCTGTATGAGAGATAACGGGGGAG
AAGAGGCGAATCGAATCGATCGCTGAGAAATCTATCTCAAACATGTCTGCCATAGTGTGT
GGAAAAAGATCAAATTTTTTCGAAGACACGTCACCTACTTCTTCTTCTTCTTCTTCTTCA
TCTCCTCCTGTTTCCAAGAGGATTTGTTTCTCTTCTCCTTCTAGCAATTCCCGATTGTCT
CCTTCTCGAACTAATTCTATTTTTGCCTCCGCTTATTCCTCTGGTTTTTCTAATCCGTTT
CGTTCCACTTCGGTGCACTTGGATAATCTCGCTGCTATCTTTCCTGATATGGACAAACAG
CTTCTTGAGAGAGCACTTGAAGAATGCGGTGACGATTTGGATTCAGCTATTAGAAGTCTG
ACTGAGCTACGTTTGGGATCTACAGTTAATAGCTCTGATGCTGCACAGGAAGCAAATGTC
CAAGTACAACCTACAGTTGCTGTAGCGGCAAATGTTGAGGATGCATCGTGTGAAAATCCA
TCAACTACCCAAACCCCTCCCATGGATGGTGCAGACTGGGTGGAGCTTTTTGTTAAAGAG
ATGTTGAATGCCTCTAACATTGATGATGCCAGAAATCGTGCGTCAAGGGCACTTGAGTTC
CTCGAGAAATCTATACGTGCTCGGGCAACTGCAGAGACGGCTCAGGGCCTGCAGCAGGAG
AATAATGTGCTGAAGGAACAACTCCAAGCCTTGATCCAGGAGAACAATATTTTGAAGCGG
GCAGTTTCAATACAACATGAGCGTCAAAAAGAGTTCGAAGATAAGAATCAAGAGTTGCAT
AACCTGAAGCAGATGGTGTCCCAGTACCAGGAGCAGTTGAGAACACTTGAGGTTAACAAT
TATGCTTTAACATTGCACCTCAAGCAGGCTCAGCAAAGCAATTCCCTTCCGGGCCGTTTT
CATCCTGATGTCTTTTAGTAAATCTTTAACATGTTCTATATGGAGTTTACTGGCACAGAT
GGTCCAGCTGCTTAAGATAACCCTGTATGAATACCCCAGTTTGTTTCCTTTTTAAACCAT
TTCTGGCTGTTGAATCTGACCTCAATAATTGAATGTTGTACCAAGTTTTATGTTATTTAT
ATGAATGTTTAATGTTACATTTGGAGGTCAAAACTATACTAGATTATTATTTGTTGTATA
TTTATTTGGTCTTGGATCTGTATTTCTATGTTTTATACC
>comp220229_c0_seq1
GACTGAACCTGCTAGCAAGGGGTCCCAAAGACTTCCTACAGGACCTGTGAATGATATCCA
CAATGAACTGAACTCTGATAATTTTTATAATTGTGACAAAAATAATACCCATTATCTAAA
TTCCAGCTTTACAAATAGTGTTGAACCTTTACAAAATCATACACTTGAGGAATATCAGGT
ATCCGGGATTACTGAATTTGGTGGTCATTTTCATGGTGCTAATTCTTATACAAGCACAAG
CTCGGGCACACAATTTGGCTGACAGTGCATCCCAG
>comp26849_c0_seq1
GCCAATTCACCCAACCCATTTCATTCATATTTCAGAGGCGACCAGATTGGACATTCTTAG
CTACAAGGGATCATCATATTTATCTTACATGATCGGGATTTTTTTCAACACTCATAAAAT
CAGCAGCAAATTCCTCATCATTTTTGCTCAACATATCTTTCAGGCTACATTCGACATTTC
TACTCCTTAATTCCCAAAATCTGGGTTCTATTTTCTTCTCCATCGAGTAGCTGTAATACC
TCGGATATTTAACAATCTCGCTTAAAGGTTTTCTCATTGTGTTCACTAGGAATTCTGACT
TAGGCCTCAAAACCTCTTTGATGCTATAGCCAAGAAGTGGGGAGAATCTACTCACCATTG
ATGCAACATCCTTTCTTGACAGCCCAATTTCCATCAAGTACATCATCCGAGGATGCAAGG
CTTTGCCGTCGTCACATACAAATAGCTCCGGGTATTTTTTGATGACATATGGAAGACAAA
CCCCATAAACACCAATACTGTTCAGGAATTTGATCTTCTTCCTAAGAATTCTGTCAACAT
CTGTGGCAAAAATTTCAGGACATCGTCCAAGTACCCTACCAACACTTTCCTCATCAAGTC
CCGCTTCTTCTTTCAGAAAATTTACCACCAGTTGAAATTCGTGAGGTTTCTGTAGCAGTA
GTTGAGGACTTTTAGCAATGACTTGAACCAACTTTTTGTTACTAATACCCAGTTCAGCAA
ACTGCTTTACCATCACCTTCAACTTACCGACAGAACAACCCAAAAGGTGTGGCCAACTCT
TGATCGCAAGGTCCACACAAGATTTTGGTACCATTTTAGTATCAAAGAAATAATGGATTT
CCATATAGTTCTTCTGAATGCTTGAAGAAAGAATCCAAGGATATTTGAGCAAAAGCCTAC
CCAAATCTTTGTTCTCTGCTTTGACCTTGACAAAAGCTGGTTTAATGTCCTTTTCAACAT
TGTGAA
>comp27361_c0_seq1
ACATTGCATTTTTAAAGGTGCACTGACAAGATGTGTGATCTCTGCAGCTCTTTTTCTGTT
GTTGCAAGTCCTCAGGTAATATTGAATACAAATTTTACAAAACTATGAGATTGGGGTGTA
TGTTCTTAATTTACAATGTCAATAACTATACTTAGGAGTCCCAAATGTGGTGACCATGAT
AATATGATTACAAAAACTATATATATAGCACAACAATGATGAGATACATGATTTCCAAGT
ATTTTGGCGTAGGAGAGCTCCTATATTGAACACATGGTCGGTTCCTTTGTAATTGCCGTG
GAAATGCCAACGTATGAGATTAGTACAAAATTGGAGAGCGAAAAAAAGCAGAGATAAGAA
CCATGTTTGTACACGTTGTTCATCCAAGATATTTTAACAGAACCCCATCATTTCCTAGCA
CAAATCCCTGTTTATCGTTGATGAATTTTACTGAATACAAATTGGCAGCAATATTATCAG
CTGCTTTGTCACGAGTCCATGTCTTGCCACTATTATTAGTTTTCAACAAAACCCCACTGC
CCCCAGCTGCCCAAGCTTCATCCTGTGACCGATACCCAACATCAAGAATGCCAAAGCCAC
GACTCTGTACCGGAATTTCATTGAATTCCTCTGTTATCCCTGTGCCTTTGCTGAGATAAA
GACCCCCACCACGTACAAGAAGCCAAAGCCCACCATCAGCCCTCCAGCCCATGTTCTGTA
TTCTTCTAGCAACTGACCTATTATGTGGCTGCCAGTATGGCTGCCCTGGTTCCCAAGTCA
GGTAGAAGTTGCCGCGACTTGACACTGCCACATAATTACCTTCTGGTGAACGATTCACTG
TATTGAAAGTCCCTGTGTAGTAGCTCGCACCACTGATACCACTAGAAACTGTTCTATTTA
GAGTAGCTGATACAGTCTCCTGCACAGCAGCCTTCCAATTGTAGCCTCTATTGGATGTAA
CATAGATAGCACCTTCATCAGTTACCATTTCTGCGCTCTTATCTCCAGTTGCCTTGATGT
ACACCATATCCCCAGGCAATTCAGCACTCAATGGAATACGTTCCCAGCTGTCTCCACCAT
CCGAAGTATGCAACAGAATAGCAGGCTTTCCTACAATCCATCCTTCCTTCCCTTGAAAAC
TAATACAATTAAATCTGTAATTGAAATCTTCATCTTCTGCAGAAGGTATCGAACGGGGTG
CCCATGTACTCCCCCCATCTTTCGTCTCCAATAACGTTTGCCTTGTTCCCAACAAAAATC
CGTGAGAGGTGTCATCAGGAACAAAAGCAATATCGAGCAGCACAACACCAGGATCAATAG
GAAGCGACACTCTCTCCCATTCAGACAACTGATCTTCGGCCTTTGTCGGAAGCACAAATG
CCGAGGAGCCTAAGGTAATAGCCGCAGCAGTGGCAGTGTCAGCAAGCAACTGTCTACGAT
TAAGAGAAGCTTTAGGAAGAGCAATGCGAGTGCGAGTTTTGGAGTTTCGAGGGAGAAAAG
TAGTGAGTGTAGATAAAGAGTTGAAGAAAGATGATTTGAGGATTATGTTGCGGTCTGTAA
GTACATGGAGACTAGTTGTAGTAGTAGCCATTGTTGTAGTGTGTGTGTGACTGTGTGTTT
TGGTGGTGGTGTTGTTGGTCTTATCTGAAATGTGTTGTGTAGGTTTTACAGACAGACATG
GGATTCGCGGG
>comp25893_c0_seq1
GGAGCTTACAACATACATACATACATACATCAGCCTTTCCCACTAATATAACAACACCCG
AAAAGAAATTAAAGAAAATTGATGATGAAACTAACAAGATCTTGGGAAACACCTTTAATT
TATATTTCATAGGTGAAAATAAATCAATAATTAGCCGTTTCTTGAAAAGCTATGGTTTTT
ATGGTGCTTTACAGGTCCTATTGATCATGGAAAATCATAGGTCTGCTGCTAATGGAGAGT
TGACTAGTGGGTTTTATCATCTTTTGATGAGGTTTATTACAAGTACTTTTTCTGGTGCTA
TAACTGGATTATTTGCTCTTGCTGGGGGTTTTACAGGAGCCTTAACTGGCGCTTTAGCAG
GTAAGGCTTCTGATACTGGAGTCCTCCGTGGAGCTGGCCTAGGTGCCATTGCTGGTGCTG
TTCTATCTGTAGAGATTTTGGAAGCTTCTCGTGCTTACTGGTGTTTGGAACGCTCTAGTT
CTTGGAGTTCATCATCCATGGCAGATTTCATGGAGGAGCTTCTCGATGGAAGATTTGTTG
AAGAACAACTTCCACCAGATATTTTGACAGCTCACAATGAACAGGTTATCAACTTCACTG
AGCAAGCAAGTCTGACTAATTTAAGCTATGATGAGACATATAACATAAACAGTGAAATTG
CAGTCAGAGGCTTGTCTAGAAATTCACTGAGAAACTTGCCATGTTTTGCGATGTTAGATG
GATTAAAAGCTACTGAGAGCATCTGCTCAATATGTCTCCAGGATATTGAAGTTGGGGAAA
TCGCACGGAGTTTGCCCCAGTGCCACCACATGTTTCACCTGTCTTGTGTGGACAAGTGGC
TTACAAGACAGGGATCATGCCCTATGTGCAGACATGATGTGTGAATATAACCTTTGTTTT
GGGTCCATAATATACAAGATACACAATTCATTGTGCCAAGTCATTGCTCATAGCAGTGCT
TTGCTGTAACATAGTGTGTGGAAATTGTAAATTATTACTCGGTCGATCTTTTTACAGTCT
GGAATTGTGGA
>comp255496_c0_seq1
GCCAGAACAGGAAGCTAAAAGGCATTGATTTGTCTACAAATAAACTCACTGGTACAATTC
CTCCAGATTTATGTGCTTCAAATCAGCTCACAGTCTTGATTTTGCTCCGAAATTTTCTGT
TTGGACCTATACCGGAGGACTTGGGCACATGTTCAACTCTTGTCAGGGTGAGATTGGGGG
ATAATTACTTGAACGGTAGCATTCCAAAGG
>comp233807_c0_seq1
TAAACAGCCATGTCCCAAAACCCTGGAACATGTGAGAATGGTGATTATTAGTCGATCCCG
GAGTTAAAAAAACATGATTCTACTGTCGAGACATTCCAAACAGTAAATAGAGCAGCATTA
GATAATTTGGAACACCTTAGGCAGTGACGCAGTGTCAAGTGATAGACTGATAGCTGCTCC
AGTAACTAGTTTTCCACCAAGTGGTGTAGTTTTTTTTTAAAAAAATTAATCATATTGAAT
CGACTTTGCACTTAA
>comp30770_c0_seq1
CTGCTCGGTTGTAGAATAGCTGTTTAATGCCTTTACCTAACCAAAGTATACGATCACACC
ATGCTGGAGATCTTTTCTTTTCCCCTTCTTTTGGATTTTCACCAACATACACATCAGAGT
TGATTCCATATTTGTAAGTGGGTGGAAAGTTTATTACTCCCTCTTTCCATCCATCAAACA
CCCCGTTCCGTAGTTCATTGATAAGCTGATCACTGTCGAGAAGTTCATCCCACTTCTTCT
TGCCCACGAGTTTTCTTACATCTGAGTCCGGCATATTTATACGATAATTTAAGTCACCAA
ACCAGAACACCTGATCATGGGATGGAATTGTCAGTGGTTTGTTAGTTTCAAAAGCAGATG
AGAATTGAGTCCGTCTTATGATTTCATACACATCAGAATTACGCCTTTGTTCATAACCTT
CCTTGTGACCAGAGGTTAAATGAGAACACACAAAACAAAGCCGTGTTTGAAAAAGAGACA
TACTAACAGAAACAGATCCCTTGTTTCCCATGTAGCCCATAAGCCCCACTCCTACAGGAG
CGACTTCCAAGTTATTTATATGTCTTCTCAATCTTCGACGGACCCAGACAGAGATGTATA
TTCCTACCATTTGCTTGCTTACAATTCGAACATACTTAAGTCGTGAATTTACTCCATCTT
CCAAAAGTGCATTTTCAAATTCTACTTCAGACATAACAATAGTATTCTCTTCCACTTTGG
GACATTGATCTGAAACATCAGCAACAGAATCACAAACTTCAGGTTGATCTTCTTGATCCA
TCCACATCAAGTCAAGGTTTCCAGAGCTATGGTGTACCCTTCTCAATCCAGCATGCCCGA
CAACATTTTGAGAACTGAAGATATGAGTGCTCTCCTTCCAGTCATAACCGACTCTAGCTG
AACTGCTCAATACTCTTCGCAGTTTAGAACTAGAAGAAAGAACCTGAGATGTTCCATCCA
GTGGATGCTCAGGCCAATCTAGCTTGCTATATCGATCAATGCTATAAGTTCTTTTTAAAT
TAAATTTCTTTCCTAAACCAATGAGCCCTTGGAGCTTTTGGCTTTCTGAATCATTTGTGT
TACCAATGCTTAAGGACTCCTCGGCTATCAATGCTAGTGCAGAAGTATCATCAACATTAG
CAAGGAGATCAGCGGCAGAGGATGTCCTCAATACGGGAGACGGTGGGGCGCTATAGCTTT
TGTGTTTGGTGTCTGGTTCAAAGGTTTTATTCAAAGTTCTACGAATGATAGACTCCCACT
GTAGGATTGGTCTTCTAGTCTCTGCTCCTAGAACATTTCCAGCACTTAAAGGAACCACCT
CTTGGAAACCGAGGATATAGATATCGGATGGCTCTTCCATGCAAATCCAGTCATCAATCT
CTAGATCTTCATTTGGAGGTCTTCCAGCAACATTCCAAGTACCTATAGTCACCCTTAAAT
CTTTCGTATCAATATACTGAGCACGCAGAGTCAACGAATTCCCTCTTCTATGTTTCTTGT
AAGAACCTTTTTTTGGTGTCCCTGAAGTTTGAAATCGGGACTCAGAGAAGTTTCCCTGCA
GTCTTGTACAGGGGAGATCCTCAGCAACATGTCGCGGCATGTCGTTGACAGAGCATGCAT
CATCCTCGCTCTCAGTTTCAGTATCCACTTCATCTTCACTAAACTCATGCACCTTGGGTT
TGATATTAAGCCATTTCTTCATCACGATTGAAGGCCAAAAGGCCTCCGAGCGCTTTCCTC
TCCGAGCTTTCATCGTCCAATTTAAAAAGAATAAACAAGGCAAGCTTATGAAAAACACCA
ATATCACAAACTACTAAATGCGCTATCCCACATTATGTATATAGGCACACAGGCACATAC
TCAGTCGCGTTCTTGGAAGCTATATTATTATGCAAAAAAAGATTTAAAAAAGAAACGTCT
TGACGAAAACAACCTCCCAACTCAGTAAGGTCCGCATATATTCCACCTTCCAAGCACCGC
AGGCACCGCAGAG
>comp14865_c0_seq1
GACCATGCTGGTGCATAAACAAATTCATCCACATCAATGTACATCATCCATGTACACAAA
TCTTTATTAACAATCGCACAATGTGAGAAACCAGCTTCTTGTGTCTTGGGCCATAGCCAA
AAATCCATACTAATATTATACCCATCACTCACAAGCTTTTCCACAACATGATATAAATCA
TCATCACTCCCGTTATCATAAAATATAAACTTATCAACCCCAATACTGGAATGATAGATA
ACCCATTCCCTCAAAAACTTGGCCACATTATAGACCATGGTACATGCGCACAATAGCGAC
TTTGGCTTGGTCACCGTTAAATTGCGCACG
>comp35490_c0_seq3
ATCACATTTCTGAGATACCCATTTGAAAAAATCTGCAAAACCCACCTTTATTCACCTTCA
AGATTGACATATACTTACAAATATATATGTATATGCACATCATTTCACTATAAAGATCCA
AACTTTCTCATATGTCTGAGATACCCACTTGAAAATCCCTGCAAAACCCATCTTTATTAG
CCTCAAGATTGTCAAATACATACATGTTTTTGCACAAAAACATGGAAATTTCTTGAAGAA
AAGTGGTTAGTATATGTAAATTCATTCTTGTGTATGTCTCTTTAGTGTTGTTTGAAGTTG
AAGTTACATAAAGATTGAAATTTTGATATATCTGTGTACTTATATTTGAATATCAAGAAT
GGTTTCAGTAGGTGATTCTCACTCAAGTATGACACGTTTTCCCTCGACCCGACCCTATTA
TTACACTCCACCACCATCTTCATCGAAACTTCAACGCCCATTAGGTCGATCCATGAGAAC
AATTAGGTCCACTATTTATCAATCTGATGAAAATTCCTTTGTTTCTAGGCCTAATTCACC
CCCTTCAACTTATGTTTCTGAAAACTTAACCGACTCGGTAATGGACCTTAAATTAGGGGA
ATTAGCTACAAAACCCTCGAAAACGACTCCGTCTTTAGAGGAATCGGAGAAGTTTTTGGA
GTTTTCTCAGGCTTTTAGTGATTTTTCGGCTTGTAGTAGTGACATTTCCGGGGAATTGCA
GAGGTTAGCTACGTTGCCTAGTCCGGAGACTCCGGGGTTAACTGACCCTATTCGAGAGCC
TGAACCGTGTCAGGGGTTTTTGGAGAGGGAGAATTTTTCGACGGAGATAATTGAGAGTAT
TTCTCCGGAAGATCTTGCACCTACAGTGAAAATGTGTATTGATGGACTTAATTCGAGTTC
GATTAATGTTAAGAGGTCAGGGGCTGCGAAATTGAGGTTGTTAGCGAAGAATAGGGCGGA
TAATAGGGCGTTGATAGGAGAATCGGGGGCTGTTCCTGCTTTGATTCCGCTTTTGCATAG
TAGTGATCCGTGGACTCAAGAGCATGCGGTGACTGCGTTGTTGAATTTGTCGTTGTTGGA
GGAGAATAAGAAGGTGATTACGAAGCATGGAGCGATTAAGCCTTTGATTTATGTTTTGAA
GACGGGGACAGAGACATCTAAGCAGAATGCAGCTTGTGCGTTGTTGAATTTGTCATTTTT
GGATGAGAATAAGGTTTCAGTTGGGGCTAGTGGGGCAATTCCGCCTTTGGTTGCGTTGTT
GAAGAATGGATCGAGTAGGGGAAAGAAGGATTCGATTACGACGTTGTACAAGATTTGTTC
GGTGGAAGTGAATAAGGAGAGAGCGGTGGCTGCTGGTGCTGTGAAGCCGTTGGTTGACAT
GGTGGCAGAGCAAGGGAGTGGAATGGCAGAGAAGGCTATGGTGGTATTGAGTAGTCTGGC
AGGGACGGAGATTGGGAAGAATGAGATTGTTGAGGAAGGTGGGATTCCAGCTTTGGTGGA
GGCAATTGAAGATGGATCGATGAAAGGAAAGGAGTTTGCTGTGGTTACATTGCTTCAGTT
GTGTAGTAACAATGTGAGGAACAGAGGATTGTTGGTTAGAGAAGGTGCAATTCCTCCGTT
GGTTGCACTTTCACAATCCGGCACTGCTAAAGCTAAGCACAAGGCGGAAACCCTTTTGGG
GTATCTGAGGGAACCAAGACAGGAAGCATCATCTTCAAGTCCTTAGAGGTATCTAGATAC
ATAGTATACTATACTAGAGGTGGTTGGTTTTTGGCTGTATATAGGTAGTGTTTTGTTGTT
GGTTTGTATAGGATGGTTGAGATTTTTTTGAGTGTTTTTACCATGAATGTCAGCAGTTTA
GTACTAAAGAAACTGACTGTAGGTTGTTTGGTGTTGACTAGTTCTATTATGTCTGTACTC
TCTGTTAGTTGCTTTTAGGGTGGTGGAGGATTTGGGTTGCTGATCCTTGTGTTTTGTTAT
AGGACTGATCCAGATTTTCTAGATTTATCGTAGTACAAGTAGTTTATTGTACTCTCATGT
AACTTCGAATCATATATAATGATCTTTTGATTTGTTACAAATGGTATATGTCCTCTCATC
TGCGAGAACCACAAAGAAGATACATCTGACCCTATATTACCGAGATT
>comp28928_c0_seq1
TGAAGTTATGGGCTTTGTAGTGCTGTGCTAAATTTTGGTGTTTTCCCTACCAAGTTGAGC
TAATACTGTTGAGTTGATCAGCAGACACAAACAGATGTTGATATGGTAAAACTAGAAATA
AAAAAAAGTTAATCGAGTCGCTAGAGTTGCCAGTTGGGATGTCAGTTGACCGTTACAGAG
TTGCAGGAAAATTCTTTGACAGCATTGAACCACAAATTTGGTTTATATTTTTCGTTCAGT
TATATCAAATACCCCCTACACTGGCCTGCAACAAACCTGAGTCAGATCCACCTTAGCCTC
AGTATTGTCATAGTCAAATCTGACTAAAAAGATGCAACTGCAGGCCTCTGCGTCATGTAT
ATTTCTTTCAATTTCCAAGATGTGTGCATCACTGTATAATGCATGATCAGCATTTGCCCT
GTAGCATAGAACAAGGTCTCCAACTTTAATCTTGTCACATTCAGAAGGTTCCAAAGGAAT
TGAACGTTGACGTACTGCTTTTTTCATATTTACCCATTCGTCTTCATCATGATTAAAGCC
AGAAAATCGAACACGAACTTCAATCTCGCCAGAATAAAGAACTCTGTAGTTGAGGAATGA
GGCCACATCAAACCAAGCACCATCTTTTGCAGACAGGGCTTCATATCGCAAATCTGAAAG
TTCGGCCACCCTTTCAGCTTTGGATTTGTGAGGAGTTCTAATAGTATCAGTTAGAGGAAC
AACTTGTGCAAAAGTAGCAGGTGAAGAGCTTCCAGAAGCTTTGTTTCTTAAAGAAGAGAC
AAACGCTTTAAAGGAAGTATGTTGAGTGTCTTTTGCTGCCATTCTATTATGTTTCTCCTG
GAACCAGCTTTCAACCTGTTTACACTGTATGGATGGCTTTCCAATACGATGAGCTGAGGA
ACTAAACTTGGTAGCAAGTTCTTGACAATATTTCTCACTCAATAATTCCTCACCTTTTTC
CTTATACAAGCTTTCCATTTCCAGTACCTCAGCAAGAGTGAACTCAGGAGCTTCAGTCTC
CATTTTCAGTGATTCTTGATCCAGACTATTACGGCCTTCTCCAGAATTACACTGCTA
>comp12409_c0_seq1
GAGAGAGAGAGAGAGAGAGAAGATATAAACAAAAGATGAAGCTTGGAATGATGCCTGCAT
CTTTTTCCGGCGGTTATGTATTCATCTTGATCTGCGTGTCTGTATTTGTACCTGTATTAT
GTGATTTTCCTGTAACTCTTTCCCTGGAGAGAGCATTTCCCACCAGTCATGGAGTTGAAA
TGAGTCAACTCAGAGCTCTTGACTCGCTTAGACACTCTCGAATCTTGCAGTCGTCTGCTG
GTGGTGTTGTCGATTTCGAACTTGCTGGAACTTATATTCCTAGCCTTGTTGGGCTTTATT
TTACAAGGGTTCAATTAGGTTCTCCACCAAAAGAATACTATGTACAGATTGATACCGGAA
GTGATGTCTTGTGGGTTAGTTGCAGTTCTTGCAACGGCTGTCCTACAGCAAGCGGACTTG
ATATTCAACTCGAGACCTTTGACCCTTCATCCTCCA
>comp31373_c0_seq2
AGCACTGTAACTGTTCATGCCATCGAGGTGGTTTGTTCCTAAGAACTAAAGGTCTTTCCT
TACCCTCTTCACCTTCCGCGCATGGGCCAACAATGTCAGAAAAACGAGAGCTACTGAACT
CAGTCGAGTTGTAGATTGATTTTGAAAAGGATATGCTCCTGAAAGAGTTCTCGAGTGAGC
GCGGGAAGAGCTCTGGCTGGCCTGGTACAGAACCACCTGGCTCAAGAGCTGAGTTTGGGA
TTGAGTGCATGACACAGTGCATCCTGCGTGGACCTCTGGTGCCTAGTACATTTAGCTCGT
ATGTAACTTGGGCTATATTGAAACTCCCGGTAGGAACTTTTGGAGAAACCTTTTTCGAGT
AAAATCGACGACTTGAATGACCGGGTGGAGATATATGAGCACCATTATATGGAGGTTGTG
TGTCATAAATTATGAACTTCGTGCCAAGGAAATTAGATCTCAGTTTTCCAATGTAAGTGC
TGCTTGATTTCGATATGTTATCTGCATCCATCGAGATCACATACTCTGTACAGGTAGTTC
TTCTAGTACGTTTTGCAGATAGAAGAAACTTTCCATTTTCTACAAGCAAGGCAGGACTGA
GACAAAGAAACAGACGATAAGTCAAGTTAGCTTTGTCTCTCTTGATAAAACACTGTATAG
TGCCATCCCGAGTTCCTGGCTGTTTCAGAGAGACTGGGAAAGTTAGCTTTCCTGAAACTT
CTGGATTTATAACAATTTCTTTGCACATTTCCCTCCATGACTTGCACACAGCAGCACAAG
CAACAACGTGCTTTCGAGCAGGCCATGTACTCTCACTTGCCTCCAACCGCTTAATCACAT
CACTCAGTAACTCAGGTGGAAGATTAGCCCAACAACTGTCTTGGATGACTACAGGTACAT
CATGCAGCTCATGAACAGCTCCATAAGATTTTCCCCTGTGATGATGACCAGGAAGTCTCA
CCTCGAAACCCCGTCTTGATAAACTCCCAAAACCATCTCTCACATCACGTACTATACTGC
GAAATGACATCTACTCCAGCACGTGCACTTCTCCAAAACAAGCGGAATTGTTACATACGA
TATCTGTACCTTGTTAAAGTCTATGAGTTTACTTTGGTGTAAGCATATGTGTGTGTATAT
AACGTGTGTACTCGACTGACTCTCTGGGTTTGTGAAAGGCGGCCTTTTAGGTGTGTGTGT
G
>comp35654_c0_seq1
GGACCAACCCAACTGGCGATTTCCCAAAGTCATAATTAATTAATCTATTCGTTAAGCAAT
ACAATTTCAGAATATATTGACTTACATGGACCTTTATAGTATTTACAAGTTCAGAACTCA
ATCACATCAGAAATTGAAACATCCCAAATCCTTTTTCAAACAGCAGTTGCAATACCTGGG
GGCAGTTTGCAGTATAAAAGACAATCACTTGTCACATATCAGCTACAGACCACAAATAAG
CTTCTTTTTCCGTTGCTTGTTTCTCATTCATTCTCGTAAACATTGCCTTCTCAAATCCTG
TGCTGCGATCGACACCATCCCAATGTCTCCCAGGTTTTATGCCATAGCGATTTGGTGCAG
CCTCTAATCCTCTTTTTAGCCAGCTATGCTTTGGGATTTCTTGAGGAACAATAAAACCTG
ATGCTTTCATTTTCTCATCATCTCCCATATCCGGCAATACTAGTTCATCATGATTTTTCT
TGACTAGATGAGCCATTGGATCACCCCATCTTGGTCTATCCTTCATCATTCTATCAAGAT
CTGGATCATCTCTGGTCCGTGCAAATGGTTTTGCCTTTTCTAGTTCAAGCTCCTCCTGCC
TTGCTTCAGCTTCCCTCTTTTGAGCCAAACCCTTTCCCCACTCCAACTTAACCTCCTTTG
GCTTTTCGTCCTTCTTTTGTGACTTCAGAAACTCATCCTTTGTGAGGCGCTGTCCTGTTT
TCTTATCACGGTAAACCGGTTCAGCACCTTGTCCAGTAATTGAAGGGTCCTTCGCTTTAA
ACCTAAGAAATTCTTCTTTCTTTGCTTTCAGTACCTCTTCTGTCACATCTTTTCCACTAA
CCAACCCAGTTTTTCTTTGTTCAGCCTTGGATGTGGATTCCTTTGAGTGTTTTCTTGGCG
GAGAAAGGTCCCTTCTACTTTTCCTTGGGGGAGAGAGGTCTGACACTTGGGACTGTGGAT
TACCTGATCTACTTTTCCTTGCTGGTGAAAGATCTTCCCAGGGAGACGAATGTGAATCAA
CTCCACCTGGGGAGTCACGACGACCTCGTCGAGGAGGAGAAAGAGTGGGATCTGGAACAT
GACTTCGACGTCGTGGTGGTGACATATCCAAATCTACGTGCCCTGACTTTGAAGTGATTC
CGATGCGTTCTGGTGACGGAGTGTTTACAGTAGCCCTACGCTTTCGTCGAGGAGAAAAAT
CCATCTTCTGGTCCATTGATTCTGAAGGACTGTGGTAACGCCTCTGTCTCTGTCGTGGCG
GTGATAGATCAGCTATTTCTGCATCAGAAGGCTTTAATTCAGGTTCTGGTGAAGGCGTGT
CGTTCCTAGACCTTCGTTTTCGTGGAGGGGACATATCAGAATTAGAGTCAATTAACTTCT
GAGGAGCATTATTGACTGAAACCCAACCACTTCCATCATCAGAAATGATACCATAAGGAC
GTCTAGCCTTTAGTTGCTCAAGTCTCTTCATACGCTTCACTTCAATATCTTCGTCTACCT
GGGGCTTCTCTTCATCTGCCGAATCATCATCATTATCTTCTTCAGGTACTACAGGTTTTT
GCCATACAGGATCTTCGTCTACAACAAGGACCCCAGTCACATCAGGTTTCTTCTGATTTT
TCTTCTTCTTCTTCTTCTTCATCACCACTGCATTAACATTATTCTTACCCTTCTTCATGT
TGTCATTACTGGAATCTTTCTCACATTCTTCAACCCCGAAAAAATCGCAACCCAAGCAGC
CACTAATGTTACACAACTTGCACGTCTCTGTCTCGGGCAAAAACGATGTTGAAATGAATC
CAAAATGTTGTGTCATGTCCACTGATGTGTCACCAGTTATGATATTTCTAAGCGCGCTAA
CCATGATGAATGCTTCTTCATCCGGGCTAATCCGCGGCGGCGGTGGTGGCTGGTTGTAAT
TGCTGACTGCAGCCGCTGGATAGCTTAGGTGAGTTTTGTATGTTCTGTTTTGCATGTCGA
AGAGAGACAGCTGCATGTAAAAGAGTGAAAG
>comp5048_c0_seq1
GTAATCAATAAAATAGAACAGGGGAGCAACCAACTTATAAAGATTTAATCTTTCGAATTC
TAATCACACAATGAATAGAAAAAGAATCATTACCTCTGTCTTTGTGTTCAAAACATTGAA
AGAATCATAATTATTACAGTATAAATAAAGATCCGATCTTTGAAATCCTAATCAAACGAC
AAAAATATTAAAATTCTACAGACAAAGAATCCAAAAATTACAGTAGGAATAGA
>comp29631_c1_seq1
GCCAGCTATATTTGAAGCTTCAAAATTGAAGGTCCTGTTTTTAGGAGTTGATGAAAAGAA
GAATCCTGGGAACCTTCCAAGAACTTATACACTTACACATAGTGACATAACTTCGAAAAT
CACTCTTGCCATCTCTCAGACTATTAACAATTCTCAGATACAAGGGTGGTATAATAAACT
ACAAAGAGATGAAGTGGTTGCAGAGTGGAAGAAAGTTCAAGGAAAGATGTCTCTTCATGT
TCATTGTCACATAAGTGGT
>comp1653_c0_seq1
ACTCAAGACTAAATTAGGACAGGTAGTTGCAAGGGGTATGAGTATATAGCAAATATAAAT
TTCTCGATGAATTAAATCGTGTAACAAAGGTATGTATGTAATTACCAGATATTTTTCACC
AAACAAAACTAAATTGAGATTACGAAACTTTGAAATTGAGGCAATTCAATATATAAAAGA
ATGGAGACAAGTAAAGCAAAATCAAATTAAAGCCAACG
>comp99776_c0_seq1
TGTACTAGAGAGAAAATCATATATTACAGCACTTAAGAGTTTTCCAGGAAACAAGATAAA
ATTTGAGGAAAGGCCTTAATTCTCCTTTTTATCAACTACGCCATTTGATTCATACTTCTC
AACGTATAGTGGCAACCCCCTTGGGAATTCTACATATGGGTATGCAAAAGGTAAGTCACC
ACATTCTGTTCTCCATCTGAATTTTTGTACAAGGTGGTGGAGGAAGAATGCGACTTCTAC
TTTAGCAAGTTCAGAACCAGGGCAGCATCTTGATCCTCCACCGAAAGGGGTGAACTTCTT
GCATGTCTGTTCTTGATTCTCCCATCTCCAAGGATGAAACTGGGAAGCGTCTGCATGGAG
AGTTTTGTCTAAATGGACTGCACTGAGAACTGGTAGGACTTGCCAACCCGATGGAATTAC
AAAATCTTTATATTTAACATCTTTAAGAGCCTTTCGGTGCACAAACTTGACAACGTTCCC
GTACCTTAAAGCTTCATTGATGACATGTTGTGTGAATTCCATTTTCTTATAATCTTCCCA
GTTCAAAGACACCTCTTGACAACG
>comp31693_c1_seq1
GGGGGACATAACTCTGCTTCTTCTCCTCTTGTATGCATAATCAATAATATTCATATCTGC
TTCTAGCATAGTCTTGTATGGTTATAAGAATAACAAGGTAGGAGACAGAAATGATGATGG
GGAAAATGATGAACATGAGTGCAGCATCATCATCATCACGAAACGGGATTAATAAACTAG
ATCGAAAGACGGTGGAGAGGAATAGGAGGATACACATGAAAGGACTCTGTCTCCGCCTCA
CTTCTCTTGTCCCTCCTCACTACTTCAAGCCCTCTAGGGATATGTTATCACAACAAGATC
AGCTGGACCAGACAGCAGCTTACATTAAGGAACTAAAAGAGAGGATTGATGAATTGAAGG
TGAAGAAGGAATTACTAGCTCCAATGAGCATGGACGGAACTATGAGAAGCTCAATATCCA
CATCATTCATAGTTCCAGTGGTTGAATTAAGAGAGTTGGGTTCAAGTAACATAGAAGTGG
TTGTGGTCAGTGGCTCAGATAAGAACTTTAGGCTATGTGACGTTATAAGTGTTCTTCAAG
AAGAAGGAACAGATGTAATCAGCACCAATATTTCTCGGGTTGGGGACAGAGTTTTCCACA
CACTCCATGCTCAGGTAAAAGTGTGCAGAGTTGGTGTGGATACCACAAGGATTTGGCAGA
GATTACAAGGATTAATGTCCTTTCCTTATCTATGTGAAGATTTGCAGTCTTATTGATTAG
AACATGATGTTTGACGATGACGACGACGACGACGATGATGATGATGATGATGATGAAGAG
GAGTCTAGCTAGTTAGCTCTTTATTCTGAAAACAATAAGTATCCTGTGCTGAACATGTGA
AGCTGACCATGATCGGTGTACAATGCTGATCTGATCCGTTCTTGTTCAAAATCTTAGAAC
CTAAAATGTAACTGCCTTCTGGTGACATCAGTATACTAAAATGAGTAATGTCGTTATGCT
AAATATAGCAGTTGGGGCTATGGTTAAGAATTAATGTAAATGTATAAATGCATTTAATAT
GTCAATTTATACATAATATGTAAAAAATTAGTCATTTGAATGAGACAAATTTTTTGTC
>comp24294_c0_seq2
GGTGGAGGCGGATTTACAAAAGTATGTAGTCTCTCTCCAGAACTCCAAAAATTCACTGGA
GTTCCTGAATTGGCAAGAACTGGGGTTGTTAAACATATGTGGAATTATATTCGAGAAAAT
AATTTGCAAGACCCATCAGACAAGAGAAATATAATTTGTGATGATGTGTTACGTGCCCTT
TTCAATGTGGATTCTATTAATATGTTCCAAATGAATAAGGCCCTAGCTAAGCATATATGG
CCATTGGATTCTGATGCAGCAGCTTCAGTCAATTCTACACCGAAGGAGAAGCAGCCTAAG
CATGAGAGAGAAGATCCAGATGAATCAAAGAGAAAACAGAAGCGGCAGAAGGGTTCGGAC
GTGGTCACTTTTCCACTTTCAGATGCTCTGGTGAAGTTTCTGGGTACTGGTGAAACTTCA
TTAGCGCGAACTGATGTTATAAAGAGGATATGGAACTACATCGATCATAATAATCTCCAG
GATCCATTTGATTCAGGAAGAATAATATCTGATGAGAAGCTGAAAGAGCTTTTTGAAGTC
GATGCTTTTGATACACTTGCTGTTTCAAAACTCCTGAAGAGTCATTTTGTGAAGGCTGAA
AAGTGAGTGCTCCTTGGACCTTGACACTTTATCCCAACGAATCGAAGAAATTTTGAACGG
AGATCAAGTTGACTATCCAATATTTTGTATAACAGTATATTTCCAATGTTATTTGGATGT
CTAACAATGTAGGAATAGAACTTTTGAAATATGAGAAAAAGGTTGGTTTATAATTGCTCG
GAACTCCGTTGTCTTCCT
>comp11069_c0_seq1
GCCGCCACTTGTGTATCCTCTTCCAATTCACCTCTGCTGCTCGTACCATTGTGTGTGTAT
AATAACATATACATGGAAATCGCAAGCTATATCGATAAACCAGTTGTACCAGGAGATGTT
GTTCTGGATCTCTCCTCCATGTCCAACCAAACTATTAAGCTCGGCGGTGGTCTCCGTCAG
GACTGTGATTCAATAACTGCCATGAAGGCTGGTACGCTGAGGTTCTCAAAGCCGAACAAG
TATTGGATTGAGAGCTCCCAAAAACGGTATGTACCTTCTGCAGGAGATACTGTTCTTGGA
ATCGTGGTGGATTCTAAAGCTGATAACTTTCTTGTGGACATAAAAGGACCTGCATTGGCA
TTTCTACCTGTTCTTGCGTTTGAGGGAGGAACTAGGAGAAATATCCCCAAGTTTGAGGTA
GGTACGCTGATATATGTTCGTGTTGTTAAGGCCAATGTTGGCATGAACCCGGAACTCGCA
TGCATGGATGCCAGTGGGAAGGCAGCGGAATTTGGGCCACTTAAAGATGGTTACATGTTT
GAATCATCAACAGGCCTTTCCCGAATGTTGCTGAGTTCTCCAGCTTGTCCGGTTCTTGAA
GCACTTGGCAAGAAGCTCTCATTTGAGATTGCAGTTGGCTTAAATGGCCGTGTTTGGGTG
AATGCTGCATCTCCATCAACTGTTATCCTCGTCTCTAACGCAATCATGAATTCTGAGACT
TTGACAGGTGTGCAGCAAAAACTTATGGTAGACAAACTGCTCCAGAGAACGCAGTAGGAA
CTAGCAACATTCATGTCTTAGTTTTATTTTCATTTTACAATATGTAAAGTATGTGCAAAG
CAGTTTATGTTTGGAAACAATAACAATCGATGACTCTATAACTTCTTTGTTGTGAACTAT
AAGATTTTACTTGGCCTGAAAATTATATGGAG
>comp106747_c0_seq1
TAAAGCTGCAGCCATCATGTCAGGAAGTGGCATTTTGACCTTTGTGAGCATTATTTCAGT
GTTGTTTGCACGCCTAAGATCAACCAGGTGAACTTTGTCAGGTTTAGATCCAAGAGACTT
CCGCCTGTCATCCGACTTACCACCTGTCCTGCTCGACTTTGGGAGTGTAGCAGAAAAAAG
GGACTCTATTTCTGACACATCAAATTCTGGCGAACTCTGAAGATCACCATTCCTTTGTAG
CTCTTCCCATAAGCTTCCTTGCAGTGCCCTGGTTACCTTGCTCCAGTGCAGAGGTTTTAA
GGTAGATCTTCGGGGTGCTAGAGCAGGCGTGCCTCCTGGACGAGGAAGCCCGCG
>comp198498_c0_seq1
GGAGGGAGGGAGGGAGGGGGGAATAGAAGAAGAAAGCCCTAATGTAAAATCATACAAGAA
TGAATGAAAGTGAGGGCGTTACCGATTAGGAGGAATATGAATAATTTAAAACCACAACAA
CCGCCGATCAGATTACTGCCGCCGTTTAATCATTAACTTTCCGTCGCCTGAGTTGAGTTG
AGATATCAATTGGCGCCTGCGGGAATTTAC
>comp14737_c0_seq2
GGTGGTGATTATATGTGCAGGATCATTCAGACGCGGGAAGGCTTCTTGCGGAGATATGGA
CATAATAATTACTCATCCTGATGGGAGAAGCAAACTGACCAGTGAGCTTCATTTTTCTCC
CAGTCATATAGGTTTTCTACCAAAATACATAAAGCACCTGAAAGATATGAATTTTTTGAA
AGAGGATTTACTTGTTGGTATTCACAGTGAGGAGGGTACTGACTCAGGAGTTGACACCTA
CTTTGGTCTCTGCACATATCCTGGGAGAGAGTTACGATATCGCATTGATTTAAAGGTATA
TCCGAAGGAAATATATGCATTTGGATTAATACACTGGACAGGGAATGATGTACTCAACAG
GAGGCTGAGGCTCATAGCTGAGTCAAAGGGGTTCCGGCTTGATGATACAGGACTCTTTCC
TGCAACAAAAAGTTCAGGTGGCAATCGGGGCGTCAGAGCTACTGCA
>comp228386_c0_seq1
GTTAGGTTCTCGATGTTAAATGTTTAATTTTAGCCAGTTTAATATTTTGAAGAACTTAAC
TTCCTGTTAGGGCTGAAAAGGCTCAAATGCAAAGTCAATGAAGCCATTAAAACTAACGAA
GCCATTAAAACTACTGGGGCATGTAGCTGATTTATCACCGCAACAGCCACACCACTTCCC
TGTTCAGCTATTTAGTATTTGCATTGTCGG
>comp29648_c0_seq1
CTCTCCGAAGTCCAGGAGCGTGCTGCTAAGCTCAGCGCGCAGAAGGCTGACCTCGAGACA
CAACTTAGGGACACCCAGGACCGCCTTACTCAGGAGGAGGATGCCCGTAACCAGCTCTTC
CAGGCTAAGAAGAAGTTGGAACAGGAAGTGTCCGGCTTGAAGAAGGACGTTGAGGACTTG
GAACTCTCCGTCCAGAAGTCAGAGCAGGACAAGGCTACCAAGGACCACCAGATCCGCAAC
TTGAATGATGAGATCGCCCACCAGGATGAACTCATCAACAAGTTGAACAAGGAGAAGAAA
CTCCAGGGTGAATCTAACCAGAAGACCTCTGAAGAACTCCAGGCCGCTGAAGACAAGGTC
AACCACCTCAACAAGGTTAAGCAGAAGTTGGAGCAGACTCTCGATGAGCTCGAGGACTCC
CTTGAGCGTGAGAAGAAACTCCGCGCTGACGTTGAAAAGAACAGGAGGAAGGTTGAGGGT
GACCTCAAGCTTACTCAGGAGGCTGTCGCCGACCTCGAGCGCAACAAGAAGGAACTTGAG
CAGACCATCCAGCGCAAGGACAAGGAGATCTCGTCCCTTACCGCCAAGCTCGAGGACGAG
CAATCCCTTGTCAGCAAGCTGCAGAAACAGATCAAGGAATTGCAAGGCCGCATCGAAGAG
CTCGAGGAGGAAGTCGAATCCGAACGCCAGGCTCGTGCTAAGGCTGAGAAACAACGCGCT
GACCTCGCTCGTGAGCTCGAGGAGTTGGGCGAACGTTTGGAAGAGGCTGGCGGTGCCACC
TCTGCCCAGATCGAACTCAACAAGAAGCGTGAGGCTGAGCTTAGCAAACTCCGCCGTGAC
TTGGAGGAGGCCAATATCCAACACGAGTCCACCCTCGCCAATTTGCGCAAGAAGCACAAC
GATGCTGTGTCTGAGATGGGTGAGCAGCTTGACCAGCTCAACAAACTCAAGGCCAAGGCT
GAGAAGGAACGCTCTCAGTACTTTAGCGAAGTCAATGACCTTCGTGCCGGTGTCGACCAT
TTGTCCAACGAAAAGGCTGCCCAAGAAAAGATCGTCAAGCAGCTGCAGCACCAGCTCAAC
GAGGTTCAGGGTAAGGCTGATGAGGCCAACAGGACCCTCAATGACCTGGATGCCGCCAAG
AAGAAGTTGTCCATCGAGAACTCAGATCTTCTCCGTCAATTGGAGGAGGCCGAGTCCCAG
GTGTCTCAGCTGTCCAAGATCAAGGTTTCCCTTACAACTCAGTTGGAGGACACCAAGAGG
CTTGCCGACGAGGAGGCCAGGGAACGCGCTACTTTACTCGGCAAGTTCCGCAACTTGGAG
CACGACCTCGACAACATCCGCGAACAGGTTGAGGAGGAGGCTGAGGGCAAGGCTGATCTT
CAACGCCAGCTTTCCAAGGCCAACGCCGAAGCTCAACTCTGGCGTTCCAAGTACGAGTCC
GAAGGTGTCGCCCGCTCCGAAGAACTCGAGGAGGCCAAGCGCAAGCTGCAAGCCCGTCTT
GCCGAGGCCGAGGAGACTATCGAGTCCCTCAACCAGAAGGTTGTCGCCCTCGAGAAGACC
AAGCAGCGCCTTGCTACCGAAGTCGAAGATCTGCAACTCGAGGTTGACCGCGCCACAGCC
ATTGCCAACGCTGCTGAGAAGAAGCAGAAGGCCTTCGACAAGATCATCGGAGAATGGAAG
CTCAAGGTTGATGATCTCGCTGCCGAACTTGATGCCAGCCAGAAGGAATGCCGCAATTAC
TCCACCGAGCTCTTCCGTCTTAAGGGAGCTTATGAGGAAGGCCAGGAGCAGCTTGAGGCT
GTCCGCCGTGAGAACAAGAACCTCGCTGACGAAGTCAAGGACTTGCTTGACCAGATTGGT
GAAGGTGGCCGCAACATTCATGAGATTGAAAAGGCCAGGAAGCGTCTTGAAGCTGAGAAG
GACGAACTCCAAGCCGCTCTCGAAGAAGCCGAGGCTGCCCTCGAACAGGAAGAGAACAAG
GTCTTGCGCGCGCAGCTCGAGTTGTCTCAGGTCAGACAGGAGATCGACAGACGTATCCAG
GAGAAGGAAGAGGAATTCGAAAACACCCGCAAGAACCACCAACGTGCCCTCGACTCTATG
CAAGCTTCCCTTGAAGCCGAAGCTAAGGGCAAGGCTGAGGCCCTGCGCATGAAGAAGAAG
CTTGAGGCTGACATCAACGAGCTTGAAATTGCTCTTGATCACGCCAACAAGGCTAACGCT
GAAGCCCAGAAGAACATCAAACGCTACCAGCAACAGATCAAGGATCTCCAGACCGCTCTT
GAAGAAGAACAACGTGCTCGTGATGATGCTCGCGAACAGCTTGGTATCGCCGAACGTCGT
GCTAACGCTCTCCAAAACGAGCTTGAAGAATCTCGTACATTGCTTGAGCAAGCCGACCGT
GCCCGCCGCCAGGCTGAACAGGAACTTAGTGACGCTCACGAACAGCTCAATGAGCTGTCC
GCCCAGAGTGCCTCCCTCTCAGCCGCAAAGAGGAAACTCGAATCAGAACTACAGACCCTA
CACTCCGACCTCGATGAGCTCCTCAACGAGGCTAAGAACTCTGAGGAGAAAGCCAAGAAG
GCTATGGTTGATGCCGCCCGCCTGGCTGATGAACTCCGCGCTGAACAGGACCACGCTCAG
ACCCAGGAGAAACTGCGCAAGGCTTTGGAGCAACAGATCAAGGAATTGCAGGTCAGGCTG
GATGAGGCTGAGGCTAATGCCCTCAAGGGAGGCAAGAAGGCCATCCAAAAACTCGAACAG
AGAGTCAGGGAGCTCGAGAACGAGCTTGACGGTGAACAGAGGAGGCACGCCGATGCTCAG
AAGAACCTTCGCAAGTCTGAAAGGCGCATTAAGGAGCTCACCTTCCAAGCTGAGGAAGAC
CGCAAGAACCACGAGCGTATGCAAGACCTGGTTGACAAACTGCAACAAAAGATTAAGACC
TACAAGAGGCAGATCGAGGAGGCCGAAGAAATCGCTGCCCTCAACTTGGCTAAGTTCCGC
AAGGCACAACAGGAGTTGGAGGAGGCAGAAGAGAGGGCAGACCTCGCCGAACAAGCCATC
AGCAAATTCCGTGGCAAGGGACGTGCGGGATCCGCCGCGAGAGGAGTCAGTCCGGCGCCC
CAGCGCACGCGTCCCGCCTTCGCTGACGGCTTTGGCACCTTCCCACCTAGGTTCGACCTG
GCGCCTGAAGATTTCTAAACGTTCCACTATAAAAAACGGACTGTACAGATTTTTCGTTGA
AATGTAACATTTTTTTTATACATAGCAGTTAAATACGTGTTGTTACAATAGCGTGAAACG
AGAAACTGTAAAAAAAATTTGTAAGCCAACAAAAAAATATACACTTTAGTGATTTAATCT
TTTTACGAAAGGCTATTTTATAACTTGTTGATATTTATTTATATTATTTATTACCGTGGA
GTATGTATTGAGAGTGCGAGGTTGCGAGAGATGCCCACGCGCCGCGACTGCGCTTGCTCA
TTGAGACACGACCCACAGCCCCACACCGCTGCCGGCCCGCAAGCCTCT
>comp25281_c0_seq1
GGAACCAGACTTTTCTCTTTCCTCCCTGTCAAAAGCGAGAGAGAGAGAGAGTCCCCATCT
GTCTCTCTCCCCAGAGAAATCCCATTTAATGTGTGTGAGAGAGAGACACTATCATTTTTA
GTCAAGAAGAGAGGAGAGAGAGGAGAGATTTCAGGCACACACTCCTCCACCAGGTTACAT
TGTGCGGTTAGAGAAAAACAGCATTGACGACAACTGTTACGTAAAAAAGAAAGGAAGGAT
GCGCAGGTGGCTGTGTTGTACGTGTCAAGCTGAAGAGTCATTTCCTCGACAGAATAGCGA
GCCTTTTAAAAGCCCTAAAGACCAAACAGATGGACACCAAAAAAGTTCGAAGGTACGGAG
TCCTGTTAAACATGAAGTGCAGCCAGTGCCAACCATTGAAGTTCCAGCACTTTCTTTGGA
TGAGTTAAAGGAGAAAACTGATAATTTTGGATCGAACGCATTGATCGGTGAAGGGTCCTA
TGGAAGAGTGTATTTTGCAAGCTTAAGTAATGGAAAATCTGTGGCCGTGAAAAAGCTTGA
TGCAGCCCCTGAGCCTGAGTCAGATAATGAGTTTCTGACTCAGGTTGCCATGGTTTCGA
>comp32769_c2_seq2
GGGTCGCCCAAACTATTTAAGCATTAGATCTAGGGTTTACAAACGCCCATCAAACTAAAC
CCCCAATCCACAAAATTCACACAACAAGGTTACAATTAAAAGCAAGAAAATGTCTGGTGC
TAAAGAGCCTCAAGAATATCGAATATTTGTTGGGGGATTATCGTGGGAAGTCACTGAGCG
TCAGCTTGAAGATGCTTTCTCTCGTTACGGCAAAATTATTGATTCCCAGATCATGATGGA
AAGAGACACTGGGCGCCCTCGGGGCTTTGGGTTTCTGACCTTTGCAGATCGTCGCGGAAT
GGAAGATGCAATAAGGGAAATGCATGGTAGGGAGTTGGGTGATCGGGCAATCTCAGTGAA
CAAGGCCCAGCCGAAGATGGGTGGTGATGATGCAGGTCGTGGCTATAGTGGAGGTTACCC
ATCTGGTGGCAGGGGAAGCTATGGAGGAGATAGATCATCAGGGCAGGACGAGTGCTTCAA
GTGTGGGAGGTCTGGGCACTGGGCCCGAGACTGCCCTTCAGCAGGTGGTGTCCGCGGTGG
TGGTCATTTGTCATCAGTTTCCAGGTTTGGTGGCCGTGGGGATCGTTATGGTGATCGGTA
TGGTGAACGTGATCGTTTTGTTGATGATAGATATGATGGAGGACGGTATGGTGGGGATCG
CTATGAAATCAGAGAGACAAAGTATGGGGGTCGTGATTATGTTACTGACAGGTATCCTCC
CAGCAGTGATCGCTTTGTAGGTGATCGGTACGGAGATTCAGATCGCTACCCAACAAATGG
ATATGGCAAAGAGAGACTGTATGAAAGGGATGCTGGCCCAAGGCGAAGCAGTGAAAGGTA
TGGAGGTGGGGGTCCAGCACGCTATGAAGGGAAAGGTTACAGGCACAGAGCTGGTCCGTA
TGACCGCCCAAGGAGGGGTGGACAGCCATCTTCCTTCGACCGTTACTAGATTATCTTATC
AGTTCTAAATGGTACTTGTACTTTCTGGGTATCGAATTACTTTATGTTTGCAGGATGTTT
GCAGTTGTATCAGCATTTGATGTTCTGACACTCGACAGTGATGATTTTCTTTTAGTTTCA
GCTAGTTCATATCTTTTTAATCCTTGATCAGTCAGTGATTGTCATTGATTGCTAGAGAAT
CATGTAGACACTATGGATGTAGAAATAATATTTCGAGTTCGAC
>comp29121_c0_seq1
TGACATCAAGAATTATTGGAATACTCATTTGAAGAAGAAGCTAAAGAAGCTTGAGAACAG
TAGCACTTCTGATGATGGAAGGGCTTGTTTGCCTACAGAAGACAACACTCCCATTTCATC
TTATTCACACTCCATATCTAGGGGCCAATGGGAGAGGAGGCTTCAAACTGATATTCACAT
GGCCAAACAAGCCCTAAATGATGCTTTGTCATTAGATCAGAAACCGGTGATCGTCCCTCC
TCCAAACCCTACTCATGAAGCTGCATCTACCTCTTCCCAGCTCTATGCATCAAGCACTGA
AAACATAGCAAAACTGCTCAAAGGTTGGATGAAAAATTCACCGCAAATGTCTTGTTCAAG
TACTACTGTCACTACTCAGCATTCAGTGATCCAGAAAGTTCAAGATGCTCATGTTACTGA
TTATTCTACCTCAAGTGAAGGTACTGATCAAAGCAAAAGTAATGGGATTGATCTATCTCA
AGCCTTTGACTCCCTCTTTGGATTCGAGACTTTGGACTCAAGTTCGAATATTTCGGATTT
TTCCACAAAATCTCACAACAATAATAATAATATGTCTCCTGAGGAAGCCAGTACCTTCTT
CAACAGTGAAAGAAAGCCAGACCTCAGTTCTCTAGTTCCATTCTCGGTGTTTGAGAATTG
GTTATTCGATGATGGTGCCCATAACAAATTAGGGCTCACTACTAACTTTTCATTTGATGA
CATATAAAGCTTCCGGATCTAGTGTTTTTGTAATCGGACTTGGGAGATCTTGTTTAATTA
TTTAATCTCTATGCGATTCGTAAATCCTATTATCTTGTTTATTCTGTTATCCAGTTGGGC
CCAACCATGAATATGGTTTTTTCTTGATCTATTGCAATAGACAAGTGTTGTTGATCAAGT
AGCAACCATTTTAATGTGCCTTTGTTATGAATCAATGGCAATTTTTTTATATATTTAATT
ACAA
>comp8837_c0_seq1
TGAATTGTCCCGGGAAGCGGTGTAGTCGGGAGACAAACTTCACTAGTCTGTCCTACTACA
TTAACCTGACCCCCTCTCGACGCGTGATTCACAGTAACACTAGGTATGTTTCCATCATTA
TCCGAACCACTTTCGGATTTCGAGGGCTTCCGTTGCCCAATCTTAATTATCTTATTAAAC
ATCTCTCCACAACAATCACAATCACAAACCCTAACCTAATCTCTCTTTAATTATTTTCTT
TATTTTTTCCAAATTTAATATTTAATCATTTATTCAGATATAATCATAATTGTTCACAGA
TCAACATAGAATACAATTAATTAAATTTAAGCAAGACTATCATGGAATATATGTGTGTGT
ATGTATAGGTTATTGGATGAAGGGAGAGGATTGTACCGTTGGGAAATGAATCCGGCAATC
GCCGGTGAGAAAAGAGCGACGCCGGCGATCAATGGAGAGGGCGATAGATACAGGAAATGT
ATGTATACATTATGG
>comp6528_c0_seq1
TCGGAAACCATCTACTATATACTGGCAAAGTTTTTATCATCCAACAGATACCTGGCTTCC
AGGTGCAAAGCTGGGAACTAATAATCTTCTGACTTCATGGAAAAACTCCGATGATCCGTC
TTCTGGTTTATTTTCACTTAGGATAGATGTGAGTGAAGATAGGAATCACACATTAGTCAT
GGAGTGGAACAAGTCAACAATGTATTGGAGCAGTGGAATATGGAAAAATAAAATGTTTAG
CATGATTCCTGAGCTAAATTACATGT
>comp29689_c0_seq1
TATTATGTTTGGTATCTGTTATGAGCTACACTTCACATTCTAGTTTACACAACACCAATA
TAATTCATACATTTTTTCTTTGTTACAGGACATACATTAAGTTGCATCTAGTGTACAAGA
TTCTCCCATCGACATGTTCTCTTGGCCTAACACATAACAAATAGACAATTGACCATCGCG
CTAAGTACTTAAAAATAATTTCGTGATTGATTGCGTGACAGGCGCTGTAACTTTTAGTTT
CTTGATGTAAATAAGATGTAATTTTGAACTGGCAGCTAAATGAGACGACATATCACCTGC
ATCTTATGTTGCTATAATGTCCTCAATTAGCCGCCCCAAATTAATGTAAGACGATCCATT
CTGTCATTGCAGCCCTGCTCTTTTCCTTAATCTCAGTTACTTTCTTCCTTAAATCACTTC
CATCCTTCATCACCTCCCTTATCTTTGACTCGATAGCCTCGGCCTCAATAATTAGTTTAC
ATTCGGAGAATGCATAATGTGCATACTCCATGCAAATATCCACTGCCATTCCCAACTCAT
TCACCATTTCAAAAGCATTCAGTTGCTGCTCTGCGTACGATGGCCACGTAGCAACAGGTA
CTCCAAACCACACACTCTCTAGTATAGAGTTCCAACCGCAGTGGGAAACGAAGCCCCCCA
CTGCACGATGGGACAGCACTGCCACTTGTGGGGCCCATCCGATAATTTTCCCAGTTCTTG
ATGTTCTTTCCAAGAATCCAGGAGGAAGAATATCCTCCAAGTTTTCGTATTTGCTTAAGT
GAACTTTATCCGGCGGAGCCAGCGGACGTAGTGACCACAAGAAGGGGTGTCCGCTGTGCT
CCAGAGCAAGTGCAATTTCCTTCACCTGATCCTCTGGAAAATTTCCGAAGGTCCCAAAGC
ACAAAAACACTACAGATGAGGGGGGTTTTTCATCCAACCATTTAAGAACATCTGCAGCTT
TATCGGAATCTTGACCTCCACTGGTGAGATTTAGATTTGGTCCAACAGCATACACAGGAG
GGATCTTCTTATCTGCCATAAGCGACTCAACAGTATAAGACTCTAGCTCCACAAATGTGT
TTACAATAAGCCCTTTGGTCTCTCTAAACTTGCGTCCAAACAATAGCATCAATTCATATC
CTTTTTCGTCCCGACACATAGCTGGCAAGACCTTAGCAGGAACCTGACTTTTAAAATAAG
GAACAGATAACTGTGCATCCAAA
>comp25066_c0_seq3
ATTTACTCAACAAAGTATAAGCATCAGCTACTTATTAGCTTAAAGATTGAAAGTACTTGT
TAGTCTAAATAAAATTATTTAATTGGAATACTAAGAAATTTCTGAGTATGCCTCTACCAC
CAATGGGAAGTCTGTGAATTCTTTGATAAAATTGACTACCATCTCAGGATAAGGTCTTCA
AAACAGAACTACTAGAAAATTCAGCATACACAGTCCGATCTTCTGTTGCATGTAGAAGTA
GGACACGTCCATTTTTTGAGCGGACAAGCTCTTGAAGTATCGTGACAAAGACATTACAGC
TTGAGAGATTTCTATCTTCTTTGCATAACTGAAGCTGTCTGTCTTCCAAGCAATGATTAT
TAAGAAAATCCGGCTTTAACTAGTAAAAGTTCTTGTTCATGGAGACAACTAGCATAAAGT
GATTTTTTGAAGATTTTGAAGACAACTACATCAACTTTGGAGTCTTGGATAGATAACTAG
ATTCCAACAGCTTTTTACTTTCCTGAAAGAAATCTGAATCGTTACTCACTCCTTGCCATG
TCCCTCAAATCAACACTCTCTGGCTATTTGGATTTCGCAACTGGGGACTGGAGTACTA
>comp34983_c0_seq4
GGTGTAAATTTTATTGCATTTCAAATCAGTTTATTACAGTTGTAAAGTCGAATACTAATG
TGCGCATCTCTTCAAGAATGCCAGTACATTAAAAAACGAATAGTTAAACAAAGTGGTCTC
CAAAGGAACCTTCCATGCAAATACACAAGAAAACTACCATTAAAGCAAAAAGATTTATTT
CTTACCAGTGTATCTATTTCACTGTAATCTTAGCCGATATGATGGAGTTGATATCAAAAA
TTGCCAGTTTCCCAAAAACATACAATCGCATTAACTGGAAAATATGCTTCTTTTAGGTCA
AATATATACTGTCTAAAACTGCAAATCCTGCTGCAACACCTCCCTCATTTGATGAAGAGA
CCTTTGTTCGCATCAAGTAACCAGCATGATCATTAATAATTACGTTGTCCTTGTTCCTTA
AGTAGGCCCCATATATTCCAAGCTCTGAAACTGCACTCTCTTTATGGCAACTGCCATCGC
GCACCAGAATTGTTGGAGCAACAACTGGGAAGATTCTTTGCATGAGGATGTAAGCAGCAT
CTTCGTTCGTCCTTTCCCTTTGCAATCTTAATAGGGCCTCCCTCACATCATCTCCATAGA
TATTGTTCCCTCCGCCTTCTCTTTGTGGTTTCATGACATATAATTCAGGTCTTTCAATTG
CATCCTTAACTATGTTTGATTCTTCTAAGCTCCATAATCCTGCAAAGCATTTCCGTAGTG
TGGCGATGTCGTCTTTGTTTTTAAGAAACCGTTCGAGGACACCAGGTTTTGCAAGCTCCT
GTTGAATTTTCTTGGTGCCAACCAAATGATAAGAAATTGAAGGACATTTGACTGCAGCAG
ACTGCTCCATCAGTAATCTAGCTCTCCATTCTGATTCTGTAGGATAATCTGTTGGTGCAT
ACCCAGCTCGAAAATAAATCACCGCAATAGCTTCACCATCAATCACAAGGGTTCCATCTG
GTTGAAGCTCCCCTTGCGCATCAATTTCAGCTAATGTCTTACGAACAGTTGTAATCTTAT
GTTTTTCATTTAGAACTAGTGACAACCAGTGTTGGTCATACATGTTCCGTTCTTCATGTT
GAACCACAAACAGGACTGCAGCCCTTCGGTTGTTATATTCAGCCCACGCTTTAGCCAATG
TTTCAGCAAACTGAGTGACAGCAGTGTTACTAGGAACCCTTTTAGAATCTAATCCAAGAT
TTTGTTTGTATGTATTAATTAAACTCCTGTGAAGCTCACTAACAACACAGCTTAGCCCAG
CAAATGAAGATGAAATGGTGTTAAGCTCTATCTGGAGTAGTAATTTTGTTTGCTCGTCAA
GCATATAGTCAGACCGATGTAGTCCCAAACGTATATCCTCTTTTTTATTCATTTCTAGCA
TCTTGGAATGGATATCTAAAAGTCTAGAAGTGAAAGCATCCACTTCTTTTGTTCTGGAAA
GTGATTCCTGCAAGAATTTTCCATCCAAACTAACGCGATCCACAAGTTCATTAAAAATGG
GTGCTAACTCACAAGCCTGTTTCCAGTGACTTTCAGGAAATGTTGTCGGCAATAAAGCTA
CTGGGGCATGAACCATCCCCACACCGGGCAATACTCCTGACCTCTGAACATTTTTATCTC
CAACAACAAGCCCATGAAGAGAGCTCCAAACAAGAGCATCATAAACCAACTTTTGCAGCA
AATCTTGGTCAATACTGTGAGGATCAGACATGATTTTTGGCAAAATCTTTTGATGGGTTT
CAAAGTTTTCAACTTTACTGCACTTTAGAGTTGATTTTGTGAAGTGGATTTTTCTGAATT
TAAGTTGATTTTGTAAAGGGCAAGTATAAAGTGAAGAATTGAATGAAGTGCTACGATTGG
TTATGGGATGAGTGCTGGAGTTTATGCCAATTGAGTAGTCAATGGCCGCCATTGCTGCAT
TTTGGGAAAGTTTAAAAAGCGATGTTTT
>comp83770_c0_seq1
GGAGATAAAAAAATAGCTATCTATCCTGTTGCATTAGCTACCGACATAAAAACATAGCCA
TCCTAAAACATAGCTAACTATCGTATTACATTAACCACTGAAAATAAGCTCTGTTATCAC
ACAAATCATGCAGGTATCCATGGTGGTATCTCCACAAGAAATGCAAGATCATAGATTATA
TTGCAGGATTTAACACTGAGTTTCATTTTTTTCTTTCATTCTGTGACCCATTTTATTTGT
CTATCTTGATTTGATCGATCTCTACTACAATTTTATACATATAACTTGGACCATCTTTCA
GCATACTAAAAGCGCCTGCAAACTACCTTTCAAGTCTACAGACATTATCAATTCTCAGTT
TCTTTTAATTTTCTTCACTTCCATTCTCAAAAACCCAGTACCCATCATCAGTGAAGTAGC
TGAAACTAAACTATCATTGGGTCCCAATGCAGCTGCTTGAAGCCATATTGACCTTTGCGA
GTACTCAGAGTCCATCTGCTTAGATATTTGCCGTTGTTTTATAATGAACATCCCTTGTAA
CAGAATCCTTAATAGCATTAACAGAATCCATGAAGGTATAATATATAGATGTTCTTGGAA
AGAAATGAGGATATAGA
>comp24243_c0_seq1
AACGCAAGATTTGTTTACATTTACTTGCTTACTCAAGCAGCGCCGCCGGGAGAGAAGAAA
CAACAAGACGCCAATATTAGCCGGAGAATCATCGGAAGATACACTAATCAACATGGATGA
CTGTGACTTGGAATTAGACGAGATGGAACTTGTTGCAGCAGCTGCCGGCTACTATTACTA
TAATAGTATCACCAAACAGCCTCGTCGAAGTATATCTCCTGCTGGTACAGGGTTTATGAC
TGAAGTGCTAAATGGTTGTGATGATTATGGCCGTGAAATGCTTCGGATGGATAAGCATGT
TTTCCTCAAGTTATCTGAGAGTCTTCGTCGGAGAGGCATGCTACGGGACACAGCTGGTGT
TATTATAGAGGAGCAGTTGGCTATTTTCTTGAACATAGTTGGCCACAATGAACGTAACAG
AGTAATCCAGGAGCGTTTCCAGCATTCTGGGGAAACAATAAGCAGGCATTTTAACAATGT
GTTGAAGGCGATCAAGTCCTTGTCTCGAGAGTTTCTTCAACCACCACCGGTCACTACCCC
TCCGGAAATTCTTGCGAGCAGTAGATTTTACCCATATTTTAAGGATTGCATAGGTGTTAT
AGATGGCATGCACATACCTGCACATGTACCAGCGAAAGATCAATCACGTTTCCGTAATTG
GAAAGGCGACTTGTCGCAGAATGTGCTAGCAGCTTGTACATTTGATCTCCAGTTTATATT
TATCTATCCTGGTTGGGAAGGGTCAGCTGCAGATTCTCGTGTATTGAGGGCTGTCCTTGA
TGATCCAGATCAGAATTTTCCACCAATTCCAGAAGGGAAGTACTATCTTGTTGATTCAAG
TTACTCTAACATGGAAGGGTTTATAGCTCCATTTCCTGGAGTTCGTTCCCAACTCCATGA
ATATGTAGGTGCTAATCAATTACCGAGAAATGCAAAGGAGCTGTTTAACCACCGGCACTC
ATCCTTACGGAAGGCCATGAGGAGGTCTTTTGATGTTCTGAAAACAAGATTTCCCATTCT
TAAACTTGCGCCTCAATATGCTTTTCATACGCAGAGAGATATAGTTATTGCTGCATGTGT
CATACATAATCTTATCAGACGCGAGGAAAGGAATGATTGGTTATTTGCTAGTGCTGAAGG
TGGGATTACTGAAGAACTACCTGATCCTGATGACCAGCCTGATATGCACATGGGAATGCC
TATACAAGAACAACTTGCGGCAGCCTTCCGTGATTCAGTTGCCGAAGCAATGTGGAATGA
CTTTTTAACTAAGTGGGATGAGTGGTAAATGATTAGCCTAGAAAAGCTATATCTAGAGGT
GCTATTATTACTAAGAATGAACCATTCAATAGTAGTCATTTTGATTTTGGTGTTATGGGT
TGGAGTCCTAGAGATGGTCGTAGGATAGCCCTTAAAGATTATAGGGGCAACTAGTATGTT
ACTCTTTTCTATGTGATACATCCCCTCATTCCTCATGCCATCATCTTGTAACTTCCATCT
ATCATATATGCTAATGTCTTAGTGTGTTGAGGTAGCAAAACTAATTTCTGGTGTGCTTTT
CCTCGGTGGTGCGTGCACCTTAAATGTTTTAGATTTAAATTAACAAAGATTTCGAGGTTA
TATTATACTAGTATAATGCCCGCTGCCGCA
>comp1293_c0_seq1
GTTGACCTTTTAAAAACGATCCAAACCTCACACAAGCATCAAGAACAAGATTAAAAGTCA
CAGTATCAAGCTTTATTTGATTATCACCTAATGACGCTTTTGTACATTCACAAATCTCAA
ACAATATATTTGATGCCAAATACATCCCAACATTCGTATTCACCATATGAAGAATTACCA
ACCCTAACGTATTCACCTCAGGTAACCGCTCTCTCTCAAGCATAACTCTAACAATCATAG
AGGCATCAA
>comp1496_c1_seq1
GGCACATGGAATTTTATTTGTCGATCTGATAAGCGCAGACAACTCCTCCCATGAACTAAT
TTTCTTCTAAGGATTTTGAGGAGCATAAACATTACAGCAAGCAAACGGTGATAGATTGGC
TTCAACTACACCCTCTATCCAAATCCAGTACCTGGAAGATCTAATAACTTGAACATTGAT
TAAGTCTTTATTCCAAATCATCAATAGACCACCCGATAATCCTATGGCTTTAACTTCAAA
CCAACCCGTGTTATCGCTGAAACCCAATTTCCCAATTGAGCGATCGTCCCAGTTTTGCAT
TTTCGTCTCTTGTA
>comp25237_c0_seq1
ATATGCACAATGGGCTTGCAAGGAGGGAAGATTTCCCGTACATAACTTACTATTGCCCAC
ACTGTAATGCCTTGAATAGGCCAAACAATTGGAAGGCAACTCCCCCAGTAGTTCACAAGT
CAGTTCCCCTGGTTCTGGCCGTTTCACACAGGTAGATAATAGCTCGGTCCAAATTGCTAG
GAGCCTCATGAGCGGCAAAGCATCTGAGAGCAGTAGTCCTGTGGCAGCTACAGTGGAACA
GAAAGAAACACAAGAGTTCAGTAGACCCGTGAGTGGCAAAGCATCTGAGAGCAGTAGCCC
AGTGGCAGCTGCAGT
>comp1121_c0_seq1
GTTGGCAAGGACAAGGCGATCAAGCGCTTCACGGTGCGCAACATGGTCGAGAGCGCAGCG
GTTCGGGATATCAGCGAGGCGAGCGTATACCCTGAGTACGTTATCCCTAAACTCTACATA
AAAATCGCGTACTGCGTGTCGTGCGCTATCCACTCGCATGTTGTCCGTGTCCGCTCGCGC
GAGGGCCGCCGCAACCGTGCCCCTCCTCCCCGTGTCCGGTGGAAGGATGGCAAGAAGGTT
AATCCTGCTGTCGCCGCGGCTGAGGACGCCAAGGCGGCTGCCGCTCGGGCCGCATAGGCT
TTGTACTTGGAGGCAATTGATGTCTTTCACCTCATTGCACGTTTG
>comp26002_c0_seq1
GGGGGGGAGGGGGATTTGCAGTATCAGTTCTCCAAGGTGTATAGCATCAATAAGATTCAG
ACGCAAATTACCCATTTGCCTAATTATGTATTCATCATTTACTCCTCCCCCAATCAGAAA
ATATAAAATTAATAATATTTATGAAAATTAGCGATCAGATCCTGTCGAGATTTTTTAACA
TCAAAGATAATCAGCAATCACAGAGCAAGTGAATTTTATCATCATCTCGCTAATATGTAA
ATGCAAATATAAAATTCAAAAATACTAAATATATTCATAAACATATCAAATATATGCCGC
TCGTAAAAATAATAATATAAGAAGAATACTAGAGTGCTCAGAACTTCTTAGAGGTTGTAC
AGCCGTCACAGAAGAGAATGACTCTCATCTCTGGAGCACAGGTTTGTTTTCCTCATCGCA
TTCACAATTGTTCAATTCTTCACATAATTCAACCCAAACAAATATCCTTTAATAAATATA
TACATACAAACAAAGATAAACAAGACAAAAGAACATATGAAATTAGCTGAGATTTTG
>comp33392_c0_seq3
TTTCCACTTCCAAACCAACCCGCATCTCACTTCTCTCCTCCCCCACAAACAAAAACAGCT
TCACATATAACACACACAAAATCATTTTCAGAGATCAAATTAGGGTTAGGGTTAATTATA
ATTAATTCAATCTAAATCCAATTAAGAATGTACGCCGATCGAGAAGCCGGAGCCGCTAAG
GTTTCAATCAAAGACCGTCTCAACATCAACGATTCCGGTCGCCGTCGTCGTATCTCCGGC
AAGAGGCAGAGACAGGATGACGACAAATGGGAACATGATCTCTATGATCGTAATGATCCC
CAAGTTTCAAATAGCAGAGTTGGTGCAACTGATCTTCGTTTGAAGCTTCAGAAGAGAAGT
ATTCAAAAAGCAACTCACACTGGAAATGGGTCTGCCCATGTAAGGGACCTGCGTGAAAAG
CTCTCAGGTACAGTATATTCACAACCAGCGGAAGCTGCTCGAGCAAAGCCAAGAGCGGTC
GCTGAGGGCACCAAATCGGCTAGGAAAAGTGTCGTAACTGAAGCCTCTGCGCCAGAGACT
AAAAAGATTACCAACACAGTATCAAAGAAAAAGGCTGAGCAAAAGATTGAATCAGTGGAC
AGCTTCCTGTTCTCCCTGGGTCTAGAGAAATACTCAAAAAAATTCAACGCAGAGGAAGTT
GATATGACCGCTCTTTTACATATGAACGACGACGACCTCAAGGCTATGAGTATACCAATG
GGCCCAAGAAAGAAGATACTTCTGGCGTTGGATTCTAAAGTCTGATTTTAAACAGTGGAC
TAGTGGAGGTTATTTCATTTCATTTGCTTGTGTAAATCCCCAAAGGCTTTGGTGGCAATG
TCCTTGCATATCAGCAAATCTTTGTTTTAAACTGGAGGTTCAAGCCTGAATTCATGTAAC
ATTTGTTAGTGACTTTTCAGTTGTATTTTGAGCATAAATAGTTGTTCATTTGAGCAGGGA
CTTCTCTGGGAGCCGTGGCATCCCAAATTCCCCAAGTATTTGTTATTACTAAGTTTTATT
ATTTATATCGAGAATATAATTTTT
>comp36132_c1_seq1
GAGCTTGTATTTAGTAACAACTTCAGGAGAGGATAGATACAACTCCACCTCCTATCTTTC
TTCATCCGACATCATTAATACACCACAAATTGAGATGTTTCTATTGAAGGTCAGTTCCAA
ATTGAAACCCCTCAATCACCTGAGAAATCCAAATTAAAATACAAAAGTAAGCAAAAAAAC
TCAAAATGGAGCATCAAAACACACACAGAGATTGGAGAGGAAGAGAGAGGGAAAAAGAGA
CAGAGAGAGAGAGATTGGGGGAGATAAGGAGAGAGAGAGGGTGTGTGTGTGTGTGTGTGT
GT
>comp137872_c0_seq1
CGCAGATTCAAAAATGTTTAGTTTTGGGACTAAAGCTCTGGAACAGTTTGTTGACCGCCT
GATTGAGTGGCCACAGTACTGCAATCACATTTTGCAAATATCTCATTTACGGGGTACTCA
TTCAGAGCTTGTTGCAGTTATTGATCAAACACTTGTCAAAATTTCATCAAGCCATTCAGA
GCTAGATGGGGGCCATGTTGCTGCTATCGACCAACACAAGAATTCTATCCCTGCAGCAAA
TGTGG
>comp475613_c0_seq1
GCTAGACAAAATATAGCAGGAATTTAGTTGTAAGCACTAATCACACATAGGTGGACGAGA
AAACTTTGATCTCCACAATAATAGTGGTCTTATTGGCACCAAATCCAAACCGACCTCGCC
CTTGGCCTAAAATCCTAAGTCCAGGAAACGAAGAAGCAACAGTTTTACAAATATAAAATC
CCAAAAGATCTAATTAGAGTTCTG
>comp30505_c0_seq1
TTGAGATTATCCAGTTTAGGCTTAGGGTCATCAGTAATTTGGTACCGGGTGGAGCGAGTT
GCAGAAGCCAATTAAATCAGCGGCGGGCGATGGATAGTGGCAGCAGGTGGAAAACAATGA
GAAGATGCGTGAGCGATGGGCGTATGGAGACTCTACCTAGTAGCTTATTGATAGAAGATA
TATTTATGAGGCTTGATATCCAAACCCTTTGCTCCGTTTCTTGTGTTTCCAAACCCCTCC
GCCTCGCCGCTTCTCAAGCCCTCTCCACTTTCTCCTCTCTCGATCTCTCTGCATTTTCTC
CTGACGCTGACTTGCTGACACAAATTTTTCCGAGGTTTACGAAACTCAAGACAATTGCGG
TTGATTGTCTACATCTTGATGATACTTCTTATATCACGAATGTACTTGGTGCCCATGTTG
AGGAATTGAAGTTGCTTAAGTGCTCTTCACTTTCTTCCCAGGTTCTTGCTTCTATTGGAA
CTTGTTGTCCCAATTTAAGGCTACTTGTATTGGAACTGGCAGGTACAAGTACAAGGCAAC
CTAAGATATTAAACGATAATCTTGCTCAGCTGCTCAAGGGTTGCTCGCGCTTAGAGTCGT
TGTGCATTAAGATTCGAGGATTAAAGGATTATGCAGATGGTTTCAGATCCGTCCAACTCC
ACCTCCCTCAATGTGTCAAAATTTTGAAGCTACGACCAATTTTGGAGCGTATTGCCATTG
ATTTAATATATCGACTTGGTTCTCTTAAATTCTTAAATGATGCCAATCCTGTCAGTCCAA
ATTCCTCCGTATTCAACTTGCAGAGCATATCACTTGTCTTAGATGTTATCTCTGACGAGC
TTATCTTTGCAATTGCAAATTCCCTTCCTTTTCTGCTTGAGTTGGATCTTGAAGACAGGC
CATTGAAGCAACCAAGTGTTCCCCGAGACTTGACTAACATTGGGCTTCAGGCCTTGAGCT
CATGCCAACGTTTGATTAACCTCTCTCTTATACGAAGTCATCGAAACCATCCTGTTTATT
TCAAAAACATAAACGATATGGGTTTTTTCCTGCTTGTAGAGGGTTGCAAAAGTCTAGAGT
CCGTGAGAGTGGGTGGGTTATCTAAAGTTAGTGATGCTGGTTTTGGTTCAATCCTGCGAT
CCTGCCAGAAGCTAAAAAAGTTTGAGGTTCGTAATGCATTACAGTTGTCAGATTTGGCCT
TGATTGAAAGTCTTGGGGGATCCTGTTCTCTTGTTGAGCTAAAATTGGTGTCATGTAGTC
TTCTGACTAGTGCCTTCTTAGAGGATATGAATTCTTCAAGTACATTGCAGGTACTTGACC
TTAGTGGCTGTAGAAGTGTAGCTGATGCCTGTCTTTTATCTGTTTCATCTATCAATACTT
TGAACACCCTAGATCTGTCTGGAGCTGATGTCACTGATAGTGGATTGGCTGTTCTGGGTG
AAGGAAATTCACCAATTGCACGTTTATGCCTTAGATCCTGCAAGAGAGTAACCAACAAAG
GTATTAGTCTGTTGCTAAATGGAGGAGGGCGGATTCCAAAAACGCTGTCCGCTTTGAACA
TTGGAGGCATTCGGGGAATATCAGATGAAGGCATTCAGACCATTTCTACAATTGCCCTGG
CCCTGTCAGAACTGTCTATAAGGTATTGCCATAATGTGACAGATGCTTCAATCAAAGAAT
TGGCTTCTGAGAGTAGGTACCAAGATGGCGGCAAATTGCTTAAGAAACTTGATCTCTGTC
ACTGTATTGGTTTGTCTGCAGACTCGTTGGAAACACTGAAGAGTCCTTACTTTCGTGCTC
TAAAATGGCTTGGTGTTGGATCAACCCACTTGACTGATGAAGGAGACACTGCATTGGCTG
AAATTTGCAGTGAGAGGCCTTGTCTAACTCTTTGTAAGGGAGGCTGTGAGGTGGGATGTG
ATGATGGTTGGCAGTATCACAGATGTATAAGAGCTTGATGTTTTATCTCAGACAAATTGC
ATATGGAACATTGTTGCACCACTTTTCTGTATCATTATGTTAGTAGTTTACTTTTTCGAG
TTGAATTTGAATTGTTCCCCATCTACAGTTTGCAAAGGGGCAACCAGATGGAAAGAAACA
ATATCGCCAATGACACAAAGTGTAGATTTACCTGTGTCTTAGAAATCCAGATGCAGTGCC
TTATAGTGGTGATTATTATTATATCGACGTTCTACATGTCTAGGATGCAATAATACATCG
TTTTCTTGTTGCCTTACTCT
>comp13240_c0_seq1
GATATGAGGCGGCTTTGCCACGGCACATTATAACTTATAGCATGAATTGAATTACTGTAC
GTGCTATCAGCCCATCCTCGCCTAAAATTTCTTGTTTAAATATCTGCTGCACCTGCAGCA
GTAAAACACATCCTCAATCAGAAAGTCTTGTTTATATATCTGCTGCAGCTGCGGCAGTAT
TGGCTCCAAACTACAAAAGACAGCGAG
>comp26432_c0_seq1
AGGATGGAGGAAATATCACAAACCAGAATCTACTAGCATTGCAGATATATAACCTGCCTT
CAGATTTAATTCTACCGAATTCATGCCACAGTACCATGGAAAAATCATTGTTGCGCAATA
ACACAATAACATAATAAAGAAATCTAGAGTTCAAGGTCCAATATGATTCTCCAACTAAGG
TTCAAGTTTCCGTTAGGTATGAATATCCTTCAATCTTTTAAAGAAACCTGAGCCTGTTTG
CATAATAGTGAATGTTACATGGTTGAAACTCCATACGAAAAGAGAATCCATTACAACGCC
AGAAAACTAGTACGGAAAGTAACGAAAACCAAGCAGACCAGAAGTTCCAGACGATGATTT
CATAGACGAGCGATGACAGCCTCCACCTCAGCTGGGGTGTACAAATGGTAAGATGGAGCT
ACCTTCGCTATGTCCACATTGTTGGGGGTTACTTTTTCCTCCATAACTTGCTTAAGAACT
GAAAGAGCGATTGTTTCAGCTTCTCTAAGGGTTAAATCCTTGTTAAATTGCTCCTGTAGA
GAGCTATCAGCACCTTCAGAACCAGAACCAATAGCCTTCCCGTTACATTGCCAGAATGTG
CCAGAAGGATCTGTATAGTACAGACTGGGACCATTCTCATCATGGCCAGCAATCAGTAGT
GATACCCCAAATGGTCGAGACATTGATTCTTCGTCACCTTCACCAAACCGCAAAGCCAGA
TCACAAAGTGCTTGCGTAGTGGACTCGACGGTCATTGGTTCACCATATGAGAATCTATGA
TTCTGAGTTTCAACTCGTGCATGTTCCACAAGTGTGCGAGCATCTGCAATTAATCCACTC
ATTGCACAACCTATGTGCTCATCAATTTCCATGATTTTTTCGACACTACTAGGCTCCAAA
AGTGTTGACGTGATACGCTTCTCAACAGCAAGAACAACTCCTTCCTTGGTCTTTAAACCA
ATAGCAGTTGAACCTAACTTAATGGCCTCAATCGCATATTCGACCTGAAACAATCGACCT
TCGGGAGAGAAGGTGTTAACACCTCTATCGTACTCGGTCCTGGTGAGAAACATGTTGAAA
TTTATCTAAATCTTGTAGAAAATGTATGTGAAAAATCAGAAGCCAAGGAGGAATGTGTGA
GTAGATGGGGTTCTTTTCGGCGTCTAAGTAGTCTCCCCCCTTCTTGTGAAACAAGCAAGG
CAGCAT
>comp173957_c0_seq1
GACAAGAACTGTTGTAGAATTGTGTAAAAGCTTTTGAGTAGTAAATTTATCTGCGACCTG
GATAAAGGTTTTAAAGATGTCAGTTGGGAAAATTTTATATCTAAGTGTTTTGGCTGTGAT
TCTTGTATGTTTTGCGCTTCTAGAGATATGGCACTGCTACTTTTACACTCTTGACTCGAT
AGTATATTTTATCACTACATTTATGCATTTGATACTTGATAGGTGATTTTTTTTAAGTAT
ATTTATTAGGTGACTATAAACTACTAATATGAGGATATTTCTCATTTGTAGGAGGTTGAA
TATTCTGGCGGT
>comp31831_c0_seq2
CAAAAATTGATCTATGCCTTCAATCATCAACAGAGACAGTCGGTGGGAAAACAGTGTAGC
ATACCAGACAATTAGTTGGTTACCTACAATCAGAAATCATCAGATACTTACTTTGAAATC
TTTACAAAACTAAATCGTACTAGGCACTATATCTCACGATAAATAACTTGAAGGAACGGC
CAGGACTCGCAAATTATTATCTAGATTTTACACCTCAACTGGTTTTACTTTCAAATACAT
CTACTCATTTGCTACAAGATGGATCTAGCCTAATGTACAATTTTAAATTACAGGCACGTT
TATTCAGTAAGGCCAAGGTCATTTCCCCTTTCCCTTGACCCTTCTTTGGTTTCTGCCCGA
TTTCCTCTCTTGTTGCTTCTCATTCAAGCCCTTATCAACTGGCGTACCATTCTTCATATC
TACTTGGTGGGCCGAATCTTTCGAGTCCTGGGAGCCATCAGCAGTGCTAATGATGTCATT
TACAAGTGGAATTTCAAGAGAAGCTTCGCTTAAAAAGCCACAAACTTCTTCTGCAGAGAT
GCTGGTCGGGTTATTGTCAGGTTCCTTGGGAAGCTTCTCTGTATCCGTGCCTGCTGATAA
ACTAGATCTTGGAGATGCCGAACCATTAGCATTTGGTGGTCCACTGTTTCTAAGATAATA
TTTCGTAGACATACTTTCAACTTTTGAGTTTGTATCATTTGCATCATGCTGCTTCCCCAA
ATGTTCCAAACTGATTGACTGGTGAGAATCGGTGGTTGTGCCTTCTTTAACATTTAGATC
CTGATTAGGTTCAGAAATAGATGTATCAGGATTAGTGGAAAAATGTTCAGCCTGCAAATG
ATCTTGTTTCATCCCCAAAGCAGAACCTTTGGAGTCCTGGATAGTACTAGATCCAACAAC
CAAGTCCACAGATGCATCTACAGGTTCTATTTCTGGTAAAGATTTTGACACATGCACTTT
GTCACTACCATCATCAGGCACAACAGAACTTCGGATATTTTTATGCTCCAAAGAAAATGA
CGAAAGATCGATTCTTGTGGATGGGAGGCTGCGTAGCATATCTTCTGTTGCTTTCGAACG
CACTTTTCGTATCTCATCCTGGATAGTCCAAGAACCAGCAGAAAGAGTGCCTCTTTTCTG
AGCAGAGGGAAAAGAACTGCCATCAACAGAAGATAATTTTTCATCTTTAAAGAGGTCAAT
AGCCATTGGTGTAGGTGTTTTTGATCCAGAGTGCCTCAAAGGAGGAGAGGCCCAGGGAGG
ACGAGCTTGCATATATGATTTAGCCACATCCACAGGTGAGCCATTGTCGACTTTGGCAAG
ATGCTGCAATGGGACAGAACCAAAAGCAGAAATTCCATGTACCATGTCAGACTTGGAACT
TGATCCTGCTTTCTTTTGCTCCAACCAATATTTTGCTTCTATGACGGCTTTACCACATCG
ATCAGGAGTGTCATATCTTCTGCTGGGTGTCTCCATTAAACCAGCACCTTGTCCCTCTTC
CACAGTGGAACAATCTACAACTCGTGACTTGATAATCTCTATTAGTTTGTCAGACTCTTC
CCTTGAAAATGTCTCCTGAAGAAGTAGCTTTTCGATCACCCATTTTGGGCTCTTTCCCGA
TAGTGGAGGTTCCTCTCTATCAATCATATCTGTTGATGTACTATCCTTCTTAAAAGGGAC
ATCATCATCATCGCAGCTAGCTACATCATCATCTTCATCTTCTGAATCATCATCGTCGGA
GATCGAATTAGTGTCAGTTATGAATGTGAAAAGCTTCATCGCACCTTTCGCGATGATTCG
AGAAGTGTTCGGAAGAACATGACCTGTAAGCCAATTACTAGTCGAATTCTCCGGCGGCGG
TGGCGGAGGGCGGTCGTACGGTGTTTTAGCGGCGGCGAAACGACGTCGTTTGATGATTTT
GCCGCCGGATCTGGCGCCGCCGGCGGCGGTTAAAGCCCTAGAATAAGTGGGTGTTGTGTC
GTCCATTG
>comp20739_c0_seq1
ATGGTATGATAGTGTTACCATTGATGGCAAACTTGATTGGCAGGATCATCTAAATGACAG
AAACAAGCCCTATTTTGACGTATGTGATGGCATTTTTGTTAACTATACATGGAAGGCCAA
TTATCCTAAGCTGTCAGCTGGCGTTGCTGGTGACAGAAAATTTGATGTGTACATGGGTAT
TGATGTATTTGGAAGGGGAACCTATGGTGGTGGACAGTGGACAACAAATGTTGCACTTGA
TGTAATAAAGAAAGACAATGTGTCGGCTGCTATATTTGCTCCTGGATGGGTACTTCAGAC
AAATCAACCGCCCGATTTTCAGACTGCTCAAAACCGATGGTGGGGCCTTGTTGAGAAATC
ATGGGGACTATCGCAGAACTACCCTAAATCACTTCCATTTTACTCAAACTTTGATCAGGG
TCATGGTTACCACATTTTCATCGACGGAAGGCAAGTATCAACTAACCCTTGGAACAACAT
CTCTTGCCAAAGCTTTCAGCCTCTTCTGGAGTATTCTGAAGACCTGAGACCAAGTGCAAT
TCAAGTTTCTATGAATTTCAATGAAGCATCTTATAGTGGAGGAGGAAACATCACACTTAA
GGGATCTCTAGATGGTGACACGTATTTTACAACAAGGATATTTCAAGGAGAACTGCTTTT
TGGGAACTTGCCGGTCCTTTTTACTTTTTCTGTGAAATCAGATTTGAGCTCTATGGTAGG
CCTTTCTCTAGAGTTTTCTTCTTTGACTTTGGAGAAGACATCAGTACTACTTGCTTCTCG
TGGAAATACCGTACTAAACACAAAGCAGTTCTCAAGCAAATTTAGTAGAGTAATTATGCC
ACATAAAGTGAAGCGACTGGATGCAACCCCAGGATGGGTAATACAAGAGAGTCGTCTTGC
AATGGAGGGCTCCACGTTAACAGGAATTCATGTCGTTTGTTATAAATCAAAACCTGATCC
AGTTAATCATGAGATAGTAACTCAAGGTCCATCTGAATACAACGCAGTGCTTGGGCATAT
CGAAATTAGAAGTACCGAAACAAACTCAGATTTCCCACCAGGTGCAGCATGGTTAGTTGA
GGGTCAATTTATTAAATGGACTCTAGGTTCTGAGGCTTCGAAGATCTTTAGTGGTAAGAT
CATCTGGAAATTGAAAGATGAAACAACTTCTTGGTTCCCTAGCTACAATATTTATGTTGA
GAAAGAAGGCACGGGTGGAAATTCAAACGTGTTGCTTGAAGAAAGGCTAGAATATCTTGG
ACTAGCACGAGTGGAAGCTTTTTATATATCTGATCTTGTGATTCCTTCTGGTATCTCTAG
ACTTAATTTCATTATTCAAGCATGCAGTCCTGATGGCACTTCGCAGAAGTTGGATCATTC
ACCATCTTTCCAGTTGAATGTGGAAGGTTAGTTAAAGACAATTCTCCGTGCTTAAATGAG
GGCCTATGTGGTATCTATTCTGAGCATGTTGTAACTTGTACAGAGATATTTTGAACTTGT
TGTATGCTACAATAAAAAATAACGAGGTA
>comp1088_c0_seq1
TCCAAACTGAAGTTGTAATAGATATAAAATCTAAACTTATTAAAGTTTTGAGAGTGGTTG
ACAATATCACAGAAATGAGCCCGGACAAAAAATTTCATATATCTCGTCACAGTGAACTGC
CATGTGATGTTGATGAAACTAGTTGTTCTTTGGGGATCTATCTTCAATTCTTTCGCCGTC
TGATAGACAAGATCAGGTGCACTAAAGTTAGTTGCTTCTCCCGGCCGATAATTTGGCTTA
CTACCATAAAACTTGCTATTCTTTGCAACTTCCTTATTATACAGAAATTTATCATCCGGT
ATCCAGTTTCTCCACAAAGGATCAGTATCAGGGTTAAGTAATTCACCTCCAACATTAATT
CTATAAAGTGGACGTAAAGTCCTACTTAACAG
>comp35777_c2_seq3
AAGAAGATGAATGAACAGTAACGACCCATTTGATTATGTTCTGTAATAAAACTTCTCCAA
GAAAATTGAAAATCTAGAGAGAGATAGAGTATTGAAAAACCCAACTCAACTTCTAGAGAG
AAGGTATTAATCCCGATCTTATCGGAGATAATCTAGTGCTGCTGTCTCTTGTAATAATTA
CATACAGGGGAGTAGTATATAGATAGAAGAATTTAGTAGTGGTTTTGTGAGATGGGTAGT
GTTCCTGCTTGGAGAAAAGCTTATGGGGCTCTTAAAGATCAGACTAAAGTTGGTTTAGCC
CAGCTTAATAGTGATTTCAAGGATGTGGATGTTGCAATTGTGAAAGCTACAAATCATGTT
GAGTGCCCACCTAAAGAAAGGCATCTTAGAAAAATTTTGATCTCGACTTCAGCGATTAGG
CCACGGGCAGATGTTTCCTATTGCTTACATGCTCTTGCTAGACGATTAGCCAAGACCCAT
AATTGGACTGTGGCACTAAAGACACTTATAGTTATACATCGAGCGTTGAGGGAAGGAGAT
CCCACTTTTAGGGAAGAACTGCTGAATTTTCAGCAGAGAGGACACATTCTCCAATTATCT
AATTTTAAAGATGATTCCAGTCCAATTGCTTGGGATTGTTCTGCCTGGGTACGTACATAT
GGACATTTTTTGGAAGAACGACTTGAATGCTTTAGGATTCTGAAGTATGATATAGAGGCA
GAACGTCTTCCTAAATCTGTCCAAGGGCAAGAAAAGGGGTATAGTAGAACTAGGGAGTTG
GATAGTGAACAATTGTTGGAGCAGTTGCCTGCTTTACAGCAATTGCTATATCGACTTATC
GGATGTCGGCCCGAAGGAGCAGCTGTTAACAATTACGTAATACAGTATGCACTGGCTCTG
GTACTCAAAGAGAGCTTTAAGATATACTGTTCTATAAATGATGGTATAATAAATCTCATC
GATAAGTTTTTTGAGATGGCAAGACATGAAGCTATAAAGGCATTAGAGATTTATAAGAGA
GCTGGTCAGCAGGCATCTAGTCTGTCTGAATTTTACGAAGTTTGTAAAGGTCTGGAGCTT
GCTAGAAATTTCCAGTTTCCTGTATTGAGAGAGCCCCCACAGTCTTTTCTTGTGACCATG
GAAGAGTATATTAGAGAAGCACCGAGAATGGTCAATGTTCCAGCAGTGCCATTGGAATTT
CCAGAGAGACTTCAGTTGACATATAAACCAGAAGGGGATGAGGCTCCACCTTCTGAAGAG
ACACCTTCACCCAATAATGAATCTAAGCCCGTGGGTCTGGATATCGTGGCTGTTTCATCT
GTTGAAGAATCTTCCCCAACTACTGCACCCCCTCTTACAAATAATTTCGATTCTGAAGAT
CTACTGGGATTTAATGCTACAAACACCACGCCTGTTGCATCAGCAATAGAGGAAAGCAAT
GCATTGGCACTGGCTATAATTCCATCTGGTACCACAACTGCTCCTCTGCAAGCTACAAAT
TTTGATCCTACTGGATGGGAGCTTGCGTTGGTTAACACCCCTGGAACCGACATTTCCTCA
GTTCAGGACAGGCAACTGGCTGGTGGATTGGATTCTCTCACTCTGAATAGCTTGTACGAC
GAAGGAGCTTACAGGGCCTCTCAGCAACCAGTATATGGGTCACCAGCCCCCAACCCATTT
GAATCATCGGACCCGTTTGCAATATCAAACAATACAGTTGCTGCTCCAGTTCAAATGGCA
GCAGTTCCCCAGTATCAAGCCAATCCATTCGGCCCTTACCAACAACCTACTTATTCACAA
CCTCAACAGCAACCAGATTTGATGATGGGTCAGCAAAATCCTTTCCTCGATGCAGGGTTC
GGAGCATTCCCAGTCAATAATGGTGCGCACCAACCAAATCCTTTTGGTAGCACAGGCCTA
CTGTAATGATGTTTTGATGGTACGTGAAGGTGTGCTGGAAAGTTTTTTGAGGTTGCTGGA
TATAATAGTATTCCACAATATATGTTTTTTTTGTTAGTTTGAGCGGATTTGCAGCATTTC
TCGACTAATGGTATTACTTGCTGTTAATTTCTCTGTAATCATTTTTAACAATCATTCTTT
ATTGAACTCTGGCTGACGTGAATAAGAAATTCTGCTGTGTATGAATTAATAGATGGGTAT
GAAGTATTATGTTAG
>comp392256_c0_seq1
GTGAAGTGCTCAGGTCTCCGTAAACCACACCAAAGCTTTGGTATGCTAATATTAGATGTC
TGGAGAAGCTCAGCCAAGAAACCTGAGAAGGATTACGAGAAAGAGACTCGGCGTCCATGG
CACTAGCACTAGTGCTTCTTCTTCACTAACAAGCTTTACCTAATAGGAGTACAACTTAAC
AATATATGATTATGAATTTGAAATGCGT
>comp25423_c0_seq1
GGGTAGTACTGAAACTCATAGCATTTTATGGTGGAGTTTTACTTCACATTTTGATACTGA
TTCTAAAAATAATTCAGCTTCGATATCGCCTCCACCCACGAGTCCTTTGATGAACCCAAC
TGCTAACTCGATTAGCCCGCCACCCACTGAGTCGTCGAATACTACTGTTTTACGTAGTTC
GGATAGTGGCAAAAAGTGTCATAACCAATTGTGTAAGGAAGGTGCTGGGGCTGTTGTTGG
AGTAGTAACGGCTGGGGCATTTGGCTTGGCCTTGTTTGCGATGCTTCTTTTTTGGGTTTA
TTCGAAAAAAGTAAAGCATGTGAAAAAATCGAGATCATTGGCATCGGAGTATATTAAAAT
GCCCAAGGAGTTTAGCTATAAACAGCTTAAATTGGCTACAAAA
>comp29337_c1_seq1
TAGTTGATTCCGGCGTTGACATCTCCGGTACCGGAGTTTAAAAGATCAGAGAAAGATGAT
GACATGAAAGAGGAGAATTGTTTGTTTGATGATGATGTTGGGTTGTATGAGTTTGCACTA
GTGTCTAAACTCCCAGAAGAAGTCATCAAAGAAAATAAATATAGATATAAGGTGTTTGTA
TGTATAGGTTGGTTTGTTGTTTATTAATGTGAAGTGTAGTTCAGGATAGATTGTGGAAAT
GAAAGACTTAGGGAACACGTATTGAGTTGAGGAGAGAGATAGAGATAGGAGAGACGTGGG
ATTTCTCTCCCTAGAAATGTTGAGTTAATTTTGAGAGAGAGAGAGCGCGA
>comp1666_c0_seq1
ATCTATTGTTTGCACCACTTCTCTTCTTCCTCCGCCTCTCCTCTTCCCTAATCAGCTACC
CTCTAACCAACTGCATAACCCCTTATGTATGTGAAAATCACCTAGCTTTACTGTGTGTTT
TTCACCAAGCTTTGAGCTTTTTCATTTTCTTTGTGTGTGAAAAGTTTCACAAGTCAAACA
CTTGGGTTTTTATGTGGGTTCTTGGGAAATCTACTACACAACATCAGATCTTTGAAAAAT
TATGAGTATGCAGGTTATAATACCCATGTTTTGTTTTTTTAGAATTTGTGGGGTTTGACT
AGG
>comp370802_c0_seq1
AAATGAATGATATAAAGTCGGATTTCTAGGGTTTCTATTCGATTTTGTTCCTATTTCCTT
TTTATGTTTATAGCTCGTGCTTGTATATCTTTGTAATATTACACTTTCACTGCTTGTTTT
GCACATGTTTAACGCCCTTTTGTTGTGTAAAGTTTTCAAAGCGCGCCTCTCCTCTTTATA
TATGGATTTAATTGTTGTTGCTAAATTGGGGTACCTGTTTCTTTCTTTTGTCGTTTGTTT
AAT
>comp16941_c0_seq1
CGGGGATGATCTTCATGAAGTTGAACTTTGAACATGAAGATGTATATATCTTATATTGCT
CCTTGCAACTAATCCACAGATTCCAGCTTGATATCCCACAATGTATATGGTTAAAAAGCC
CTGAAATTGCGAAGAGGAGCAGATGGAGATTTTTTGTTTTTATTTTACCCTGGTGCATTG
TTCAACTTCAGATGGCTTACCTAGTTCCGTCCTGTATGTTTAGAAAATAGGTTTTATTAT
TTGTCAAAATACGAATACGAACATCATCTGACTCTCATAGCCTGATGGTTTTACACTATA
GCAAAGGAGTGTTAGCCCACTGCTGTACAGTACATTTTTTCATTCATTAAAGGTGAGGAT
GATCCCTT
>comp34074_c0_seq2
ACAAAATCAGTTTTCATTAAAGACAGTGTCCCTTTGACTTTTGGTAGTTTGTACTAAAAT
CCAACAAAGAAAAGAAAGCTGACAAACAAACAAGCATATCATACAATATTACATCAACAT
GTCTGTAAATTGAAGTTGCAAATCATAGAGCTAAATATCAAGAATGGACTCAGCATCGTC
GTCCATCTCATTCACTGCTTGAAGTGGACCACTCCCATGAACAAACGCACTGTCCGAAAA
GCTAGTTCCAAAGCCATTCCCAAATAAGCATACCTGTGGCTCTATCTGGTTTAAGCGGTT
CCACTCACTATCCGACAATGACCAACTGAAAATGTCTATGTTTTTTCTTATGCGATCTGG
CTTTACACTACAAGGCAGTACACTTGTCCCTCTCTGAAGACCCCACCGCAGAATAACCTG
TTCTGGTGTTTTTTTATGCTTGTCTGCTATCTCAGCAACGACTGACAGTTTTAACATTGG
CCCATGAACTGATCTTGACCTTCTAAAAGAAATGCGTGGAGTTCCAGGCTCATCTTCCTC
ACCCGATCCACTTTCAGAGAGAGTCGGAGTGGAAGCTGGTACTCCTAATGGTGTGTGAGC
AGATACATGAATACTTCTTGACTGACAAAACTTGACAAGTTCATCTTGCCTCCAGAATGG
ATGCAACTCCATCTGATTAACTGCTGGCACAATTTTGGCGAATCTAAGCAACTCTTTCAT
CTGCTGCAGACTGAAATTGCTAACTCCAATTGCTCGTACAAGACCCAACTGAATCAGATC
TTCCATTGATTGCCATGTTGATTTAAGCCGGTTTAAAAATTGCCTGTATTCACTTCCAGA
CTGAGCAGGAGGATCTGTAGCATCCCCAAACGCAGAGCTCTCAGGCCAATGCATCAAATA
AAGATCCAAATACGACACTCCAAGATTCTTAAGCGAAACTCTAACAGACTTTTCAATTTT
ATTAATCGAATTCATAGTACAACACAACTTAGATGTCAAAAAAAGATCCTCTCTTTTCAA
TGAACCCTTAAAAGCTTCAGCCAAAGCCTCACCAACTTCAACCTCATTCCCATAAAGATG
TGCACAATCAAAATGTCGGTAACCGACAGATAATGCAGTCTTTACTGCTTCAACACAAAG
ATCACCACCACTCTGCCAAGTCCCTAGCCCTATTGCCGGAATTTTCGCCCCAGTATTCAA
CACAAAGTAACTATTCGAAGTCCCAATCTTTCCCTTCATACCTCAAATTTTCTAACTTAA
CAACCACAAATACACCCAAAAACCCACAAAATCAAAATTTAAACCAAACCCAAGTAAAAA
AATCCCAACTTTAACAAACTGCAACAATCTTAACCCAATCAAACAAAAACCCAACAAAAT
TAACCACTAAAAAAACAATCTTGATATAGAAACACACATAAACATATATTTAAAGAGTAC
CCAATTGAGATATACTAAAAAGATTCCTAAAAAACAAGACAACAAAACATTTATAGTAAC
AAAACAACTAATTTAACAAAACCCAAATGAGCAAATGATCAGAAACAAGAACCAAAAATA
AACAAAACTTTAAGATTGACTAAAGTTAAGAAAGGTCTGACCTTTGTTTACAAGAAAATG
AGAGCTATATAATGACTGTGTTCTCACTGTAAAATAATGTACGTATATGTGTAGTGTAAG
TATATCAAGGGGTTTGGTCAACAATGGCAACAGAGAAGGGGGAG
>comp17396_c0_seq1
GCCCTTTGGATTATATACAATATACAATACAGAGCAGCTTCCGCCTCCAGCGTTGAGAGT
TGTATTCTTGAATTCAAATCAAGCATGGCAGAACAAACTGAGAAGGCATTTCTTAAGCAG
CCCAAGGTCTTTCTTTGCTCGAAGAAGTCGGGCAAGGGAAAGAGGCCAGGAAAGGGAGGC
AATCGATTCTACAAGAGTGTCGGTCTTGGCTTCAAGACTCCCCGAGAGGCTATCGATGGG
ACATACATTGACAAGAAATGCCCATTTACCGGAGATGTATCAATTAGAGGCCGTATACTT
GCTGGAACTTGTCACAGTGCCAAAATGGTGAGAACTATCATTGTTCGGCGCAACTACTTG
CATTATGTTAAGAAGTACCAGAGGTATGAGAAGAGGCATTCAAACATTCCAGCTCACATC
TCTCCCTGCTTCCGTGTGAAGGAGGGTGACCATGTAATCATCGGCCAGTGCAGGCCATTG
TCAAAGACTGTGAGATTTAATGTGCTTAAAGTGATTCCAGCTGGTTCTTCAGGTGGTGGA
AAGAAAGCTTTTACTGGGATTTAAGTTTTTAATTGTGCTTTTTTTGTAGTGTTAAATCAT
GGCTCCTGGGTGATGGAGATTATGTGGTGTTATTTTTGTTACTTTTAAATAGATGGGATT
TTCTTGTTTGATTCTTGATGCATGCCAGATTTTTACATGACCAATTTAATGTTTGATATA
TTGCTTTAGTTACTGGCTTAGATTTGTGTATTGGGACAATGTCTATTTTTCTGATACACA
GTCATTGTTATATAG
>comp83639_c0_seq1
AATTCAGCATGTTACGGCAACTACTAGAATTTACCAAGATTAGAGGATAACTTTAATTGT
TTAGATTAATATTGCATCTTTATGTTAATAACTTCTACAGTGCTGATTAATATGCATAGT
TACTGATTATATATTGTTTAACACATATGCTTTACGTGGTTATTACAGATGCTAGCAGCT
GTTCTTCTGGTGTGCAGAATTGATTTGGTTTGGCTGTAATAGTGGAATAAAGACCAACTG
AACATGGCATATCTGCTCAATTAGCCAGAGTACAGA
>comp152300_c0_seq1
GTTCTATGGGACAGCAGTGTGGGAAGGCCACCCCGCTCCTCAAATCAATCCTAATTTACC
CCAAATCAAAAAATTCAAAACTCCCCACAAAATTTCACAATTAGGGCCTAACTATCTTCA
CAATTATCAATATTAAACCAATATTTAAACTTGGTTTTGAATAAAAGTGAACACTGAAAT
AGATTCAATAGGCCAATCACTAATTACAGACGATCCAAATTGAAAATAAAAAAATTTAAA
GTATGGAAAATTCAAGAAACTGAAAGTGAGAATCTTTAGAGGGATAAAGATTGACCCGTG
AAAGAATAAACCCGACCCATTTCAAGAAACGGCAGCCGGAGATGACCCGGAAACTTGTTC
TTGAGCTCAGCCTCAACAAACTTTGATCGCAAATTAATCAGAGTCGTCAGGTACACCATA
CTCTATAATACTACTACTCTGTGTGATTGTTTATGT
>comp181572_c0_seq1
TGACAGTTTATGTGAGCAAGTTAATTATTTTAAAGATAAGTCCGATGACATGTGCCAACG
ATCTTCTGGTGAATCTTTCTCCGGTAGTATCAAGTATGGTGGCTGTGGTTGTCGACCGTG
TGATTTTCATCAGCTTCCATATGATGACGTGATGGGTAGTGCAATCACTGAATTCTCTAA
ATGGGAGGATACTTTTAAGTATCAGCCTTGTCAGCCAGAGGAGCGTCGTATGTCTAATTT
GTCAGACTGGGCTCCAAGTGTTAATTCTACTATTGATATCCAGTTACAACTGGATAATGA
GCAAGACATCTACAACCTTCG
>comp26438_c1_seq1
TGTTATGGATTTAGCAGATGGTCATGTTGCAGCACTGAAGAAGCTCACATCAGATGATAT
AGGTTGTATTGCCTACAACCTGGGGACTGGCCGTGGTACATCTGTGCTTGAAATGGTTGC
TGCATTTGAAAAAGCATCGGGAAAGAAAATCCCTTTAAAGCTATGTGCAAGGAGGCCGGG
AGATGCTACAGCTGTTTATGCATCAACTAAGAAAGCAGAGAAAGAGCTTGGTTGGAAGGC
AAAGTATGGCATAGATGAGATGTGCCGTGATCAATGGAAATGGGCAAGCAAGAATCCATG
GGGATACAGATCCAAGCCTGAATAGCAATACCAAAACACATATACACCGTCCACAAAATG
GTTACCGAACCCCTTACAAGAAAGGGTTGCTAAGCTTCCCCAGATATCCACTATACTGTC
ATGTGTTTTCTCATTTCTGTGAATCAAATGGTTTACAAGAAATTAGTGAATGTAAAAAGA
TTAATACCAGTGAACCGATGTGAAGTTTGTGATAAGTGAGGTTTTACATGTTGATCATTG
ATCTTTTGAAATGCTGTGGTAAAGTAGTCGTCTACTCAAAAGAATAATAGTTGAAAGACT
GGTGTATTGTTTGGGATATTTCAAATATATGTCTCAATGGCAGCTG
>comp35459_c1_seq2
CAGTTCGATAACAATTGAAACAATGCTGCTGATTGAAATGAGCTAGGTAGAAGGATGAAC
AAAAGCTAAGCTAGCTTTATTTGATTAAAAAAAATACAATATCACATTATCACTATATAT
ACTTCTCTGTACTTTGTAACGAACAAATCGAAAAAAGATATAAAATCTAAAAATAAAAAA
AAGTAGGAATGTAGACTATTCTGTAATGTGATGCAAGGATGATTGGAATAGAAATTACTA
ATGGCGTTGATTGACTGAGTCAGTCCAAAGCATTAGGACCAGCACAAGCCTTCAAAACAG
GACTCCAGATCCACTGCACTAGAAATTTCCTACCTCTTCTTCCATGCAAATTGAAAGTCC
TCCCTTTTCTGTCCTTCATCACCTGCCCAATGTATCCTCCCCCTCCTCCTGTCCCATACA
ATCCCTCGCACAGATCCCCAATCTCCGTCGGTGCTGTTGGATCCTCTCCAGCGTACCACG
CGTTTATTAGTGGATTAGATGACAGCTCTGCTAGCTCATGTCCTATCACACTTATCATAC
CATCCACTCCTATGTCCCCATTGGGCGGATGTAGGGCTCCAGGCCCTCCTCCGCCCATGT
ACGCAGGTACAGCAAATGGATACGCGCACACTTCAGGGCACTGCTTGATGGAGTGCCCTA
TCCATGCGTAGGGGAGTGTGTAACCAACTTTTGAAGGAAATGTGAAGTAGTGGAAGCCAC
ATACTGCGCGACAATAGTCCTGCATTGTCACATCATCAGCAGTGAGAACAAGGTAGATCC
CGGTCTTGTGGTCTACTGGAAAAGGCT
>comp17142_c0_seq1
CAAGTCATTTGAGGGAAAAATATTTGCATATGATAATTACTACAACCTTGCTGCCATAAG
TTTTCACTCGGACAGTCCTCTTTTAACTGCAACATTGGCCCATGTCGATGACTCTATGAG
TGTTCAATCTAGTGCACCGTCATTTGAGCTTTTGCCATCACATTCAAGGTCATGTAACTT
AACTCCCGGGTATAAAGTAGTTGCCGTGGGTCGCTATTTTTATATGCCATTTGATCTTAT
GGCTGTTCTTGGCGCTTATTGCATTGATCGTTGTGAACCTAATTTCGGTGGTTCTGAACC
TCATTGCAAAGAGCTTTTCAAGGCTGATTGTAAAATTACAAGGTGTGGTGACGGAGGTCC
ACTTATCAACCATTCTGGAGAAATCATTGGCATTGCATTTTGTGGTTCCGTCTACGGTTA
CCTCCACTTACTTCCTTTTATGCCTATAAACATAGCTTACAAATGGTGGGAGCACTACAA
GAAATTTGGGGAATACCGCCGACCTTTCCTGGGAATGGAAGTAACTAACCTATATGCAGC
TAATCTAGGCTTCGTAGAGAGACTGATTCGGAAGTTTCCTAGCATCTGTAAAGGCGTTAT
TATTGAAAAGGTAATGACAGGTTTCTCAGCTGAAATGGCCGGACTTTGTGTAAATGATGT
AATTATCGAGTGTGGTGGGAAAACAGTTCATAGTTTCTTGGAGTTTTTCGAGATAATCTG
GGACAAGGTTGGAGATCTCGTAGAATTGGTCGTAGTACGACAAAATAATGTCGAACCCAT
ACATCTTAAAGTGCTCGTTGTTGATGCAACGCCAGATAAATATAATAGGTGGCCCAGCCA
TCGCAACTACGGAAACGACAAGTACAACTGGTAACTACGACTATTGCAACTGACAAGGAT
TTGATGAGCTT
>comp27646_c0_seq1
TGGAGCTATCATATATGACTTTCATCTCTTAACCCGAGATTCCTTCTCACTGCCAAAAAG
GCTAATAGTTATTAAAGGTACACAGGTAATAAGTACGAAAGTATGAACAAAGTCAATCGT
CATAGGAGTTCAATTTAGCATAATCATATAAAGGGCCTTGTATCGAGAACAATTCTTGTA
CGATAAAATGTTGGTGGTCTCAGAAACTCCATGTAAAATTGTCTATCAAGAAACACTACT
CCAGCTACCAGATTAATCTTACTAGCTAATATCCCACAAAAGCCATAAGTATATCAATAA
TTTATCCAAGGCTCACTGACAAAATTCCCAGTATAAAGCTCTCCGCATCTTCTAAACTCA
CTCTACTCTGTCAGTAGCAGAACTGACTTTTTGAGTAATCATATCCTCAGCTATACGGAT
TGCTCTTTGCGAACCTGTGATAGTTACTTTCCTGTCAGTTGTTCCAGACATAAAATCATC
TCTGTCCGATATCTTTATCCTGGCCCCACTAACCTGACTAATCTCTATTACATTCCTTCC
ACCACGACCAAGAACAAGGCCTACATGCTCATCTGCAACACCGATAGTCACAGAGTTGCT
GTTCCTATCATCCTGCAGAACACCAGGACCCTTGTTGTGAGGCCTATGATTCTGAAACTT
GCCCCCGCCTCCATTTGGACCATAGTTTGTTGCATTATATCCAGCATAAGGAAATGGGGT
GCTCATAGACTGTATATAGTACGAGTCTTCGGACAACTTTGATAGAATCAAATCAATAGC
TCTCATTTGTTCTTCTAGTGTACCAGCCACTGTGACTAGCCTATCAGATATGCCAGCATA
GCTGTTATCCTGAGGGGATATCTTAATGCCTGCTTGAGACTCTTCTATAAATGACTTTAT
TGTAGCTCCTCCCTTTCCAATTATTCCACCGCAAGAGCTATTAGGTACAACAAGTCTAAC
TTTTGATCTTGGTTCAGCATCACCTTCCTCCAGATAAAACTCATTCAGTAACTTTTCAAG
AATTAATTCAACACCCTTAAGCACATTGTTGACAGTTCCAGATACCATAATAATCCTATC
AGAGGTCCCAGGAAAGAATTCATAATTGCGCGACAGCTGAATCCTTGCTCCAGATTGTGA
CTGGAACTCGGATATTGTGGATCCACCTTTCCCAATAACTGAACCAGCTTCAGCATTTGA
TACAAGAAACCTTGTGTATGTACTCTTCTCTGCATAATCACCACCACCACCACCATCACC
ATCATCTTGTGAGTTTCTAGGTGAAGATTGCTGCTGCTTCTGAGGAGCTTCATTAGATGA
AGCGTAGCGAGAGTCGGGCGATTCCATTGTATCTACTGTGTGTGTATAGTTTAAACACAC
AGAGAGAGAGAGAGAGA
>comp13440_c0_seq1
GCAACATTAGCTTAATCACTAGCAAATTGAACCTTAACTGGTTACAAAGAAGATATAAGG
ATATATTACATCAGGTGAGAGAGACCTATGAAATGTGCTAGGAGATCTGAACTCTTTACT
GTGCCTTCTTTATACTGTGAACCTATTATACTCTTACAACAAACTTAGCAAATAATATAC
AAGTGGGGGATCTTGAATAATTTCAAATAGTGTCCCCAATAATTATAACTAACAGCTAGA
AATAACTCTTTCCTACATTTCCAGAATAAATAATGTCCGTGTTGAGGTGACAAAATTTTG
GAAGCTTACGTGCATGCACTTTCCAATGAACTTCCGACTGGGGGCAGTAAATTAGATTAA
GCAAAATTGTGCAGCTCTTACAATGAAAAATTGTCGAGCATATGTTGAATTACATCAGCT
CCATCAGAATTGACAAAGGGTGTTTTAACCTGAATCGTACTGTGTGCAAGAAGTCTTTGC
CTGCTTCCTTTAAAGCTAACATCCACCCTTTCCCAGCTT
>comp181828_c0_seq1
GGTTATCAATATAAATTAATCATTTCTTGCAATTTTGATTGAAGTAAAAAGCAAAGGAAG
TATGAAAACTTTTATGATTGTATGGAAAAATGCATGACTGCACGTGGTGGCAATCTGTTT
GGGGTTCAGGAGTTCAGCAGAAGAAGGGTTTGAATGCATGTGACCTTGATTGTGCAAAAC
ACCTACATATTCGCATAAATTGACATTCATTCCCTTCTTTTCTTTTGATTTCTGATCGTA
TTTTACATGACGTATTTTGGGTGTACTAGTCTGAAGTCATTTGTCTGTTAATTGATGAAA
AATGCTTTTGCAGGATATGATTCCCTCTATGTCTTAGTAATTTGGTGAAAAATGACTTGC
CTGTTTTATGTATGTTTGCAGCATACCGCCCGAAGTCCCGACGGT
>comp27458_c0_seq1
AGTGCCATTTTGCTCATGGGGCTGAAGAACTGCATCGTTATGGTGGTGGGCTTATGGATA
ATGAAGGCAAAGACTTTTCATCACCTTTGGATGGAAAACAGGGGATGGTGCCTTCAAAAT
CTTCAGCGGATAATCTAGTTGCTTCAGTTTCTCATTCAGATAATTATCATATTGGAGGTC
CATCACAGAGGTTGGCCAATGTAGTGCAGTGGACAGAGCAGAGACCCCAGAAGTGGAAGG
GCCCAGACAAAATTAGCTTAATTTATGGTGATTGGATTGAGGATCTTCATTGATTATATT
AAGTAGCTCTATATGGTGAGAGTGTATGGCTAAATCATCCATTTCATCAGTAAATTGAGC
AAGGAAATGTAACAGTCAGATTCAAATTGAGAAAATGTGGTCTCGACATTATGTATGAAG
ATATCCTAGAAGACATTGTCTAGTTAAGTTTCAGTACTTCTACATGGTTGTAGTTTAGAC
TGTTCTAAGATGTGATGGTTTCAGAAGTTTATGCTGGGGGCTTGTAGTGTGCAGTCCGAT
GATATGTTCTGTTGACAGTTCTTTTTATTTAGGTAGCGAATGTGACTTGTTTTGCTCGTA
TGTTTTCTGTTATGCTGGCTGTATGCTTATTTATTTACTGTTTTGCTGAATGTCTTTGAC
GCA
>comp27409_c0_seq1
GCGTGAAGCATAATACAAGCACCAAATGTAACACAATACAAAACAGCTCAGCCAGCAATC
CCACTTCACAATTACCAGTCTAATCAGAGCACATTTATAAATTATTCCCAAATTAAGTGT
TCGACGACAAAATCAAGAACATTTTGCGCAAAAAGAGAGATTCCGAGGAAAAAACTCCTC
TAAACATAAAATCTCACCAAATCTAAGTCTTCCTCCGAAGCCGCTTCCTCAACTTCTTTA
ACTTATGCTTATTCATCTTCCTCTTACGCTTCTTCTTCACACTATCAGCCCAAATCATAC
CCGAATCATCCGAAACAGCCTCTTCTTGATTCCCAGATTGGACCAACCCAGATATAGAAA
TGGGGTTTAGAAAACACCCAAATGAGAAACTGGGGTAGAAATGTAGAGATTGAGGAGAAA
ATGGGTCCTCTGTTTTGGGTTGACTCGGAGGGAATGAGTTGATTGGGACGAGTTGAGTTG
GGTTGGGTTGAGAAAGATGATTCAAGAATGGTGGGTGAGTTAAAATTGGGTTCTTGAAAC
TAGTGATGAGTCTTGTGGTGGATTGGTTTCTTGCTAGTTTTTGCAAAATAGAAGCCATTT
TGTTGGAGTTGAGTGAGCCAGAGTTGAAGGTTTAAAGATGAAAATAAAAAAAGGTTGCAA
TTTTGGATTAGGGTTTAGGGG
>comp33272_c0_seq1
AAACACTGTCATCTGTGCAAAAAACATGGGAATTCAGTTGAAGATTAGGAGTGGTGGCCA
TGATTATGATGGGATTTCTTATGTTTCTGATACTACATTTATTGTTCTTGATTTGTTTAG
TATGCGAAAAATCGATGTGAATATTGACACAGAGACTGCAGTTGTTGAAGCTGGTGCTAC
CCTTGGTGAACTTTATTATAGGATATGGGAAAAAAGTGATGTGCATGGATTTCCTGCTGG
TGTTTGTCCGACTGTTGGAGTTGGTGGTCATTTAAGTGGTGGAGGGTATGGTAATATGTT
ACGTAAATTTGGGCTTTCGGTTGATAATGTGGTTGATGCTAGGATTGTTGATGTTAATGG
TAGAATTTTGGATAGGAAATCAATGGGTGAGGATTTGTTTTGGGCTATTAGAGGTGGTGG
TGGTGCTAGTTTTGGTGTTATATTGTCTTATACTATTAATTTAGTGAAAGTGCCTAAAGT
TACGACAGTTTTTCGGGTTATGAGGAGTTTGGATGAGAATGCAACTGATATTGTTCATAG
GTATCAGTTTGTGGTGGATAAGTTGGATGATGAGCTTTTTATCAGGATGCTTTTGCAGCC
GGTGAATGGGAAGGTTAAGGGAGAGAAGACTATTAGAGCAACATTTATTGGGATGTTTCT
TGGTGATTCTAGTAGGTTAATGGGGGTAATGGATAAAGGATTTCCTGAGATGGGATTGAA
GAAAGCTGATTGTTTGGAGATGAGTTGGATTCGGTCAGTGATGTGGTGGGCTAATTTTGA
TAATAAGACATCGCTGAATACGTTGTTATTGAGGAATTCGGATGGAGTGAATTTCTTGAA
GAGGAAATCGGATTATGTTCAAACTCCGATACCTAAAGATGGGTTGGAATCAATATGGAA
AAAGATGGTGGAGTTGGGTAAAGTTGGGTTTGTTTTTAATCCTTATGGTGGGAAAATGAG
TGAAA
>comp26810_c0_seq2
CCCGACCACAACTTAATCCTTTAAATTAATTTCTCCACTCCTATCCTCTGCATCTCATCT
TGGTTAGTGAAAAAGCCTCAATGACGAAAAATGTCCTGATCTGTAGCGCTAAACTATCCC
TATTGATATTTTTCATAACCATTTTCGTTACACCAGCACAATCCAAGCTCGGTAATCTGA
AAGAAACCTCACTTACAGTCTATTTCCAGAACCGACCGTCAGGTCCCCAGGCCACTTCAA
TGGCCATTGCTGGAATCCCCGGACAGGACTGGACGTACGGAAAATTCGGAACTGCCTTTG
CAACCGATGCAACAATGACAGAGGGGTTTGATAGGAAGACAGCTGAAATTGGTAGGGGTC
AAGGTATGTTTTTGACCTCGGCTAAAGATGGAACTAGTTTAACACTATTGTTATCAATTG
TGTTCACTGGTAAGGAGTACAAGGGAAGCACGCTGCAGATTCAAGGAGCTGATCATCAAT
TTGAGAACCCGAGAGAGGTTGCAGTGGTTGGTGGTACTGGACAATTTCGCTCTGCTAGGG
GATATGCCACTTTTGAATCTTTCCGTGTTAGCAAGTCCCATGTTGTCTCTCGTTGTAATG
TTACTATTGAACATTACTAGGAGAAATGTATCCCGTAACATTCTATTCTATACTATCAAT
AAACTAGGGAAGTTTGATAAGTTCTGCTACTTTTCGTACTGAAAGTACATGAAATGCATT
GGATTTTCTTACTTGTTTTATTCATATCTAAGGAGTTGTTGATTACTCCCTCCGTTTTAA
TTTGTGTGTCTTGTTTCTTCTGGACACGTTTACCAACACACATTTTTAATCATTAATATC
TTCAATTTCGTATTAGTTTTAAATATAAAAACTTCACTGTATTAAAGTACTCATAAATAC
GAATCCAACAAGATCACTCATGACTATATTTGGTCTTATAGATTATGCGTAAATTAATAG
TCAATCACTTAGAATGAACAGTACCAAAAGTCAAAACGGGAAAAAGATTATGAGACAGAG
GAGTACTAAGCCTAATGAGTAGATAATTATATTAAAGCTAGAGAGAGGCAGAGGAAACTT
ACGATTCTTGTTTCTCCTTTTGGCTTTAACCATATGAGGTATGAAGACTCCAGTTCCGTT
AACATTATTCGATCTCCACAAGTTCAAAATCGTGCTTGGCACAGAGCTAGGAGGATTCTC
GGTCTCTGTCCAATCAAAATATCTTTGATCTCTATGTGACGAATAATTACTCGTTCCTCC
TATCATCCGTGAATTCTTCGAGTGATCACTCTCATCAGCTGTGTTGATCAACACAAGAAT
TCTCCTCTCGAGTTCAGCATAAAATTTATCGTCACCATCATTTTCATAAGTAGTTTGATC
AAGATCATGATCAACGATATCGTACAACAAGTCCATGTGTCTAGCTAGCCTGCAGACCGT
GTTGTAATATGTGAAAAGCAGAAGAATAAGAAGAGTAGTTGCTTTGGGAGGTTATAGTTT
GAGCATGTGAAAGATGGTTTATATATATACTGTAGGAACTAAAATGAGTCAGAGAATTGT
GCTAAGACGTTTTAATTTGAG
>comp11908_c0_seq1
AATGGAAGCTGAACCTTATTTCTGCAAAAAGCAACAACTGTCTTAAAAAGAATCCATGTT
GTCGGAACTGTCTTAAATGAGCATGAATCAGAAAATGTACAAACAAAAACACCCACAAAT
GTGGAACGCTTAATTGGAGTAAAGATGATCCGGAAAAGAAAAAAGTGGAATCGCCTCATT
TTTTTCGATTATATTTTTGGTAGTCAGACAATACTATAGCCGAAAGTCGATCAAAGATAC
AAAAACTCATGAATTGAGCCTACAACGCACTGGATCACAAAGCCATAGACAAAGCCACAA
CACATAATGCTAGTTGTTAGGAATTAAAATGAAGTATCCCATAAGTCTGTCTCATCCAAC
GCCCAAAAACCTATATCTACTGCCCAATCTCAGCATAGGCTTCCTTCTTTGTTCCATATT
TCATTTAGAAGAGGAACCCTGTCTAAATCTGGGTATTGAGAATTTTAATCATCAAGTTTC
CCTGCAGGCAGGCAGCATAGACTGTTTGACATTGCCGTATCCCAACCAAGCAAATCATCT
AGCCTGATACCCAGTTTGAAAGAGAGGGGCATCCCCAAATCGTAACATAGGTTAGAACAC
CTGACTCTTCGACAACATTGATACTAGTTAGATCATGACAATAACTCACTTCTAATTTCT
CAATAGCCATAGTAAGGTTAAGACTTGTCAAGCCCTTACATTCAAAAAGTTTCAAAGTTG
CCAAAGACATAAAATTGTTTTTCAAGATGTGATCAATTATGGAGTCCAAATTTGAAGATG
AGCCTCCTCTTCCTTTGCTAATATTCTCCAGTCGTAGATAAGTAAGTGAGCCAACATTTC
TACTAATTGTTTCTAGTATCATGCCGCTGCTACTGTCCGAATCTGCTATTGTCAGTTGTT
TTAAGGACGGAAAACAACTACTCGGAATCCTTGTCAACTTCGAACAACCACTGATTTCCA
AAACTTCCAGTTTAGGAAATGCTAGCATAGTACTTTGTTCTTCACCACATTTACTCATAA
CTGGTTCCAGCCATTCTTCCA
>comp26632_c0_seq1
GGAGAGACTAGTATCATCTTTATCTTTCCTTATTTATATCACTCCTCAACTCTGCTTTCT
TTAACTCATTTTCTTCTTTATCAAGAATCTGTAAAACATGGGGCACAAGTATCTTTGGAC
AGCTCTCTGTTTATGGGCTTTCACATGCACTCTTCTTCATGCTTCCTCTGATGGTTTATT
GAGAGTCGGTTTGAAGAAACGGCAGTTGGATCACGACAACATTAAAGCAGCCAGAAGCAG
TAATGTGGATAGTAAATATGTGAAGACTGGTTTGGGTGATTCAGACATTGATGCTGTATC
TCTAACAAACTATTTGGATGCCCAATATTATGGAGAAATCGGTATTGGATCACCTTCCCA
GAAATTCACTGTCATATTTGATACTGGAAGTTCAAATCTCTGGGTTCCATCATCAAAATG
CTACTTTTCAATTGCTTGCTGGTTACATCCCAAGTACAAGTCGAAGAAATCCAGTACATA
TGTTGAAAATGGGAAACGTGTTGCAATACATTATGGATCAGGATCAGTTTCTGGCTTCTT
AAGTCAAGATAGTGTCGAAGTTGGCGATCTTTTGATTAAAGATCAAGTTTTCATTGAGAC
TACGAAAGAAGGAAGCCTTACTTTTGTAGTGGCAAAATTTGATGGGATTTTTGGACTTGG
ATTCCAGGAAATTTCTGTCGGAAATGTGGTCCCACCTTGGTACAATATGGTGGAACAAGG
TCTGGTGAAGGAAAAGGTATTCTCATTTTGGCTTAATCGAGATGCAGATGCTGAAGAGGG
AGGTGAGCTTGTATTTGGTGGTGTTGATCCAAAACACTTCAAGGGGAAGCACACTTACGT
ACCCATAACTGACAAGGGTTACTGGCAGTTTGATATGGGCGATTTTCTCATTGGAAATAT
GTCAACAGGTTATTGTGATGGAGGTTGTTCTGCTATTGTGGATTCCGGGACATCCCTGCT
TGCTGGTCCTACTAATGTAGTGACTCAAATTAACCATGCCATAGGAGCGGAAGGAATAGT
GAGCATGGAATGTAAACAAGTTGTTTCTGAATATGGAGAGATGATCTGGGATCTACTAGT
ATCAGGGTTGGGACCTGACGCAGTATGTTCGCAAATCGGTTTGTGTTTCTCAAATGGAAA
AAATCAGCATGTGAGTTCAATTATTAAAACAGTTGTTGAAAAGGCCGACCAAGAAGAGGC
TTCTTCTAAAGATGACCTCGGATGCACTGCATGCGAAATGCTTGTTTCTTGGATCACAAG
CCAACTGAAACAGGAGGGAACTAAGGAGTCGGTGCTCAGCTATGTGAATCAGCTCTGTGA
AAGCTTTCCAAGTCCAATGGGAGAATCAGCAATTGATTGCAATAGCCTCTCCAAAATGCC
AAACATCACATTTACTATCGGGAAGAAAGCTTTTAGTCTCAGTCCAGACCAGTATGTACT
TAAAACTGGAGAAGGCGCTGCAACTGTTTGTCTTAGTGGGTTTATAGCTCTGGATGTGCC
GCCTCCAAAAGGCCCACTGTGGATTCTTGGAGATGTTTTTATGGGTGTATATCACACCGT
CTTTGACTATGGTAATCTACAACTAGGCTTTGCTGAGTCTGCTTGATGACTACCATTCGA
CTAGCAGCAGTCATTTCTCGAGTGCTAAGGGTTCATGAGACTGCATGTGGTTAGTGCTAA
TTAAGTCATAGTTACCTAAAACATTCCTATTTGTCTTTGTTATTTATACGAAAGGCACCT
GGTGAAGTATGTATTATTTCCGGTGTCCATTGAAGAGAATACTTTCTAGTTTCCGTCTTC
TCTTCGAATCACAACATCATAGTATCATGTTGTTATTGTAACTTGTAAGACATTATTAAA
CTTGGTGTTGGTGATGCTTATGTATTTATCTAGTTTGTGCTTTGCTGTTGCATTTTTAAT
AAGTATGGAGATTTGTAGTTGTATATTGGTTTTGGTAATTTCAGGCTTCTGTTGCTTGGA
AAATCTTAC
>comp22393_c0_seq2
TAGAAGTAAATATAAGACATTACTGACTATAAAAGTCTCAACCACAAACTTATAGTAGTA
GCTTTTACAGGGCCACGAACTTGTATCAATTAAAACCATCAAACATTCCCGTTTTAGCAC
CCTGAAGGCATGCTGCTCCCTGTTGAAATGCCAAACCATTTTCGGTTGCTTCCACGGCAA
ACCCAAGCAGGTTTTTATACAACTGCATGTAGGAGCCACAAGAACAACCAAAACCTTTGG
CCACCATCTTCGCAAAACATGAAGGATGATCATCTCAATTTGTTTTTTACATTTTTCTCG
TCAATTGGAGGGATAGCCTAACTTTTTCAGAAACTGTGCAGTTGGGTGAGCATTGGAACA
AGCTCGTCACTAGACGGACGATCTGCAGGAAAATCAGATTGGCAGACAACCGCAATTCTC
AGTGCCATTAGCATTTCATCTTCCTCCACCTCTTCCCCTATTATGATTTTGTCTAGGGCT
TCCCGAGCTTCCCCGGCTTCTTGAACTTGATGAAGCCACCTTCCCAAACTTCCTCCACTA
GATGTTTCCTCAAAGAAAGGATCCGACGGGTCTCTACCTGTTAAAAGCATGCCTAATATG
ACCCCAAAGCTAAAGATATCACTCTTATCACTGTACCTGCAATTCTGGAAACATTCAGGA
GCATTATATGGTGATGCAACTCCATCTGTATTAGGCATGAGCTTGGCCAGTCCACAATCT
GCCATCCTCGGTTCAAACTCCGCATCCAACATGACATTTGAAGGCTTCAAGTTGTAGTGC
ATAATCTTAGGGATACAGGTAAAATGAAGATACTGGAGGCCCTTAACAATCCCAACAGCA
ATTCGAAGACGGGCATCCCAGTTGAGGTGCAACTGATTTTCCCTCACCTTATTCATGGCA
TCTCTAAGATTACCAGATCGGAAGAG
>comp363145_c0_seq1
ATCAGCGCACACACTCCACCTGTTTGATAATATGCCCCAATGAACTTTGTAACATGAATT
ATTCTCCCCACATTTCGTTGATTAATTGTTGTCAGTATTAGTAAGTTGTTGCTGAATAGC
ACCCTCCCCTTTTTCTATATATGCACCCTGCATTGGACAAAGTGATGTTTATGTTCTCGA
AAAGAGCTAGACTATTGGTTCAGTTGTCGTATCTTTGTCGCCCGTCGTGTAGTTTGTCAT
CCAAGGCAATAAAAGATTTTGGGTTTCTA
>comp31888_c0_seq1
TCTGCGACAATGACAAGTGATTTAGAAGCACTACTTGAGCTTTCACAAAATAAGGTTTAC
TTCTATGAAGCATATGAAGGTCTCGAGACTGTAGAATCCCTGAAACAGGAGTATCTACTT
ATACCCAAAAATGTGAAGGATGTCTATCTGATGCACATTATGTCAAAAATGGAGGACATG
AAAATTCGTTCTGCCATAGTTTTTGTATCAACCTGCAGAACTTGCCATCTTTTAAGTTTA
ATCCTGGAAGAGCTTGATCTGGAAGTAGCAGCATTACATTCGTTTAAATCTCAGTCTCTG
CGGCTTTCGACACTACATCGATTTAAATCTGGACAGGTTCCTGTATTGCTTGCAACTGAT
GTCGCCAGCCGTGGGTTAGATATTCCTACTGTGGATCTGGTAATCAATTATGATATTCCT
AGATATCCAAAGGATTATGTTCATCGTGTTGGACGTACTGCTAGAGCAGGGAGAGGAGGT
TTGGCGG
>comp30088_c0_seq1
TCCCAAACCGAACCATTCTTATATTAATCGAATATAAAAATCTTCGAAACTCTACCAATT
ATAAACCATAACAATATACAACAAGTACTTTCATCATCATGTGAATCAATAAACTTGCGA
AGAATAAACTTTCGAAAATATCATTCCATCAGTTAAACCCCATATGAATACCAGCACAGA
CCCAAGCACAGCCACGGTTCAGCCACCAACCAACAATACACAGCAGGAGCACTTCGGCCA
AGAACATTACTATTGTGACAATGGAATCGCCAGCTGATAACTCACACATACCCTCAACCC
AAACTCACGCC
>comp35508_c0_seq1
CATGGTTACAGGTTAAATGGAGATAGAGAAGAGAAAAATAACAGAGGTAGTGGAAGATTC
TTAAGGAATGATATTGTGGGGGGATCAGGCCTCAAATGGGACTTGGAAGGTTCAGAGAAG
GATGACTCACCAAAAGAAACTGCCAGGATACACAACCGGGACTTGGAAAGAGAACGAGCT
GTCGCAGAGGCTAAAATGTGGGGAGAGAATTTAAGAGAAAAAAGAAGACAACAAGACAGT
TTTGATGCTAACAATGAGTAGAATCCAGTTGTACAACAAAGGTGCTATTTGTAACATAGG
TCTAAACTTTTTATGTTGATAAACCAGGGGAGAGGAAGAATACCCAGAAGCAAAGGTTTC
ATACTTTTTTAAAACTCTTTTTGTCTTCATTTGTAGAAAATTGGTGGTTTCACAGTAAAC
TCAAGCAAGTACATGCTCAAGTTACACAAGGAAAGTTGGTGGTTGGTTGTAGTCAATTAA
ATTTAGTCAACTGATGTAATAGAATGGACAAAAGAGTTTCTCTCCAAAAACCTTACCCTC
TCGAGATATTTCTGTGCCAGCTTTAGCCACCCTCATTTCCCCTCCTTGGGCAGTGGCTGC
CATCTCCTGTTGGTGCCACTGACCGGAGGCCCCTCTCTCTCCTTTTGTTGTCCTTTTGGC
GTTTCTTTTATCCTTCCATCTTTCTCTTCCTTCCTTCTCTCCCCCTCTGCTCTTTCTCCT
TCCTCCCCGCCTCCTGTTTCCGGCCCCTTTTCTTCTCAGCTTTTGTTTCCCCAGCTTGTC
TCGAGGTGTTTAGTCTCTGGACTCGGTTACTCGGTATATTTTAGAATTTACAGGTGACCT
ATGCTTGG
>comp220443_c0_seq1
TCTGTGTACAAGGGGAAGCTAAAAGATGGCACATTAGTAACTATTTCAGATATAGAGCAT
GAAAATCTTGTTAAGATTTATGGATGTTGTGTGGAAGGAGTACATAGAATTCTGGTGTAC
GGCTACCTTGAGAATAATAGCCTTGCTCAAACCCTTCTGGGTGATGGCCATTGTACCATT
GAATTTAGCTGGAAAAGGCGAACAGAAATTTGCATAGGGATTGCATGTGGTCTAGCTTAC
CTTCATGAGGATATTCAGCCTCATATAATTCACAGAGATATTAAAGCCAGTAATATTCTC
CTGGACGAAAATCTTACTGCCACG
>comp110351_c0_seq1
GAATGAAACCACAAGTAATGGGAGAGAAGGCTCGAATGCCCCAACTAGGGAAGAAGCACC
TTCTGTTGCCACAAAGCAGAAGGTTGCAGCAGCAAAGCAGTATATCGAGAAGCATTACAA
GGACCAAATGAAAAACCTGCAGGAGCGAAGGGAGCGACGTAATATGCTTGAGAAGAAGCT
GGCTGATACTGAGGCCACCCCAGAAGATCAAAC
>comp35822_c1_seq9
GGATTCGCAAGGGGTGGTGTGACTGTGTGTGCAGCTCGGCTGATGGGCTGGGGGTGTGTG
TATGATAGAGTTGTGGAAATACGAGGGTGGCTATGTGTATGGTTAGCTGTGTGTGTGTGC
TTGATGATGAAAGAAGGCACTCGGCAAAAATAGGGAGATGGGATATATGTATGTTATGGT
GTAGAAATTGAAGAAGGAAGAAGGCAGGAGGTGTATGGTTTGTTGTAGGTTGGTGTTGTA
TTGTTGTAATTTTGGTCAAAACGTGTATTTCAGGACACGCAAGCCTGCCTGGGGTTCTCC
CAGGACCGGCTTCTTATCAATTGAATTAGAATCGCTGATAATCCTCCAAACTATTTTCGT
TTAAACATTTTCACAAGGTAAAAAAGTTGTGATGTCAAGTGATTATGATCATGTCATGGA
TCGTCCACAGAGATAAACACTACGCCTTTCAATTAAGTAATTTGCTGGTCCCTTCTCCTT
TCGCGATCTGCTAGACAACTTTTTTGGCAATTCTAGCAAGACTCTCAGTTTCTCTTTGTT
CAACTACTTGAGAGCTTGCACTGGTGAATCTTTCCTGTCCTTTCAACGGACTGAAGCAGA
CATAGATTGTCGATTGTACAACCCATTTACCCCACTTGTGATATGCTGCCTGTTTCTCCT
TCGTTTTGTAACGACTACAAATCCTTCATCTCCTTGTTTGTTTGCAGTGTCAACTGTTTT
TAGCTGTTCATCTGCTCCGGTCTGGGAACCCAAGTTCGTTTTCCCTTCATTCCCGTACAG
AATTTTAATAATTGCACTATCATTTGCAATTGCTTCAGATGAATTTTCTGTAAACTCGGA
TCTCGTTTGAGTCACTGGAGGTTGACTTACAGGATCAGAATTGTGTTGAACAGACTTCAC
TATGAAGCTTAGTAGTATCTGCCTTGCTAGCTCTGCCTTTTCAGCATCTGAGCTGCGTTT
CTTCGCTCTGACATCTTCACTTCTAATAGTTACTCCTTCCCCAATTTTTTCTGCAGGCAA
ATCGTCATTTGCATCATTTATTGAATTTAACTCGGTTGGAACTTCTGAATTTTCGACCAC
TGGATTTGTTAACCAAGCTTTCTTAGGAATAAATTCAGGTGCATGTGGATTCATGATTCC
TGGAGAACCAAAGCTACTTCTTTCTGTTGGGGGTAATTGATATTTTAGAAACCCATGTTT
CATACGCATAGAATGGCTCATTCTGTAATATAGAGGTGATCTAGGTCCACAAGGAACCCT
GGCAGCAAGTGGCGGAAATCCAACTGGCTCTGCAAGCATGCCTTGACTGGCTATGACATC
ATAAACACTTGTAACAGCAACCGAGGTTAAAGGGTGTGTCAACGGGAAAGCACCTGGATT
AAATGGTTCAGCCGCAGCTGAAAGCTTGCTACCATTCGTTTCTACAGAACTGTCCTGATC
GGTTGAACACGCAAGCTTTGAATCTTCTTGGGAAGATTCTTCCGGTTCAGGTTCACTTTC
TGGAGCTTCACTAATTTGAACTTCTTTGGCAGCTTCATCATCTGGTATTGCTTCTTCTAA
GGTGATCTTACTTCCATTCTCCTTTGATTTCTCAGATGGACTAAGGCATATCTGAATATC
AGTTTTTACCTCGTTTAAATCTTCAACTTTCTCCAATAAAGGCTTAAGAACCGTACCTGG
AGGTGCCACTGCAACTTCTTTGTATGATAAAGATTTTGAGGCCATAGAAGTAAGAGGGGA
AGACATTGGTGATACTTTTGAAACTTGTGTTGCTGAAACTTTTGAAACCGAAGTTGTTGC
TTGAAGTTTAGGCGTGTCCTCTCCAGCAATAGAGCTGAGAGTCTTCATCTGCCTCTGCTT
AGACGGTTCAGTCAAACTTGTCCTTGGTGTCGCCTTTTTCCCTTGCAACATGGCTTCCCT
TCTATAGCTACTATCTCTAGGATTGAAGTACTCAGACTTTCCTATTTTGAGCTTAGCAAG
ATCAGGACGCCCCCGGCCATATTTCCGACTAGCACCATTTCCTGTACGGACTTTTGGATT
GGCTTCTTGCCAACCTTCATCCGAGCTAGCTTCCTGAACAGCTTCTTCTGTAACTACAGG
TTCATATTTACTGATGTCAGTGTCCTTAGGCTCTTTGGAAATAATCACGTCTGGCCTTTC
TTCCACTGTACTGGATTCTGTTTGGGAAACAACCATGTCTAGGCTATCTTCAACCATACT
GGATTCTGCAATGGCCCTTGTAGTTTCTATACCATCAGGAACAATGGAGTCATTTTTCCT
CTCATCATGCTGCACTTGCTGGGATTTATCACCAACTGGCCAAACCTTTGCACGTCGTTT
TCTGTGTGCATCTCCTCCTTTTGAATCTTGATCTGGACTTATAAAATCAAGGAGGTCTGA
TACACTAAGGTGCCCTTTGCTGGCAATTGATGCGTCTGGCTTTGGTGTTCCATTACGTGC
AGCTTCTTGCTGTTCTAAAGCTTTTGATTCAAAATACTCAAGCCATGCAGCAGCATCCTG
AGCACGAAGATCCTCTGCTCCCAGTTTAGCTTGAAGAATTTGTAATGTTGTTTGCTCATG
TTGCACACTTAAGGAATATGCTTCCATCAAAGAAAGAGCTATCGCTATGGCATGATAGCT
AGCAGCAGTCTGTATATGATCCGCTCCTAACAATTTCTGGTTGCATTTAAGGGCTTCATG
CAGGTATCTGAGAGCTACGTGAACATTCCCCATGCCTTCTTCCATCATAGCCACGTTAAT
ATAAGTTGCAGCTGTGTTTGGGTGTGACAGTCCACATGTAAAATAGAGAAGGAAAAGAGC
GCGGTTGACATATTTCAGTGCCAATTCTATGTGTTGGAGACGGTAATAAAAAACTGAAAG
ATCTCCATAGCTCTTCATCGTATCTGGATGGTCAAGCC
>comp96055_c0_seq1
TTAGGATTAGTCGAGTTTTCGATTACTTGATTGTTAGGATTTTGAGTTGATTGTCTGAGC
CGAATTTGTTGCTGCGTTTTCAAGTTTTATTCTGTGCTGAGTTTAACAAGTTTGTAGCTG
AGTTTGCAGGTTTCGATTGGTGTTTTCATTGCTGTGATGGCGAGTTCTGTTAATTTCTAG
TCACCGAGTTTTACCGAGTCCTGAATCTGCGATTATAGTTCGTAGTTTTTGGAATCGTTG
TTGTTTGGTATTGCGAGTTTTGCACTGAGTTAAATGGAGAATTTGTTTGAATTTTGTTCA
ATTCTGCTTCTTGTTAAATTTCAGTCTGCAGGTTGCTAATTGTTCTGCGTTCTGTTCAAT
CGCGCGTTTTTGCAGGTCGTTCGAGTTGTTCTCTGAGTAGTTTATGGCCGGTTCCGAGCT
CTAGGTTTTGTAATGGTTAAATTGCTGTTTGATTTTTGCTGGTTTTAGTATCGAGTCCTG
TTTAGATTGTATCGAGTTGGTCTTGTTGAATTGCTGAGTTTGATGTACTGAGTTACCGAG
TTAGATGTATTGTCGAG
>comp1840_c0_seq1
ACTGCTTCTACCCAATACTTCTGCTGGGGCCCTTGACAGTTCTTCAGCTGAGAAAGAAAT
TGTATCATCAAGAAAATACAGCTCACCACCCAGCCGATCTGGTGACCTTACATCTAATCT
AGATAGATCAGCAGTATATGAATCTCCTGATGAGAAAATGGCAGTAATAACTGGATTTTC
ACCATCTAAAAACAGTCATTTCTCATGG
>comp22451_c0_seq1
ATTTATTGGTACAAAAAATAATTACTATGTCATTCGAGAATGCAAGAGATCAACTTTGTT
ATATGGTCAATTAAAATTAAAAAACATGACAGATGATGAAGGGTCCACTGGAATATGAAA
TTACAAGTCACCCAATGTTCTCTTAAAACTTGGATGTTAAAATTAAAATTTAACAACATT
ACAAAAGGAAATGATGAATATATTCCCAAACCTATCCCAGTGTACTGTCCGTTCTTTCCT
TGTGTCATAATCAATGGTCTTCCATCTTTTTCAATCCTTTCATATCAGTTGTCTCCACCG
TAGTTCCATATAAGACAATCTTTTGAACTTTTGTTTTCTCACATTCAGACTGGTTATCCT
CAATAAAAATTGTCAAGCTGCGAACATTTTGAAACTTGACATACTTTAAAGCAACTGGTT
TACCCTTGTTATCTTCAGATGATAATATAATGGTGTCATTTGGAGCAAAATCATTAACAT
TACTGAATCCCATATGCTCCTTATTCGAATAAAGTTTCACTGTTTTTGGACCTTCCTCCT
CAAGTCCTTTGATGGCAATGGAGTGTAGTTTGATGACTTGGGTGAAAGGTATATAAATTA
AAAGTTGTTCATCTGCGTCACTCTCCAAATTCAACCCATCATCTTCTCTATAACCCTTTT
TGAGAGCATTAGCATAGGCCTGAGCAGAAGTTTGATTCAGACATTCAACTCCAGTCCAAT
CTATGAAGTCCACTAGATCAACTTGGTTTCTTTGAATAGCAGAGGCGGATTCTCCAGACA
TTGTGAAACGGACCCAACTGAAACAAACCCCTCTTTGTGTTGTGTGCG
>comp24611_c0_seq1
TTTTTTTGATTTAACATAATTTGATGTCTAGTCCGAGGAGCATAATTTTCTCAATAAACT
TCTGAGGCCACCACCGGTTGTCAAAGAAAAGAAAATAAACTTCAGGTGCACTCAGTTGAC
GAGTAGATACTCATGTGCTTGAAGGTCCTGTTTTAGTTTCCTCGCCAACCTTTTCATTGT
CTTCACCTCCGAGTTTTGTTGCCTCTTCAA
>comp9553_c0_seq1
AAAGAAAGTGTTGAAAGCATCATCTCCACCTCCAACAGTTTTGTCGCCAGGCATTTGCCC
ATCAGGCTGAATGCCATGTTCAAGACAGTAAAGTTCCCAGCAAGAGTTTCCAACTTGGAT
ACCAGCTTGGCCAATGTGGATTGAAATGCACTCCCTCATTTTCTTGGGTGTTTAGTGTGT
GAAATGTGTGTTTGTGGTGAAAGAGAGAGACTGGGGAGAGA
>comp58471_c0_seq1
GCGAATACTCCAGTGCTGCAGTACCCTGTACCGGTTGCACATCCACAGCCGCTACCTCAG
CCTTTACTTCCGGCTCCAGTACCAGCGCCATCTCAACCGGCCAGCAACTTAGGATACAAC
TACCAAGTACCAAGTCCTAATTACATACAACCACGGCAACCTGCGCCACAGCCAATTCAT
TATCCAGTTCCAGCACCTGCACCTGCTCCTGCTCCTGTACCAGTACCAGCTCCTCAATAT
TTACCAGCACCGGCCCCACAACCTCAAGCGATCCCACAACCTCAAGTGATACCACAACCT
CAACCAATTTCCTAC
>comp11279_c0_seq1
CTTTAGGGAAGTTAGCTCAAAATTTAGACTTTGATGCTTTAATTGATCTGGTCAGAAGAA
AGAAGAAATTCATGTCCTGGAGATCCAGTAGAGTTAAAATGTAAAAACAGAAGGAAAAGA
AAACACAAGATTACCAGAGGCAAAATAGCTCTATGGATTCATAGTACATGACATGCACAA
ATAACATATTGCTCCTTGCAGATAAATTCAACTAAATTATTTATAGTGTATTACAGGCAT
ATTTGATTTGGCATCCCATGTACCTCCTTCCTTCACATACTCCATATACCTTGCAAATTC
TGGCTTAGCCGTCGCCTTCTTTCGTCGCCGCTTTTCAAATATACTGAAGAGTGGAAGAAT
CTTACTTGCTTTCTTTACTTGTTTTTCTCCTGAATTCTCTGGAATCTTGGCTGTACTTGG
CTTCTGTTCAGGAATGGGTGGAAGATTTCTTTCAGGGGCCGTTTTCCTACGTGAACCAAA
CAGTTTCGCTGGTAAAGTCGCAGACCTGCTCAATTTAGCCTCAACTAGACCAGTGGAAGA
CTCATCCACTAGCCTATCATATCCACTTCTGCGTGTGCTGAAACCTCTTAACATGACTCA
GATATGATGGAAAATTACTCTGCCGAAACACTTGTAGTAATCTGAAAACAAACTGATGAA
GCAAGAGTTGGTGAGGTTTATAGATACATGAAAAGAATGGGCACTTGGCCGGTTGGTACT
TATTTAAATGTTGAGTCATGTTCGGTAAATTTATCTTGCCATATGTTTTTTGTGTTTCAT
ACATCAGCTGAGTCATTGCCTCTTTGAAGGAGGCCAGAGGTTCGACTCCTGCGTATGCGT
GAGTTTCTTAGTTGCGTGTGCGTGAGTTTCTTAGTTTGTATTAGG
>comp23681_c0_seq1
AAATCGAAAACCATATCCTAAAATATTAACCGAAAACAAAGTCATAAACTGTAATTAATA
TCTTGCTACCTGAAAACACTCTAATTAATATCTTGCTACCCGAAAACACAAACTACATTG
AAATTTGGACATGAGTTGATCACGACTATCACTTCGATAAAATAAACTACCACCACCTCA
TGTCCGATTCATTCAAGTTTAGTATGATCTTGGTTTTCTCTCCTCGGCCACACTAACTAC
AATTGGCCTCCCATTCAAATTCTGATTATCAAGGTTACTGATTGCATCATCCAGTTCAGA
TTTTGTTGACATTGTAACGAAGCCAAAGCCTTTTGATCTGTTCGACTCCCTGTCACAAAC
TACACGTGCATTCAGCACCTTACCATAGTTACTGAAAATTTCCTTGAGACCTGCATCATC
TACTTCCCATGGCAGGTTACCCACA
>comp30123_c1_seq2
TAATGCCAGATGTACCAGATAAAAAAAAACTATTCCAGATGTACCAGATGCATCATAATG
ATATACCAGATAAAACTCTTCTGCCTCAGATTTTGTCCTAAAAGGGCAATTAACAACTCC
GAACATTTAGCAAGTCCAAACAATGTTGAAACTTGCTATGTGGAACTGGCTTGGTAAGCA
TATCAGCTGGGTTATCAGCAATACCCACTTTTCTCACCTTAATTCTCTTCTCACTTCTTA
GAAAATGATATCTTACATCTATGTGCTTAGTCCGCTCATGATGGACTTGATCCTTGGCCA
AACAGATTGCACTGAGACTGTCACAAAATACTATAGCCTGATCATGATGTAGACCTAAAT
CACCGACCAATCCTTTCAACCAGATTCCTTCTTTTGCGGCTTCTGTCAATGCCATGTACT
CTGCTTCTGTAGTAGAAAAAGTCACTGTAGGTTGCAGAGTAGCTTTCCAACTGACAATCG
AACCACCTAGAGTGAAAGCATAACCAGTCATAGATCTTCTACTATCAACATCTCCAGCAT
AATCAGAGTCTGAATACCCTGTCACCAAACACTCAGTATCACCTCCATAAATGAGACCAA
CATCAGACGTACCTTTTAAGTACCGAAAAATCCTCTTCACAGCTTGCCAATGCTCCTTTC
CTGGATCACCCATGAACCTACTAACAACACTGACAGACTGTGCAAGATCGGGCCTAGTGC
AGACCATTGCATACATCAAGCTTCCTACTGCACTAGCATAGGGAACTCGAGACATGTACT
CTTTTTCCTCAGCGGACTTAGGTGCAAAAGCGACAGACAGATGTGCATTTGCAGCACTAG
GAGTATCTATGGGCTTTGCTGTAGACATGCCAAACCTTGACAAAATCTTCTGAATGTATC
CCTTCTGTGACAGGAAGAGCTTCCTTTTGCTTCTATCCCTATAAATCTCCATTCCCAGAA
TTTTCCGATCTGCACCCAAATCTTTCATTTCAAACTCAGCACTGAGGAGACCTTTCAACT
TCTGAATATCAGACTTGTTCTCTGCAGCTATCAACATATCATCTACATACATGACCAGAT
AAATGAAAGAACCATTTGCTATCTTACTGTGATAAACACAGCAATCATACGGACTCCTGG
TGTAGCCAATACCTATCATATAGCTATCAAATTTCTTGTACCACTGCCTCGGAGACTGCT
TTAGCCCATACAAGGACTTCAATAACTTGCAAACATAATCTTCTTTTCCAAGAACTTGAA
AACCGTCTGGCTGAGTCATGTATATCTCCTCATCCAGCTCTCCATGTAGAAAAGCTGTCT
TCACGTCGAGTTGTTCAAGCTCCAGATTCTGATGTGCAACTATTGCTAGTAGCACCCGGA
TGGAAGTGTGTCTGACCACTGGTGAAAAAATCTCATTGTAATCTACTCCCTCTTTCTGAG
TGAACCCTCGAGCTACTAATCGAGCTTTATACTTGACACCCTCAATCGATGCCCTCA
>comp29050_c0_seq1
GAACACTGTGAAGGATGAGAAGATTGCTGGAAAATTGGATGCAGCTGACAAGGAGAAGAT
TGAGTCTGCAGTGAATGAAGCCATAGATTGGTTGGAGAAGAATCAGTTGGCCGAAGTTGA
TGAGCTTGAAGACAAATTGAAGGAACTGGAAGGGCTCTGTAATCCGATTATAGCAAGGTT
GTATCAGGGAGGTGGAGGTGATGTTCCGATGGGCGGTGCTGGTGATATGCCTGGTGGTGG
CTATGGTGGTAACTCTGGTGGCTCTGCTGGTGCTGGGCCAAAGATTGAGGAAGTTGACTA
GATGGTATGAGGAAGAGCATTGTTGAAGCTTTTGTGTTTTCTGTCTAAGTAGTACTATGT
TATTATGCTTTTGGAGTCTTTGAGTTTGTAAAATGTAGTATGTTACAAGTTGATGTAATG
TTTGAGACAAGCTTGAGTTGATAATAATGCAATAAAAGTAGTTCGTATTAAAGTTTAAA
>comp24160_c0_seq1
TTATCAACCAAATTTCTTATATACCAGAGCATCTGATAACCAAAGCACTTAGTTCCATTA
GTATCAAATAAAATGCTACCAACCCCGATTGAAGGCTAGGGCACCACATTTCGAGAGCAC
AACAAAGTAACAAAAAACACAAATCAAAATACAGCATTCTAAAATTATCACTCAAACTGG
AATCCTTCCTAAAATGATTCATAGCCGCCGCATATAATGTTTTACACATTTGCCTTCCTA
CACATAAGCTCAACCCTTCCAGCAACTAGCTAGCCTGGGCAACTCAATCATTTAACTGAT
TGTGGGGCACTTGCAACCAGATTAACATTTACATTAGCATTTAATGATGCCCACTTCCCA
GTTGGATAGACTGTTTGAGCTCCCATTGGAACCACTGCCCAGTTGATAGTGTGTTTGAGC
TTCCATTGGAACGTGTCAGTTCAGAATGATGTGCTTGATGGAAGAGCTTCTTCTTTATAA
ATTAACTCGAATGAAAAATCAAAACCAAAACTCTCAACGAGGTTAAAAGATTAAATGTAC
ACAGAAAACCAAAAGTTCTGACCATATAACCTAATATTACAAAAGGTTCTCAGTAAACCG
ATATAGGCATATCTGCGGATCTGCTGATCTACGTTCGGTATGCTTGGACATTACAGCAAT
ATCTTACATTAAACCAGCCTTCTTCAAAGCATCCTCAAAATCTCCATCACTTTCCCAAGA
AGCCACCTCCGCAACTGGAGAGTTGAAATGGTTTTCAATCTTGGTCATCAGCATATTGTC
TCTATCACTGCATAACAAGTTGAATACAGCTCCTTTGCGACCAAATCGCCCTGCTCTTCC
AATCCGATGCAAGTAGACCTCATAATCTGGCTCTCCACGAGTGTCATATTTCAATGGAAG
ATCAAAGTTTACAACCAAATTGACCTGTGCTTGGTCAAAACCACGCGCTAGAAGATCAGT
TGAGATTAGAACTTGAGTCAACCCCTCCTTAAATTCCTTAACAATCTTGTCCCTATCTTC
CTGCTTAAGAGCACCTTGAATAGTCGTCACTTGATAACCATATTCCACTAGTGATGTATG
CAACATGCTAGCACTATTCCTTGTTCGGACAAATATAATCGTCTGGCCCACCTTCTGGGC
CATCTCAAGAATTTTGTCTTTAATAACCATAATCTTGGAAAGTTCATCAGGGCAGTAGAC
TTTATACTGCTTCAAAGAATCCAAGGAGAGCTCCTCTTTTTTTACAAACAACCGATTGTA
TTCTTTCACAGAGATTTCTGTCACAATCTTGTTTGTAAAGTTTTTCACATCTTCGTTAAA
AGTGGCAGAAAACAGGAGCACCTGACAGTTGGGCCTGATTTTAACTATGCCTTTCATTAT
CCTCTCAGAATCCTGTCTGAAACCACCCTCTGCGAGCATGTGGTCAGCCTCATCAAATAC
AAGAATGGTCATAGCATTCATGCTTAACTTCTTCGCTGTAAACCACTTATTAATGGTACC
AGGTGTTCCAATTACTACTTGCTTGTTTACTGGTGGAATCTTTGACAAAGGCATATCTTC
CATAGGAACAGCTAATACGGAAGTTATTCCCGTAAACTTCCCCATCCGCTCAAGAACTTC
CTGGTTCTGCATTGCAAGTTCCCTGGTAGGACAAATACAAAGAGCCTGGGGAGCAGCCAA
TTTAGGATCGACACGACTCAACATCCCAAGCACGAAACAAGTAGTCTTTCCGGAACCATT
ATGAGCTTGGGCAATCAAATTCTTATAGGGAGGAGTCAAAATCATAGGCAAAGTAATAGC
CTGAATCTTACTAGGCCTCTCAAACTTCATCTCAACATATAATCCTTGTAACAACTCATT
CGATAAATTCAAATCTTCAAATCTCTTTGCTGACGTGTACGGCGTATCGCCAGTAACCTC
GGCTTGGATGCTGGAAGATTCTGGATCTTCGAGAAACTCGTTGACTTTTTTAGGCTCTTC
AATGGCTAAAGACTCGATTTTTGATTCGATTTCTTCTTTCTCGTCGTCGGAGACGTCGGC
CCAGCGTTTAGATTCGGGGAGTTTGGTTTGCGTAGCAGTGGATTCAGTTGAAGTCCCGGC
GGTTTCTGCCGGAGTTGAAATTGTCGCCTGAGTTGATGAATCGGCGGTTGAAACAGCAGT
AGTATCGGCCATTGTGATGTAATTGTTGGTGATAGGTATTTGTGAAA
>comp204147_c0_seq1
GGATTGATTTAGGTTTTATCTGCTTAGATGGGGTTGCTTCTTCGATTTGAATTAAGGCTT
CAATTTGGGTTCAAAATTAGGGTTTTCGTTTGAGGGCTTCGATTTGTAGACTACACTACA
GAAAACCAAAAAGTAATAACAAAATGTAACCATCACTTTCATCTTTCGTGCATCTTGGAG
TGGATGGAGAGAAGCGACACTTGCCCAATGTGCAATCAGATCCAGAGGGAAGGCTTGGT
>comp330690_c0_seq1
GGAGGAGAGAGGTTTGTTTTGGGATGGGGTTATAGAAGGCATGCCTTTGTTTGCTAAAGA
ATTGATTGCTGGTGGTGTTGCTGGTGGCGTTGCTAAAACTGTTGTGGCTCCTCTTGAGCG
TGTTAAAATCTTGTTTCAGACCAGAAGAGCAGAATATCATAGTGCTGGGCTCTTGGGGTC
CTTTAGTAAGATTGCTAAAACAGAAGGAGCACTTGGCTTTTACAGGGG
>comp148246_c0_seq1
GCTTGTCTTCTTGGGCCTAAAACCCTTAAGCCCAAGCTTGAATTTTTACTATCTATTTGT
AATCAGTCTCAATCTGATGTTGTTAAGATTGTTAACAGAACCCCACATTTGCTTAACAGG
AGTTTGAAAAATCATTTAGTACCTATTTTCGATATGCTTAAGTCTGTTACTGGTAGTCAT
CGTAGTGCAGCTGCTGCTGTTATGAGTAATCCATTCGTGCTTACGTACTCTATTTCGAGA
GATTTGTTGCAAAATATTGAGTTATTGCAGAATGTTGGTGTTCCTGAGGATCAGATTTTG
AAGTTTGTTACGGGGT
>comp192375_c0_seq1
ACAATATTCCGGTTCACTATGTCACCTCTGCCATCCACTCCCGTCAGGCCAAGCTCAGAG
TCCAGGGTTGGGATTCTCTCTCAACTCCCCTGATAAAATTCCATGAATTTCCAGTGCCTG
CTTTCGACTCTCCTCCTGCTAACCCACACTCTGCTTTCCAGTTCCCTTCACATCTTGTGC
CGTCTTTTTACTCTGCCTTGCACCTCCGAAAACAAGTTGCTGA
>comp132580_c0_seq1
TACCATGGCTGCTGAAAGAGCCACACTAAATATAACATTTTGTCCAAAATTTAAGAAAGC
CAGACTCCGTTGGGTTTCCAACGCAGCATCTTCATATCTCTTCAGAAATTCATCATATTT
CTCAGTTTCATAATGCTCATTGTTAAAGTACTTGACAGTCTCGTAATTAATTAGAGAATC
AATTGCCCGCGTACTAGCATCATTGTCAGCTTTG
>comp260367_c0_seq1
TCTCAACCTAAGCCATGTTTTTTGTGAGAAACAGAGAAGGTACTTTGAAGCCAGGATACC
ACAACTCGCACTTTTCACCCTTTCAATGGTGGGATAGATGATTTTAACAGATGGATTTCT
TAACTCTTGGCTAATACTCCAGCATCCCCAATCCGGGTCAGACTCGTCAGATTCAGAGAA
CTGCACTGACCGCTTGCCAGG
>comp164500_c0_seq1
CTCACAGCGAAAACATAAACCCTCATACTCGAAACACAATACAAAACAAACACATTACTC
ATCGCAACCACCTTAACAGCAGCCTCATGACTCACTCCAAACACAACCCCCGATTTCGCA
TTATCGTAACTAAGCAAACGATTATTACACTCCACATGAGCTCTAACAAAGCGATTATTA
CAGGGTTTAAGGATCCAGAAGCGAAGGAGGAGAGAAGGAGGGGAGAGAGAGGGAGAGATA
ACGAGAAAGAGGAGGCGGCGAAGAGTAGGGTTTAGGAGAGGGAGGAAAGTGGAAGAGGAA
GTGGGGCCAGAGATGAAGGTTTGAGGGAAGGAGAGAGATGAGGAGGATAGAGATGAGGAA
GTGGG
>comp25903_c0_seq1
CGGGGATAATTGATTAATCTACTGCAGACCTCCTACCAGCATACAAATTACAAACTGGCA
AATGCCAAACTTAAAGAGATGTGTAGATTACATAGAAGAAACTAAAGGAGTGGAAAAAGA
AGGAAGAAGGGGAATCTTCATCGATAACAAAGCAAGTGTAGAAATGGATTTGGCCGGTCA
TATTATATAACAACCTTTATGTTTTCGCTTCTCCTTTTTGGTTTTCGGAGGATGAAGGAC
CACCTTGATTGCAGCATCAAACACAGCCTTCACATTCTGCTGTGTCTTGGAGCTGCACTC
TAAGTATGCCACTGCACCTATTTGCTTCTTTAATTCTTCACCCTGTTCAGTGGAAATGAC
AGATGCACCCGGGTAATCCAACTGAAATTGTTTATCCTCTCTCAAATCTAGTTTGGTACC
CACAAGAACAATGGGTATAGATGGAGCATAATGCCTAAGCTCTGGGACCCATTTTTTAGC
AATGTTCTCAAAGCTAGGCTTGCTAATGAGAGAGAAGGCAAGGATGAAAACATCAGCTCC
TCTGTAACTAAGAGGCCTTAACCGATTATAGTCTTCTTGACCAGCAGTATCCCACAGACC
CAGGTTTATAGTCTTCCCATCAACAACAACATTTGCACTAAAGTTATCAAACACAGTAGG
TACATAATCAGTAGGAAAGGTGTTGCTAGTGTAAGAAATAAGAAGACAAGTCTTGCCAAC
AGCTCCATCCCCAACTGTAACACATTTTATAAACTTTGTTGTACTTGCAACATTACTACC
CATCTTAATAAAACACCAACTAGTGTGTGTGTGTGTGTTTTATTTGTGTTTCTTGGAAAT
TTGCAGAGAAAAATCAAGAAAAGATATGGGTTTTGCTTGCAAGAAAGAGGGTATCCGTA
>comp34006_c0_seq6
GTTATATACATATAATTAGAGGCTCCTACAAGTGCCTTAAAAGGCAACGAAAACAATGCC
CAAAGGCTTAAGCAATCCAAAAGTACAATTCTGGCCTATTACATAATTCTTCGGAGAACC
ATTTTACAGTTGCAAGCCGAGAGTGAAGATCCAGTTTAATGCCATGCAAGAGCTTTCCAG
GGCCGAAAATGCCCTTGTTATGCAGCCGAGCGTTCCTTTCGCGCCAAATGTGATAGGCAT
AAATCTGCATAGCAAGCAGGGCAACTTTCCCTTTTAAGGAGTCCTGAAGAAGAGATAAAT
CCGTGATAAAAGAGTGCCAAGGTTGGTTGAAGTTAGCGTTTATGCCCATAGGATCCAGAA
GCTGATCCAAAATAAACCGAGAGTACGGACAATGGAGAAACAAGTGGGAGTCAGTTTCCT
CCCCATTAATGCATAAGAAGCACTGAACAGATAAGTCCATCCCAAAGGAGTGATGAAGGC
GAGCTAAGGTGTAAAGGCGCCCATGACTTAACAGCCAATTATGATGAGCATAACGAGAAG
TGCCATGTTTAAGCCAAACTGCATCACACCAAGGCACAATAGGAGCATTTTCACGGATGG
AGTCCCAAAGATCATGAGAAGTGAGTTTAGGCATCCCATTCCATAAAATGACATCGTCTT
TTGATAGGTCAAAAACTGGAAAGTCAAAAGAATCTAGCCAGTTTGAATGAATTTGGGCAC
CACGAGTCCTATGGATGCTGGCTTGCGGAAGGCTCCATCCTCCTGAACTGATGTGATCCC
CAACAGTGGCAGCTGCATTAGAACCCGAATTAGCAATGATACTATCAGTAGGAGAGCTAG
CAATGCAATTGCCTCTCCACCAGGGCTCAAGCCAGAAAGAAATAGATTTCCCATTGCCGA
TTCTATAAGATATGAAGTCTTTGGCTTGATCACGAAGCTTTAAGATATTTCTCCAGAACC
AGGAACAATCAGTAGGAATCTTCATTGTCCAGAAATTTTTCCGCCTAAGAATAGTGCCAT
AGATCCATGAAACCCATAAGGATTCATGCTTTTTGATGAGTTTCCAGAAATGCATTAGGA
GTTGAGTATTATTCCATTCCACCAGGTTTTTTATACCCAAACCCCCTTCATTCCTAGGCT
TGCAAACATTGACCCAAGAGATTTTGGCTCCTCCGATTTTTGAGTGATCACCCCTCCAAA
GGAATCGAGTAAAAATTTGTTGAAGCTTTTTATGAACCGCTGCTGGAAGCATGAAATGGC
GAGTCCAATATGCTTGAATAGCAAAGAGAACAGCCTTTATGAGTTGCACACGACCAGCAA
AAGAGAGGAGCAAAGCAGTCCAGCTCTCAATTCTTTGAACAATCTTCTGGATCAAAGGCA
TGCAATGATTGATGCTGAGCTCTGCAGAAATAAGAGGCACCCCTAGGAAAGGCACTGGAA
GCTCTCCTCTTGGCACTCCATAGGAGGCATCAAACCAATCAACGACATCATCATCACAGT
TGATTAGATAGCTCGTGCTTTTGTGCATGCTTGGATTGAGGCCACTTAATTTAGAGAACA
AAGCAAGAGAATCTAAGATGTGCGTGATAGAGGCCTTATCACCCTTTGAGAATAAAAGGA
CATCATCGGCAAAGAAGAGGTGAGTGAGATTCGATTCTTTGCATTTCCAATGGAATGAGA
AATCTGCAGGCGGATTATTTAGAATGCAAGACAGGACATTCATGGCGACAGTGAAAAGAT
AAGGCGACATTGGACAACCTTGCCGAAGACCCTTTGCACCCGAGAAGTAACCATTGAGGG
TACCATTTATCTTGACTGAGAACTTTGGGAAACAAACACAGGCTTTAACCCAAGAGCAAA
ATTTCTGTGGAAAATTAAGCTTTTCTAAGGATGCCAAAATGAAGTCCCACAAGACAGAAT
CAAAAGCCTTGTGGAGATCTACCTTAAGAGCATACCAGACTTAAATATACGCTATTGGAG
C
>comp28705_c0_seq3
AAGAGTGTGGTTGAGAAGGATGAGGCTTTGAATGTGCACCATTCATCAAAGATAACAAAT
AGGGTAAGGAAAATAAAATATATTGTTTAAAAATCAAGAAACCTTCATGTTTTCCTAGTA
TATCAAGTAAGCAAAGAAATAAAAAGAGAATATATATCAAGGAAGATGGCTCTTAGGGTG
TGGGCTTCTTCAGCTGCTAGTGCACTTAAACTTTCCTCTGCTTCCTCTACTCATCTCTCT
CCTGCAGCACCTCTTTCACTCTCCAGATGCTTCTCTACAGTTTTGGATGGGCTCAAGTAT
GCAACTTCACATGAATGGGTGAAGCATGAAGGGTCAGTTGCTACTATTGGCATAACTGAA
CATGCTCAGGACCATCTCGGAGAAGTTGTGTTTGTGGAGCTGCCAGAGCCTGGTGCAGCA
GTAACACAAGCCAGTGGCTTTGGAGCTGTGGAAAGTGTTAAGGCCACCAGTGATGTTAAT
TCTCCAATCTCTGGAGAGGTTATTGAAGTTAACACAAAGCTCACTGACACACCTGGATTG
ATCAATTCGAGCCCATATGCAGATGGATGGATGATCAAGGTGAAGCCAAGCAATCCATCC
GAATTAGAATCCTTGATGGGTCCAAAAGAGTACACGAAATTCTGTGAAGAGGAAGATGCT
GCACACTAAAATCTGCACTATAGTCTGCTTTTCTACATGAGCTAACTTGTTGAGCTGTTT
AAGTTCAAATGTAACAACAGATGGAAGCCTCAATATGATGTTCTTATTTTGTTACTACTA
TATTGCTTTATGTACATTAAGACAGTCCTATTATCACTTCAATGCCTGCAGTCGTTCAAC
TGCTGCCTATATGTTTTTAATTAGTCGATTTCCTCATTATATGCCTACTACAATGACAAT
AATTGACCCATTCTATGTTGAAATACTACATCAGTAGCAGTTTAGAATGTGTTTAAAGTT
TATGGGTTTGCTACATATATCTT
>comp34335_c0_seq2
AATAACAAGATTTAATTTGAATATTGTAAATCCATCTACATAGGAGAAATGAACCGAGTA
ATTTCAATTCATTTCTCAAAACACTAAATCCTTGCAAAAATGGGGGTACTAAACATTTTG
CATTTGAAATGACCACAAGTTGACTGCGAGCTACACAATGAATACCGGATAACACAAACT
AATACAGGTGTAAAACTGTCCATAACGGGAAGAAAAAATGAAAATACAACTAGATTCTTC
AAGGTTCTTCAAGGCCTGTTCTCACTACTGAATGGTAGATGCAAAACTTTCCAACAGTGA
TGAGATTCGAGCAGTTATAAGCTTTGTGTGGACGTCTTCTGCAATGCGAACTTCAAGCTG
TCTTTGGCTTGATGCGCTTCACCCTTGAATATAGGAAGACTCCAGCAAGGGCCACTCCGG
TTCCAAGAGAGTTGATAGGTGAAACAGGTGTACGGAAGAAAAGAACAGAGGTCACAATAA
CCACCACACGCTTCACACAGTTTCCTACTGAGTGGGTTACTGGAGATACCCTCTGCAATA
TCATATATGAGACTTGCTGGTATGCATGGAAGCAGAGTGCAGCAATAAATGACCTAGTGT
AAACTTGGTTGACATTTAATCCAGCAGACTGCAGGTATGAAGGAGTGAACTTGACTCCTT
CCATGAAAATAGAAACAGGTGCCAACAATATAAAGGACATGATTGTTATTATAGAGAACA
GAGTAATATTGTCCAATGATTCCTCTTTCTTAACCATGAACTTTTTGCTAAGGACATTTC
GAGACTGATTGGTTAAATTAGAAGCCATGGCACTCCAAAATCCTGCCCAATTGAAAGAGG
CCTCTGTCATTGAGGCTAGTCCTACTCCCCCAACAATTGGTAAAAGCGAAGAAATTATCC
ATATACTTGGAACCTCCCCAAGAAACATTGCTGACAAAACGACCGAGAAAAACGGCTCCA
TAGCTTTAATTGTATGAGTAAACGAGACAGAAACTTTTCCAAGACTCATATTAGTAAACA
GATTTCCTAATGTGTGCACCGCTGCCAATGGAAGAATCGCTAGAAGCTGTGCTCCAGAAA
TTTTAGGACACTTGTAAAGATTAGTTGTCCACATGAAAAGAACAAGGACTGTTCCCACAG
CAAACTGAACAGTGGTAACCGTGACAGGATATGGAAACACTTTGAGCACCTGCTTGTTGT
AAATGTTGAAGTAGATGTTAAAAAGGTACCAAAGGCCAAAGAGCGAACCAAGCACCAACG
TATTCTTAAGTTTGGACTTGGGAGCCTCATCGTCAGCGCTTTCGGAGATGGAATCAGCAG
CTCTTACTACTACAGCATCGTCAGATTGGCTTTTATTCACAAGCTCTGGAGTCGAAATCC
AACGCGGTGAAGAAGAAGAAGAGCAAGAGAGTGGTGGAAAACGACGAGAAGAAGTGAGGA
GAGGTTGAAAAGTAACAGATTTAGAGAATGAATTGAATCTGTAAAGAGAAGGAGGAGAGA
AAGGATGGGAGAGTTTGCGACAAGTAGGTGTGGGGATTGTGTGTGAGAGAGAAAACGCAG
AGCTCTGCATTTTCGAGATTTAGAATGAGAGAGAGAGAGATTTAGATTTCAGGGAGAGAG
AGAGGTGGGGAGAGATTTAGATACAGGGGGGGTGGGTGTGTGTGTATGTAAATCTGGGGC
TTTGGGGGCTCCGTCGAGAGGTGGGGTGAGGGTTGGTGGGAGATTTTAAGTGGGGAGGAA
GTGAC
>comp135139_c0_seq1
AGGCTACAACTAAATTTTAGGGTAAACTAAACTAAAAACTAAGGTATAGGCTAAAACTAA
GATGATGGATGTTGTAAATGAAGGGGGTATTTATAGGTGAGGATTAGGGTTTTTGGGGTG
TGTGTGCAATTTCCATAATTGCACCAAACTCCTAGCTCTTTCTCCTTCTTTCACTTTGAT
CCTTTTTCTTTCTCTTTTACCTTTCCTTGCACTTTAT
>comp19139_c0_seq1
GTTCAAAGTTGGAGATCATATTTGTAAGTTCACTCTTTCCTCTTGTTTTAATTTGGTTGA
CTAGGGGAAGCAAAGCTAGGATTAGACTTTTCAATAGTTAAACATTTAGAACCCGTTGAT
GTAATAGTATCCTCGATAATAACAAAAGGTCGAGAGTTTAAATTTCGATTCTTCATATTA
AATAAGAAGTTGAAATAAGAGATGGAGAGTTGAAGTGTATGTGTTGTAAATTTTTTTGAA
TGGTTTAAATATCTTCTCTAGGATAT
>comp19189_c0_seq1
GAAACATTGAAGTAATATGAGATAATAGGGAACTATATTGTTCTAAGAAGTTTCACTACT
GATCATAGCTGCTAGATAACCTAGTAAGCAATTTATTCTCATCTCATCTCAACTCAACAA
CATATCCGGTTAAGAGTGGACTGGGCCTTTACTCTGTTAAATTTATCAAATTATCTCCAC
ATCGATCATAAACATGTTCAGCTCGCAGCAGAAGCAAGGGTTTCTGGTTCTGGAACGACC
TCGGCTCCCGAGTATGCAGGTTTCTGCTTGCCATCAAACCCCCACAATTTTCCTGATTTT
ACATCATCCTCGGCCATTAACCTTGAGAATTCCTCGTGGTCATAGTTCAATGTAGTTTTT
CCACCAAACTCAGTCGGAAGATTTTCCACATCAAAGTATGTTTTCATCAGCTCCACGCTA
TCTTTATTCTTTGGATACACAAATTTTACCTTGTGAAATGTTTTGGTATCCAAGAAGTAC
TTAACAACCTTCCAGAATGCTTCAAAAATTCTTGGGGGATTGTACAAAAATGCTACAGCA
AGTATCTCAGGATAGTAGTTTTGTAGTATGCTTATAGTATCTCTAGCAGATTTAACTGGC
ACACTAGTACTGAAAGACCATCCAGTGAAATCTATCAACCACGCCATTTGTTCTTGACCT
TCAGGAAGATTAAGGATAGCATTCTCTATCAGATACACAAGATGTTTTATCTGGTTGTCT
ATAGATGTTGTATTCTGCAGTCCTGGTTTTAGTATAAGAACTGTTCTCCCATCGCGGTCA
TGGAAATCTGCTCTAAACAATTTTCCTGTTTCGCCTTCACCAGCAACTTCGTGCCAGCGG
ATTTCTTCAGGCTTGTAGGTTGATCTCCAAGCTAGAGTCTCTTCCAGCATCTTCTTTGCT
TTTTCTACATTCCAGTTACGAGCTTCCAAGAATCTCCTCAAGCAAGCATCTGTGCAGTAT
CGTAAACTGCGCCCTGATAGTGGGCCAAGAGCAACTCTCAGCTCATTGATCTTAACCTCA
GGCAGCAACTCTTTATTCTCTTTCTCCTGCGCTGAATGAGAACCATTCCTACGGCGAAAC
ATTCTCTTAGGAGAAAAGTCTTGACGAGAAATGAGAGAGAGAGGAGAGAGTTAAAGTACT
TGTGATTATGTTAAGATAATTTGAGACAGGCGAGGATATAAATATATAGACACAGATACA
TACAATGGTCAGACCAAACTAGCTCTTCTCCACGAGGACAGGAGAGCAGAACAGAGGGTG
ATCGACAGAGAGAAATGTGT
>comp19569_c0_seq1
GCAAATTTCATTGAGCTTCCTTGAAACTTCATAGCTGGTTTCATTTCATGATCACCTTTA
TCAAGCTTGGTTATGATTGGTTTGAGCTCAAGTTGTGACAGTAAATCAAACTTGTCACCG
TTTTCGACATTTTCGTAATTGTGATTGCTGAAGGAATTGTTGTTTTCAATCCTGTAGCCA
TAATGGTTGGACGGAGAATCAACTTTTACCCGTTTAAATTCAGAATCTAGATCATAGAAA
ACAGGATCATCACAAGAGGAGCTACCAGTAGAATAATTCTGGTAAAAGGACAACTTTCTT
GGTGGCTCTGACAAAAGGGAGGTCAACTTGAAGTCTCGATTGAAGTGGTAAGACTTCCTA
AGATGACATGTTTGTTGGGGCGCTGCGGCAGTGGATGATGATGAGAAAGGGGATGACTTT
GTCTTGGATTGAACTTTTTTGTTTGAGGATTTATGCGTCAAGTTTTGCAGCTTTCTGGTT
CTACTAGTATTCGTGTGGTTGAGCTTATAAAACCAAG
>comp10844_c0_seq1
ACAAATTTAACTCCACACTTACACCCACTTACTATAAATAAACCAGTTTATACCTCCTAA
TCTACTTTACACATTACAGTACATTTACAAAAATGGCAACTGGTTCCATATTTCCAGATT
TAGGAGGAGATGGTGATGGTGAGCACTTCAACACTTCTGCAAATAACCCAATATCATCAG
CTTTTGGGGGCATTGAATTTGGGGAGATAAATTTGAAGCAATCCAGATGGGTCTTCTTCG
AAATGTAATTTTAGCGGTCTTAAAGTGGTCTTCTTTGGCTTCACGACTTGCTTTTTTACT
CTATCAGGCGTATCTTCAACGATTTGATCGAGATAATCTTCCACAATCGGAGGGACTGGT
GAAGAAGATGGAGGAGGAGGAGGACATGGTGAAGAAGAGGGAGGAG
>comp14503_c0_seq1
AACTATACACACATTCGTTATGGAAGCGGAGAAGAGAAAACGAGGAGGCAGCATTGGCGA
AACTAGCTGCAAAAAAACGAAGGAAATTAAGGAAGAAAAGACGGAGATGACGGTGACGGA
AGGCGAGGTCGAGGAGTTTTATGCGATATTACGGAGAATACATGTTGCAGTAACGTATGT
GAAGAAAGGTAAGGGCAGAGGGTTCTTGAATAATGCATTTGAGTTGGAAGATTTTGATAG
AGTTAACGGCAGTGAAGAACGGGAAGGTGGTGGGAAGATATTAGAGTTTGATCTTAATGT
TGAGCCAGATGATGAAGCTGAGTAGTTTCA
>comp38607_c0_seq1
AAAGTTACAACACTAGACACAAAAAGAAAAATTGTTCATATATCATTAGTTCATATATCA
TTAGTCAATTTGAAAGTTACAACACTAGACACACTATTTTGCCGCATCACATGACCATCT
TAAATAACTCTTACAGTTCTTGAGTGTGCAGCTATGTAAGTTTCATATATACATTTACTA
CACTAGGGTTTAGCCTTGTTCAATCTTTTGAGTAATATCTTGTTCCAAAACCATGAGAAA
GTGATAAGGAGCGAAAAAGTCAACTATTACAATAACAAGGCAGATACTAACCCATGCCAA
GTACAAAGCAATTAAGTTGTTTACGCCTCTTTAACAGGCATGCTTTTTGTCATGTAGGCT
TTATTCATGTTGCATATTCTTCTTCAACAAAATCAGGTGAAGATTTAATGTCTGTGACCA
TGGTTATCTTCTCAGGTTGAAAACTATCTTCCTCTACTTTGGGTTCCGTGTAATCTTTCG
GAAGTGGATTACAGTCTATATTATGCCACACTGGTCTTTCCTCCTGAAACAATGGGTGCT
TGCATAACATTGGGCCTTGGATTGTGAGTGCATACTTGCATGTGGACAACTCCGTAATAG
AGCTAATCATTGCTCTAGGCTCAGAGCAAACATATCTCACCTCTGTTTCTCGAGGTTGGT
TGGTCAGATCACACATAGTTCCATTTGTGTATTGATGAGCATGATACCTTTGTGATGCAT
CTTTTGAGCGAGGATCTTTTAGTGTGGAAATGTCAGAGAGGTTTTGGTTGTAAGCAGCCG
TAGCTTCATCATCATACACACCCAAAACAAACTCTTGAACTACCTTCTCATCCTCTAAAT
GTATTTGCCGCAACTTCTTCTGATAACAAAATTCATATGACCACCACCCCTCTTGTCTGA
TAAAACATCGATCCTTCAAAACTTCAAGAAGCTCGTCTGGTGTCTTTGGTTTTAAGCGCT
TCTCAGTCCCCACAATTACACTGCTAGTGTTCTGCTGACTTGTTGGCTTTTCAGACTTGA
ATTTCTCCACTTTAGGCAAGAAACATATAAATTTCTGACCATCTTTGCCGGGCATAACCA
CAGATTCCTGATCATCATCAGGATGAAAAGGTGACTCTAGAGTATGAAACTCAATTCCGT
ACTTGGGATCACGGGAGCTTCGACTAAATGATCCACCAGTATGAGCTGGGAAGATCTGAT
CGGAAGAAACGACGACGTTGAATAGATGGAATGATAAAAGTATGGCCCACCATAGTATCA
GTCTCATTTTTTTAAGATTGGGGGTTCTTCAATTCAAAACCCTAATTGTGTGATGAGGAA
GAAGATGACTGATCGATCTGTGTTGCCCAGCCG
>comp607792_c0_seq1
GTATTCTTGTCCTTCACTTTTTTGGTGTTGGTCATTTAATTCTTTGCTGTTGATAGAACT
ACATATATTAACCAACTTCCAAGAAACAACTGAATAGATCCTCGCCCTCTAATATAATTA
TTATCTAGTATAACTATCAATAAACGTTGACCCACTGCTTCTTCACTATATACCTATTAA
TGGTATGTTTTATGCAGATCTGTAATTGAAGTTCGGAAA
>comp18446_c0_seq2
GTTGGCTAACAATAATTAGGTGGGTAAGAGAGAATCACTCTTTTGTTTGCATTGACAAAA
AGGCCATCGTCCATATCATAAAAACTTGTAATCATACATTCAAAAGCCAGTCTATTTGTG
AAGGGCGCAAAATTAGTAGTATCCACAACCAATACAACAGTGAGGGGCCTGGGATTTGCC
CATGCTTTGACACTACTAATTCGGGTCTGGTTCATCCTCACAGCTGGGGAAAACCAAAAT
TAAGCAAGATAGTGATGCAGGGCCTACATCCTTCCATCAGTGCCTTCTTTGCTTTGCACG
TTTCCAGGACTCTTTGCCCTTTATCTTCCATTTATCAACCCCACCTGGTTGGTTTTTCTC
TTCTATCTCTCGGACCTTCCGTTTTCTGTAACTCCCTAGAGAATGGTCACCAAGTATCTC
ATCTGCAAGGGATGCCTTTCTCTCCTTTTTAGTAAGTCTACCGGTGTAAAATTCTGTTGC
CGACTCTATAACAGTGCCAACCTGGAAGTATTTGGGAACTGCTTTTGAATCACCCTTTTT
GTAATGCCTCTTTGGATCCATGACAGTCCTCAACTTGAGCAACTGAAGATCTTTCTTCAA
CTCGGGTGTCATCGTAGGCGCAGGCATATCAAACCAATTCTTCCCAGAAGTATCTTTAAT
TTGTTTCTTCAACAACTTATTAAACTTTTTAGGATTATTAGTTGGCACATAAAGCCCATC
AACAAGCTCACTACTAGGCTTATAAACACCACTTTTTTCAACCAAAGATTGGGTTTCTTG
AACCGACCCGGGTTTATTTCCGGGTAAAAATGAATTGGGTAGCTTTGGTTCCCATGATAA
TCCAATCTTTGGCTTGTTTTCAACCATTGTTGATTGAGCTTTGAATGAATTGAGTTGAGT
GTTCTCGAATCGCAAGAGAAAAGGGGATTAGGGTTTTGTAGAGATCCGAAACCCGGTAAT
GACCCATCAG
>comp30675_c1_seq1
TGAGGTGCTTGAGAGCCTTCAGCTTGGGCCAGATTTCTGTGAAAGGATCAGCAGCGATGC
AATTAAAGCAATCGCAGTTTGTTGTCCAAAATTACAAAAACTTCGGCTTTCAGGGATTAG
GGAAGTTGATGGAGATGCTATTAATGCTTTGGCCAAGAATTGTCAGAACTTGACAGACAT
TGGTTTCATTGACTGCCTCAGTATTGATGTGAAGTCATTAGGTAACATTGTATCAGTTCG
TTTTCTATCAGTTGCAGGGACTACAAACATGGAGTGGCCTATTGCGGCGGAGCATTGGTC
CAAGCTGCCAAAGCTAAGTGGTGTAGATGTTTCGAGAACTGATATAACTCCTGTTTCTGT
TTTCAAATTATTTTCTTCATCACAAAGCTTAAGGGTGATGTGTGCTTTAAACTGTCCGGA
ACTTGAGGACGATGCCAACTTTGTGGCTCATAAAAGTAATAAGGGTAAACTGTTATTGGC
CCTTTTTACTGACATTTTCAAGTCCGTAGCTTCCCTATTTGCCGATACTACTAAGAATGA
GAGAAACATATTCTCAGATTGGAGGGATTCAAATAATAAGGATCGGAGCCTAAATGAGAT
AATAACT
>comp1168_c0_seq1
AAAATGTTTTCACGCCTTGAATCCCTCCACTATCTTGATGTTTCTCACAACAGTCTATCA
GTGAGAACCATTAGTATGGACACACTCCCTCCTAATCTTTATCACCTGGGATTGTCAGCT
TGCAACATAAAAGAGTTTGGGGAATTTAATCCAGAGTTCATCTATCATTTAGATTTATCA
AACAATCAAATTCATGGGGAAATAGGTTGGATTGGGCTGATGGGTAGGCACGTTGCACAT
TCCTATCTGAATCTCTCTCACAACAGACTAACAGGTGGT
>comp24994_c0_seq1
CTCTTTAAAAACCTTAAGAAATTACTAGTCAAAACTAGTACTAAACTGATAGAGTACTAT
GCTTTCTTTTATGAACGAAAATATAGTTTACTACGGAGGGAGGACATGGAAGTGAAAGAG
CCAAGAAATGATGAACCCCAAGATCATACATGTAAGAAGAAAATTCATGATCCTACGACC
ACGATTATTGCTTCGTGTCTCGTATTGAATCTCAGGTGCTGTCGTTACTTGTGCAACAGC
TCCTCTACTATCAACCTCATATTTTCTGTTGTCTTCTTCTTTAGAAACGTAGTGTGCAAT
GGTACCACAAATCTCACAGCTTCTGTTTCCTCTGATCTTGAACCAAGTGTCTGCGCAATG
TTGATGGGCAGCAGCAAGATCACCCTTACAGTTACACTTCAATTCAATAGCAACACCACA
GCATGACTCCATCAAACTCAAATGACAAATTCTACACTCCCTCTCATCCAGAATTTCGGT
ATCATTCATTTTCTCATTATCAGCATTTTGCACCAACATTTTCACCTCACCACCCTCCAA
GTCCATTCCCAAATTTCCCTCAATTTGCAAGCACAATCCCAAGCTTCCATCAATCTCTAA
CGACACTTCATCAGACCCGCTCGACCATGCCTTATCGGTCTCGGACAAATGTAAGCTGCC
AGAGTCTTTCAGGGTGGCTGGTGACATTTAATATTCTGTTGAAGCTTCACATAAGAAAGG
AAGAAAGGCTGTTTATATTTTGTAATGATTCAGAAGTTGAAGTGGATATGTCAGTTACAT
TGTTAGAATGTGCACTGTCTTAAGGAGAAACCAAAGAGTCACTATCATTCCCCCGACTCT
ATTATCTACTGCTGGAAAAGCTAGATAATTCTTTCA
>comp19579_c0_seq2
GCTGGAAATCCAAGACGAGCAAGGGTTATACTGATGGAACTTCAAAAGGGGGAGAAGGAA
TGGATGGGAGTGGAGAGGATAAAAACATGGAAGAGATATGACGACAAGAAGTTGAGCAAA
GTTGATGAGCAGGTCCTATGGGAAATTGGGTCGTCTAGATAACTGAAATTGCACTATTGC
AGTTATATCTATTGATGGTTGAAGACCTTAGGATTTGAAGATGCAAGAACCTTCCAGCTG
TGCTGACTTTGGAGGTTTGCGATGCTTGGAAGTTTGTTCAGAAGCTGGATTATTCTTTTT
G
>comp28512_c0_seq1
TTAAAAATGTTCCAAAAGAGTGTTTCAAATAAACAAGTGTTATGTTTTGATGCGTTACAC
AAGATCAGAAGAATCGTATAGAAAAGACAACGGGCGTAAATTGCACTGGCATAGGCTCAT
AACCAACAATCCATATCATTTCTGTAGCACAGCATTCATGCGTGTGTACCACTTACGAGG
GTGGATGTCTTTATTTCTGAAATATACATTTGCATTGGCCTTCCCCAAAACTCCCTTTAT
TAGGTTACACATTACAGTGCCATAAACCTCAACCAGCCTACAGCTGACAAAGGGAAATTA
TAATCCTAATATTAGCTTTGACTACGAGATCTGCATTTTTTCTAGTATAGTATGACCAAA
ACCGAAGCGTTATATTTCTGATATCATCTGGTGCCAGATAATTGTGTACGAAGGTGCTTG
GCAGCAGCAACCATGTTACTCAGAGCAGGATTGACTTCAGAGTACTTGCGTGTCTTGAGG
CCACAGTCAGGGTTAACCCAAAGAACATTGCTTCCAAGGACTCCAAGCGTTTTGTTAATC
CGTTCAACGATTTCCTCCTTAGATGGGACTCTCGGTGAATGAATATCATACACACCCGGG
CCAATACCAGCACTGTACTTCACTCCGTCACGGAACACTGAAAGAAGTTTTTGATCTGAT
CTGGAATTCTCAATAGTTATCACGTCAGCATCCATGTTTATGATTGAGCGGATAATTTCA
TTGAAGTTGGAATAGCACATGTGCGTGTGGATCTGGGTAGTGTCTTTAACCCCAGAATTA
GTTATCCTAAAGGAATGCACAGCCCAGTCCAGGTAAGAAGCTTGTCCATCCTTCCTTAGA
GGCAAACCCTCTCTTAAAGCAGCCTCATCGATTTGAATGATATCAATGCCAGCTTTCTCA
AGATCTTCCACTTCATTCTTGATGGCCAATGCAATCTGATAGCAGGTCTCAAACCTGGGT
TGGTCATCTCTAACAAAGGACCAGTTTAGAATTGTGACAGGACCGGTAAGCATACCCTTC
ATTGGGCGCTTG
>comp25083_c0_seq1
AAGGAGACAAGGGTTCAACCCACAGAGTACATGACTCGGATGTCCAACAGAACCATTTTC
TTTTACAAACTTCCATTACACTAAATAATTTAAAAAGATAAAGATTCTAGTACAAACAAA
CAACCATTTGACCTGATACCAACAAAAAAAACAAGCGAAAAGCAATGCAATTTCGAAAAC
ACTCATCTTGGCAGTTTAACTTCCATCTGATCTTCTGCCATATTGGCACTATCATCAAGG
CGAACATTGCCCAAGTTCACATTAATAGATAGTGAATCAGGCTTCAGACCCTCTTTGAAC
GTACAAGTTAGATTCAATTCAATGTCACCGTCATATTTTCCAATATTGTTGATTGTCCGG
AGTTTCTTCGATCTTGGCAACTCATCAATATCATCATTATCGTCATCAGCTAATTGAAAT
TGTCTACCTCGTAATCTGACCAGATATGACTTCAATTCAACGTCATCAATTAATGCACCG
TTGCAAGCAACCTCGACCCCTTCCAATCTGACCAATCCTTCTAAACAAGCCCAAAGAATA
TCTAGGTTGTCACTAAATACTTTCAGTGAATTCCACAAAGGTCTAACACAGCTTTTCTTC
AAGCATTTGATCTGATCCACATTAGCACCAAATATGGCATTTGTAATTGCCCAAGCTGCC
TCCACTTTTACTTCAAGTAACTCATACTTTTGAACAACATCGACAAGAGAGTCAATACAC
TCGCAACAAATTACATCCTCTATATGGTTTTCTCTTCTAGCAGTTATGTTTGAAATTA
>comp25486_c0_seq1
TCCCTACACCGACTACTCATACCCACACGACTGGGTACGCACATCAAAGCAAAAGCACAC
ACCGAACTGCTTAACAATTATTAACATTTAAACTCACATAAACAAGTAGTAAAACCGAAA
GGGGACACTAATTTGGACCTCTATCAACACCACAACAACTCCATAAACAACAAACAAAGC
TTCCCCAACCTTGAGTAACAAGAAACGGTCAACACCCACAAAACCGAGACAAAAGAAATC
GACGTCATATCAAAACACTACTGCAAGTCAGTAGGATGAACAGAGGAAAGACACACGCGG
ACAGCTGCCCCATAAAAATACACACCTAAGTCAGCA
>comp16237_c0_seq1
ATGCAAGAAGTAAAGAGGTAAGACTTTAGTCATATCCTTTTATCCAAACAGGTACGGAGT
ATATTAAGGTACCCATACAAAACGATATACAAATTGTAGCCATTGCATAAGCGAATGCTC
TCCAGGGCTGATCGCTCTGACTCATAGCATGGAACTCAGCGATAAAAGTTGAAACCGTGC
TCAGGCATCCCAAAAATCCAAACTGCAAACCTGATGCTACTGTATCAAAGTTCTGGGTTT
TTATCACTTTTTTAAGTACTGCAAGAACTGCCATGATACAAGCTGCAGACACATTTGCGA
TCAACGTACCAAATGGAACCCACTTTAACGAGCCCTTTTGCCCTAGTCCCCTCCCATTAA
GCCTTGCCAAGAACCATCTCGTCCACACACCGAAAGGTCCAACCATGCAAGCCAACCACA
GTTGAGCTGCACTGTTGCCACTACTAAACTCTCTCTTCTCAAAAACCCCACTCAGACACC
ATAAGAGGACCAGTACAAGTACAAGAATTATCAAAGACACTGCATGCAATTTGTAGTTAT
CCACAACCGAATCAGGTTTAGACCTTAAGTTTCCCCCTTTGGAACGTGTTGCTAATTTCT
GGAGCATCCATTTGAATCCTTTAGCAGTCTGTATACCAAATATTATAGAATATGCAACCA
GAAACAGTCCTATTAAATAGCCAAGCACAACAAAAACCCAATGGCCTCCAACACTGAGGT
CAAGCATTTTCTGATTCCAACCACTGAATGTTGTTAGGCTTCCCAAGTAACCAGTTGTCA
ATCCAATAGCTAATTGGTCCGAGACTTTGGATATGTTGGCTTTGAAAACGATGCCAAACC
AACCCATCAAGAATGAGCCAACCATATTAGAAGGAATGTCAAGGTACATATAGCTTTGGT
CACTTGTGGCACCAACACCACCAGGG
>comp28015_c0_seq1
AGGAGTATGTATTTTTATCTTGGCTCAAGTTCTCCCTAAATTGATTTCATGGGGTCGCTT
GTTTTTCAAATATCCCAACTGGGTTTGGTCCCAAATCTTAAAACTCGCAAAACCCATCAT
CTTAATTTGAACTTACACATATGTTGTGGTTTAAGAAATGCAAACAGAAAACCCATGTGG
AGGTCAAGAATTTTATCTACAGAAGCTATACAAGCTGTTCACTCTTTAAAATTAGCAAAA
TCACCCGCTAAATTACAACAAGTTTTTGATGGGACAATTAGCAGGCTCTTGAAAGCTGAT
TTGTTGGATACTCTTGCTGAGTTGAAACGACAAAATCAAGTGGATTTAGCTCTTAAGGTG
TTCGAGTTTTTGAGGAAGGAAGTGTGGTATAAACCAGATGTGTCATTGTATAGTGACATG
ATATTAATGCTTGGAAAAAAGAAACTGATTAGAGAGGCCGAGGAAATTTTCTCTGAACTG
AAGAAAGAAGGATTAGTGGCAGACACCAGGGCCTACACAGAGCTGATTGGAGCATATGTT
CAGGTGGATATGTTAGAAAAGGCAATGGAGACTTACGAGTTCATGAAGGCATCAGGTTGT
GTTCCGGATAAGTTAACCTTAATAATTTTAATACGAAACCTAGGAATTGCTGGAAAAGGA
GAGCTTGCGGCCCAAGTAAAGAAAGAGTGTTATAAATATCTGGATTCTCCAAAGAAATTC
CTCAGAGAAGCGGAAAGGACATTCCCAAAACGAAGGCCAGTTAACCTTGTTTGATGAACC
ATGCAATTTCGCCTCAATTCAACTTATGGTATATGGCAAAGCAAGATAACATCTAGGGGC
TTATTCAAGTAAGAAATCACTTGAGTTCTTCAGTTTAACAAGTCCTAATCAAGTTTAATT
CCAAGTGTCAACATAGTTGACTATACCTGGAATGTTATATCCTTTAAGGCGAGGATATGC
CTCATCGATATCTGTCTAATATGTTCTGTAATTTGTTAGATTTCTATTGTTTACATATTT
TTGTTGATTTAAAAGGAAAATTAATGGTACCTTTGTATATCTAATTGTTGTAATAGACGG
ATGTATTAGCTGAATGAATGGACAATGAACTCTTATAAGGCATATTTTTGTTGATTTACA
ATGAATGAAAATTAATGGTACCTTCAA
>comp339121_c0_seq1
ACCTGTTAAAGCATCTCCAAGAACATCGGCAGCACAAGTTTCAGATACATCTACACTAAA
ACCCACAGAACTTGCTAATTTGGACTTTGAAGAGAATTGAGCTTTCAAAGAATTAAGACG
ATCTTGACGTTCCTTTTCGATTGCTATTTTCATTTTGGTCTCTTCTCCTAATTCAGTGTC
ATCGATGATCCTGCGAATTCTCTTCTTTCTTCTTTTCCTGATTACAGCATTGCCATCTTC
ATCACTATCCGAGCTAGAA
>comp35130_c0_seq1
ACACAGGGTTTTATTACACACAACGTCTAGGTTGTCTTTCAAAGCTAAAAGACAAGACAA
ACAAACGGCTTTCTCCTTCTTTATATACTTACAAAATATCTTTATATACATACATACACT
GCTTGCCACCCGTTAACCTCACACAAACTCTTCACCACCATCTCTCTTATTTTATTTTTA
TGTTCTTGATTTTGACCCATTTTATTTTATTGTAGCCCAAGTGGTAAAGTTTTGATCTTT
ACTTCTTTTTTGTGTCAAGATTTGATTTTTGTTATCGAATACCCATTTGCTCATTTGGGT
GGTGAATTTGGGATTTTTGTTGGGAATTTTTGATTGGGTTGTGTTGATCTGTGATTGTTT
ACAGAGAGAGATTAAGAGATGTGGGGTTGTGTGAATAGATTTTATTATGAGAAGGTGTCT
GCAATGGAAGAAGGGGGATCTGGTTATTGTTCTAAGAAGTCTGATGATTTTTGTGGATCT
GATTCTGATGAGGAATCTGGCCGTGTTCTCAGCATGTCAAGATTACGCTGTTTTATGAGG
GGAATCGATTTGAAAACATACATCTTCTTTTTCATTATGATCCCAACCTGTGTACTTGGT
GTATATCTGCATGGACAGAAAATATCATATTTCTTGCGTCCGTTATGGGAAGCACCACCT
AAGCCATTCCATGAAATTCCTCACTATTACCATGAGAATGTGTCGATGGAGAATTTGTGC
AAACTTCATGGGTGGGGAACTCGTGAGTTCCCAAGACGAGTATATGATGCAGTTTTATTC
AGTAATGAAGTGGACCTCCTTACAATTCGGTGGAAAGAATTGGAACCTTACGTAACAGAA
TTTGTTTTGCTAGAGTCAAATTCAACCTTCACTGGATTGCCTAAACCACTGGTTTTTGCC
AGCAACAGAGATAAATTTAAATTTGTTGAATCACGGTTAACTTACGGAAAGATTCCTGGA
AGATATCAGAGAGGTAAAAACCCATTTGTCGAGGAGGCATATCAACGACTAGCTTTGGAT
TATCTTCTTAAGCAAGCTGGTATTCAAGATGATGACTTGTTGATAATGTCAGATGTTGAT
GAGATACCAAGTAGACATACTATTAATCTATTGAGGTGGTGCGATGACACACCCGAAGTT
CTTCATCTACGGTTGAAGAACTACCTTTATTCTTTTGAGTTTTTGTTGGACAATAACAGT
TGGAGGGCTTCAGTCCACAGATATCAGTCTGGGAAGACAAAGTATGCACATTATCGCCAG
TCAGATGACATCTTGGCAGATGCTGGATGGCACTGCAGCTTTTGTTTCCGGAATATAAAA
GATTTTGTATTTAAGATGAAAGCATATAGTCATTTTGATAGAGTGAGGTTCACAAAATTC
TTGAATCCTAAAAGAGTTCAGAAGGTGATTTGCAAAGGGGCTGACCTGTTTGATATGCTT
CCAGAGGAGTATACTTTTAAAGATATTATTGGGAAAATGGGTCCTATACCACATTCCTAT
TCTGCTGTTCATCTTCCATCCTATCTTCTGCAGAATGCCGACTTCTATAGATATCTATTG
CCCGGGAATTGCATAAGAGAGAGTGGCTGATTTTCAACCTCTTTTGAGTGCTGATCTACT
TTGTAGCGGAAGCTGGAGATGCAGCTGGTCTAGGAGTTGTGTCCGATGACGATGATTGCG
GTGTGTTACTTTAACAACCATGCTACTTGTCCAGCAATATTGTTTTATTCTTTTAGAAAT
GTTTGGAAGTCTAGCTGTCTAGATTACTTTTAAGATTTCTTGGGTGATATTCTGTATATA
AGAGTAATGTGGTCAATATTGAGTTGTACTTGATCATATCAATGTGCAATTGGGGAGGTT
GTGATGGTGATGACGGCCTAGTCGCTGTTTGGCCCTTTTGTATGATTGTTTGTCAGTGTA
GCCTGAACCTGCCCTTTCTTAGAGTGCCCAGAATGGATAATATACATGATAGTTGTTCTC
ACTTCATTATGTAGGAGATTTTGTTTATGGGACAAATCTATTAATAATAGTTTTACAAG
>comp7605_c0_seq1
GGAGATAGAATCAAAAATAAGATCTTTTCATAATTTTTCCAATCTTTATCAATTTTTTTT
TTTCTGGAGGTCCTTACTTTCTCTGTTCTTACTTATTAAAACTTGGAGCAGAACTCGGGA
AGACGCTAAGGGAATATTAAAATTTGTTTCTGCTTCAGTTCTTGTTTACTTTACCTACAA
AACTTGGGAAATTCCGTTAAAAGGAGTGTTTCAATTGTGCACCTGCAAGTTAT
>comp174851_c0_seq1
GTTTGATGTTGGCCGGGATTCGGTTAAACCACCCGAATCTGAGTTAATTGGATAGAGTTC
TTGTCATTTAAAGCCGTTTTGATTCGTTAAATATTATTGTTATCCGTAAGTAACCTGCCA
TGCCCGTAAGGTTAGGTTTCTGCTGGAAGTCTATTAGTTGTTGAGTTGGAATTGTGCTGA
GGTTATTGTTGCTGCTGCATTCTTGAGTTGTTTTTCTATCAAAAAGATCGGA
>comp16590_c0_seq1
TTGGATCAAACTGAGGGCTTTCCTGAAACATCGTTCATCTCAAACAGCTACTAAACGTAC
AACCTAATATAACAATGAAGCACTGAAATAGACAGATCATATTTGTCCTAATTCAGTATC
AACAAGTAAACTGACTCAATTTATGATGCATTAAATGCAGATAACATACTGGAAATTATA
TGTACATATTCTTAAATAAGTAGTAATTGTTAAAAGATACCTCTGGAATCTGACACTGTC
AGA
>comp157663_c0_seq1
GCAAAGACTAAGTTTGTATTATAGAGAAAAAAATGTTAAAAATACTTCAAATGAAAAAGA
AAAGGAGACACATGAAGACGGTAAAAACTGTGCAATTTGCTTAGAAGACTTTGAACCTCG
GCAACTAGTGATGCTCACTCCGTGTAATCATATGTTCCACGAAGAGTGCATTGTCCCATG
GGTGAAGAGCCACGGACAATGCCCGGTTTGCAGGTTTGCTATATGCGATAGAATTAAAAA
CCGAACACCAGTAGCCTTAAACACTAACCACGTAAACGTTAGTAATCCATCATCAGGAGA
TGGAGATATAATGTCCATCATAAGAGCAATGGGAGACGCATATTTTTGAAGATATTAAAG
ATCCTGAGCAGACCGATGTAGCACCATTGCTATTATAAATTACAGTTCAAGATTAATTTA
TGTTGCAACAAGGAATGCAATTCAGGTTGTGTGATGTGAACTTAGTAATTATGGTACCCT
GATCCACACAGTTGGATTACGTGAAAATTAGGGTCTATACTAATATTTGTATGACATTAC
CAATAGTCCAATACGGGAGTCTTGGGTCATGCAAGTATGCTGCACAAATAAACAAGTATA
AAAATACGATGATGTAATGATACAAGTGTTGCAGC
>comp25157_c0_seq1
TGTCCCTCCACCAGGGAATCTAAAGACATTCCCCTCATACTGAATCCAATTCTGAATAGC
CTTCTCAACTGTTAAGCTCTTATAAGGGGCATTTGCGTAGGGTACATAATCACGACTTTT
TGGCCATGGGAAAGGGGTTACATATCCTTTGGGGGCAGGAATAAGGCAGCGTAACTTCTG
TTCCTGCGGTGGGCAATGCCTTTCTCGGTAATTCATATTTTCCCTTGGGAACTTCATTGC
ACG
>comp23583_c0_seq1
CAAGAACATTCATTATCAATTTATGTGATGACTCATCAAAAATCATTTTCGATACTGTAA
AAACTCGACACAGAAACACACAATCAAAACAACCTAAGTGAGTGCTGACATGGACTCCGA
TATGATGGACACAGAAGCTACGGCGCCGGCGGCGCCAACTCCGGCGACTGACCGGTATGA
GTCAATTAGAAACCTTTTGGCACTGGCCCGTCAACTCATCGATCAGGGGAACCCTTCTCA
AGCTCTACACGCGGTGGTAGTGGCAACAAAGAACACTGGTGGAGATGAAGCTGTTGTTAG
AGTGATGGACCGCGCTCGAGACCTTTACAGAAACAAACTACAAACAAGTAGTGCTGCTGA
TGAGTTAGCCTCCTTGTTTGCTGAATGTGCCATTGCTGAAGCAGCTCCATCAAGAACTGA
CCCATCTCAGTCTAGCACAATGGGCCGGCCATTTGAACCTGATGCACAGGGAAGTTCGAT
ACTTTCCGAGGCAGGCAGAAAGCAAATTATGCTGGATGCATTTGCAGATGGGAGCAGCTT
TGTTTGTTTACAGTGTGGAGGGCTTGTAGGCAGCGACCGCAAAGACGAACATTATGCATA
CTGGTGTTGTAAAATCTGATCAAGCTTGGTGCCTAAACTATTACCTCCTTCCCATGCAAC
AAATTCTTGGTCTTGATCCTGTGATTGGCAGTGATGATAATGTAAACTTGTACATTGCTC
GACTCCTCCCTAGTCAGTGCGGCAGTCTTGGGGTGCCTACTGGACAAGGTGGAGGGGTTT
TGCAGTCTGTCTTGTACTTGTAACCTAGCATCACAAATCATTCTGTATTAGAGTGGCTAT
CATATGAGATTATGGACAATAATCAACCAAATGATGTTTGCATAGTCTTCAGTTACAACT
AAAATGATTTCAAAATGGTGCATGACTGTAATCAATCTTTAAGGAGGGCACTGGGTATCG
CATTGTTTTGTGG
>comp25492_c0_seq1
ACAAGTTAGCCGAAGGAACTCCTGGGCAGAAATTGTCCATTGCAAGCTTATATGCATGTT
AACAAACATGTTTTATGAAGTTCCTGATGGATCTACGACGTCTAGTTTGGCTAGTCCTAG
ATTTCTTGTCGAGCAGATTGATCTGATTGGAGGTATTGAGTTTGTTTACATTGAGTTCGT
GCTTGCAAATCTGAGGGTTGACAGAAGAAATCTGTACATGATTCTTTTTGACTATGTTTT
GCATCAAATAAATGAGGCATGTTTGGCTTCTGGTGTTTCTGAGTATAGCGATGATGAGAG
TCAAGTTATTGCGACATTGCTCACTCTCGCAGACGCGCCCGAAGCTTTACATATTTCTGT
CAGGCTTGGGGTGGATGGAGTTGGGGACCTCTTAAGAAGATCAGTAG
>comp22806_c0_seq2
GCATGACATATAAAACGGAGAAAAAAGCACATTAATAATATTTTCTGAACACAGATCCAA
AAGCTAATAATAATGACCCTTACTTCAACTAGGACTTGCACCAATATACTAAAGAAAGAA
ATCTTCTATTCCTGAACCCTTTTCCCATCCACCTATTAGTCTGACTCGCCCTTCAATAAG
GGAAAAAAAAAATAAGACAATTTCTCTAAAAATTTAAAGAGCTGATCACCAAAATGATAT
CCAGCAGCTATTTTTAATCCTCTTGCTTTGCTGGTAGCTACCAACAAATAAACGACTACA
CTGATAAGAAATAGAAAACCAACATCCCTCAACCAACTTCTACCAACACATCAACCGTAT
CTATACTAGATCAGTCAAGCAGTAGCAGGTACCCTTAATGGTGCCGTATTTTTTGCATTT
CCATTACCAAGCATGCCATTAGCACGAGTCATGCGGCCACCACTGGTCCCCGAACTTTCA
TCCCTTTGGTACCCGTTATTAATATTGTTGGTTGAACCTCCTCGATAGTTGCCTCTGTTA
CTAAATTCTGTTTTTCCATTAGATTCTCCTCGGCTGTATCCTCTGCCATGCCCATAGTTC
CCACGTCCTCTCATCCCCTCATTCCTATATCCAGAATCATTTCTGAAATTAGCTGCTCTT
CCAGCTGGGAACCTTCCACGGCTATTCACTCCCGAGTTTGTGGATTTCTTTTCCTCGACA
ATTGCTTTGCGTCCCCCTATCAGAATTGGCGAAGCCTCAATCGCACTTTGTACGGCACTT
GCCTCCTCATATTCCACAAAGCCAAAACAGAAACCTTGCTTGCTTCTAACTTGAATACCA
CCATTCTTTATACTACCAAATTTCTTGAACTCATCCTCAACAAGAGAAGGTGTGGCATTA
TATGGAAGACCCTTTATGTAGATAGAGTAGCCATCAGATTCTAGATCTTGGTTCACATTT
TCAGCAGCATTTAAAAAAGAATCTGACACATCGGTATTTGAGCTTGCAGGCGGAGTAGGC
CTCACTTGTTGCTCTCGACTCTTTTGTGGAGTTTGACGTAATACAGGTGTAGGAGATGAG
AAAGGCAGGCCTTTTTCCTTCAAATCCTTCACTATAGAAGCATAAGACTTTTTTGGCACT
TCTTCACTTTTGATGTTAGATTCAACAACCACCTTTGAATTATTTGGCAAGTTTTGGATA
ACCTCTTGGACTGGTATTTCATCAACAACTTCAGCTACAGGCTCTTCGTCAACAACCTCA
GCTACAGGCTCT
>comp152063_c0_seq1
AAACCTCAGGATATCTGTATCAAAATTGGTCCCGGCGATGACGCCAAATGATGGTCATGA
GAATATTTGAAAGAATTTATAGGGATTATAAGATGATTTTCACACCCATCACCGGGAGAA
GTAATTCTTGTACTCTTGTCTCTTGAACCATAGTTATTTAACTTAAAATCCAAAACTACC
AATTAGATCAAGTTTTTTAGTTTTCCGATCCCTTGAGGGAGTTCTGTAAGATGGTTGCAG
GCTTCAAGCTTCAAAGTTTGCAGATAATACAAATCAAAAGTTCTG
>comp16279_c1_seq1
ATTTATCCAGAGGTATTGTAGTTAATACAAAGGTATTTGATATAAGCATGCAACTTACTT
GAAACAAAAAACAAAAATTGTAAGCTCAAGAAGATCTAGTGGGGCATAATGTAAAAGGAA
AAACAAAATTACAAATATGTACAAGTTGTTTGCGGAACAGAACTTCGGAGGAAGTCTTTA
CCAGCTCAACTTTTGTAACATGAGCGAAGCAATAATAGACCCAGAGACCTCGCCTTTCTT
TTAGCAGCTACATCCCGCCTGACAAATATTCCCCATGTTATAACAGCTCGTAACTTACAC
CACCATGCTTTGGGTATTTGA
>comp8959_c0_seq1
GCTTGATTTAGAGGCATTGAGTCGTTTGGATGGAAGGAGATGGTCAGCAAGCTGCAGGAG
TGAAGAAGGGTTGGAGCTAGTAGCTCTAAATGGGGAAAGAGAATCAGAAAGCACTCCTGA
GAATCTTAGAAGCCTGAGCCAGAAGTACAGGCCAGTGTTTTTTGAAGAATTGATTGGACA
GAATATAGTTGTTCAATCTCTTATGAATGTGATTCCTAGGGGAAGGATTGCCCCTATTTA
TCTGTTTCAAGGCCCTCGTGGCACGGGGAAGACGTCTACTGCAAGAATATTTTCTGCTGC
TCTGAGTTGCCTTGCCAAGGATGAAACTAAGCCTTGTGGGGTTTGCAGGAGTTGTGCCGA
CTTTCTTTCTGGAACGAGTAAGAATCTTATAGAGGTTGACAGCTCCAATAAGAAGGGCAT
TGGAAAAGTTAGGTATCTCTTGAAAACCTTGTTTGCGGGACCCCCATCGACATTTTCCCT
TTATAAAGTTTTTGTTATTGATG
>comp15962_c0_seq1
TTTGCGTTGATTAGTACGTTCACCACCAACCACCGGTGGAAACGGGCACGACCTTCTTGA
TGGTGATGACCTTAGGCTCGGAAATGATCTTGCGTACGTTGATAACTTGCGGCACGGACA
CCTCACGCTGCACGTTTACAACCTTGTTGACAGCGATTACCCGAGTCGCGGGCGCGGAGT
TCCATCCACCGTTCCAGCCACTGTTCCAGCCGCTATTCCAGCCACTGTTCCAGCCACCGT
TGCTCCAGCGCTTGTCGCGGACTGCTCCAGCGGTGCAGACTGCTATCAACACGGCCAGGA
TCAGGAGGGACTTCATGTTGCTGTTGTGAGTGTATGTTGTTGTGTGATCCG
>comp137084_c0_seq1
AAATGGCTTACCAATGCCACTAAGTTTAGGGATTAATTGTATCTGGTGGAATTCGAGGGC
ACGTCATCCTCTGAAGGTTTTCGTTTCTTTTTGGTATTATCATGAATATACGATTCAAGA
GTTGGATCGTATATTCAAGCTAAGGCAAGGAGGTTAATTTCTGGTTTGTTGAATCTTGCA
AGGAAACATCAGTCTGGGTGTGTTTTCGGAGCAAAATCTATTTTTGTAATCAGTTCAGAA
GGGAATTTTAGTACTTATCTGTTTAAGAGAGTTGACTTAGATCGAAAAAAGTGGCACATC
TGCAGTTTAAATAAGATGAAGGTTATAGGTGGCTATTGCCATTGGTGTTGTACAGTGGAT
TAGCTTGATTTCATGGAAAGGCTGGTATGTAGTTTCCTTTTGTTTTGTCATAATGAAAGC
GATGTGTATATGAGAAGCTTTGATTATAATTTCAAGCATGTAATTTTGATTGATGGGTGT
CCTTTGATAATAGAGCTGGTAGTGCCACTAGATATTCAAACATGTATCTCTAATTGATGG
GTGTACTTGAATAATAG
>comp30067_c0_seq1
GTGGGTTCAAGGAATTCCTTCTGACAAATAAGGTGGAGGCTGACAGCAAAACTATACTTG
AATAGAAAACAACTTTGCACAAGCTAATTAGCATTAACAAAAAAACTTTACACAAGATGG
TATATCTTATCATATAGAACAAGCAGAACTGTACAAAGAAAAAACAATCATCAGCTGCAC
GAACCAGATGTTTTCTTGAAGTCTTCATCTATTACACAACCTGTCACAGGTCCAAAATTT
TGAACATCTTAAGAGCAACAACCGCTGCTAGGTCTCTGGTATTCTGGATTTTGTTTTAGT
ACGTTCCTTTTCACTATG
>comp27653_c0_seq1
GGAAGGTTTATTGCAAAACTATACAGTATTATGTTTTAATGGTATTGTCTGACAGATGAC
CACAAAATGTCTATCCACTTTATCCTTTCCGACTTGAGCATTACAAATCAGTCCACAATT
CTAGATCAACTGATGGACAAGTTAATTACTTCATTGGAGCCTTTTTCTTCTTTCCTTATG
TCATACTACTAATATACAGGAGATTATATAACTGATTCCCAGTAACGTTCTTCCAATCTA
CACTTGTTCAAGAAATCAATTGAATGGGGTCTAGAAGATGGACTAAAATGACAGCTTTAA
CTCGTAAAGGCCAGGAACTACTGCAGTGAGCGACGAATATGCTTTCTCTTTTTGCCAACA
GAGAAGTAAGAGTAGGCTCGAGCCAAACGTTTCCCAAATCTTACAAGATCTAACTGCACT
TTCTGGCGATCAAGGTAGATCTTCTTAGTGAATTCCCAGCCTTTATTGTTTACGCTATCA
GGGTCGCTCAAGACAGGATCATCTTTGTCATAGTCCTCATACAACGAACTCTCTTTTGGA
ATAATTTCATAGCCTATGTACCTCAGACCAAGCTTCTTTGCAGGTTCCCCATAGTAAGTC
TCTGCAGCCCAGTTAGTTCCAAGAGGAACAACTTGAATAAACACAGAACCAGGCCTCATG
AAAAGAAAATGAGTCATGGCTGCACCGTGAACCCCAATCATCACATCACTTGAATTCAGC
GAGCGGTATATCTTAGCAAGTTCTGTAGTGGGATTTGGCTTTAGAACCTCCACGAAAAAC
CCGATTTGTTCAGCCATTTTCACCAATAAATCTTCGTTCATAATTGACCTTGATCCATTT
CTTGACATTATGACCAACTTTGGTTTCTGTAACACATGCCTGCTCTTCCCTTTCTTTGAA
ATTGGGTTTGTCAACTTTTGTAATGAAGGGAAGTTATCTTTTAACAATTCAGCCTCTCGT
TCCTCTTCTTGAATAATGTCTAAAATTCTAGGACGATATGCTTCGTCTAAAATGTTGCGA
AAATCTCTAACAGAAACATTTCCTTCCATCAACGAAGAATTTACCGTGAGCTCATCATGG
ATTTTAAGGCCAACAATAGCTTCTTGGAAACAATGCACTGTCTTCTCTCCACTATAATCA
ATAGGTGGATAATCGGAGAGGAGCGAAAGAATATCCGCATACTTAGTAATCCACCAATCA
TGATACTCAAG
>comp35937_c0_seq1
GAAGTTACTATGTCATTTTTAAGGTTCTTTCAATAACTACCCACCTCTTCAATCTTCTTG
TCTTTTTTTCTTTCAACTGGAGCATGTTTTTGTCAAGGACTCAAAGGGGGGCCTGAGCCT
CTGGTAGGGTGAGCCTGTATCTTTTATTTTCTGCCAAGTTTGACCATGTAAAGATTAAGA
ATAAGGACTAAGCGAGTTGAGAAAGTCTTGCTATAAGGAAGAGATGTTAAAGAATCAGCA
AAATTCGTTTCTAACTGTTGCACCCTTCGAATGTGCCTGGCGCGATGATTTGAGGTTCAG
GGAAGCTGGAAGGGGATGCGTGTCATTTGAAGCTTTTGCCCTCAATGATGTCACGGTTGT
TTTTCGTGAGCATGTTGGCAGCCAGCAATACCATTATAAAAGAGACAACAGTCCACACTA
TACTGTGATTATTGGTAGCCATAAGAACCGTAGACTGAAAATTGAAGCTGATGGAAAAAC
AGTTGTTGATGAAGCAGGGGGCGGACTAAATTGCTCTACAGCATTTCAGAGTTACTGGAT
TAGTTTCTACGATGGGTTGATTAGCATTGGCAAGGGAAGGTACCCCTTTCAGAATCTTGC
TTTCCAGTGGCTTGACACAAACCCCAATTGTACTGTGCAGTATGTTGGGCTTAGTAGCTG
GGATAAACATGTTGGATATCGAAACGTTAATGTAATGCCACTAACACAGAACCACATATC
CTTGTGGAAGCACGTAAACTGCGGTATATATGAAGGAGAGTGTGAAAGTGAAGGTGAAGA
TGGAGCAGAAGATAGAAGGTGGTGTCGTGAAACTTGGGGCCTAGAAAATTTTCTTGAGAG
TTGGGAGCTATCTGATATGTTCTTCCTTGTTGACAACGAGGAAAGAGCAATTCCTGCTCA
TAAGGTTATATTGGCAGCATCTGGTAATTTTGGTTTAAGTATGTCTACCAAAGACATTAT
TCAACTTAAGGATGTAACATATTCAGTGCTGCATTCCTTTCTTCAATTCATCTACACAGG
CAGAACATGGGTTCCAATGTCACAACTGAGCTCTTTAAGGACCCTAAGCTTGCATTTTGA
AGTGAGTTCATTGGCAAAGAAGTGTGATGAATTCATTGAGCATTTCAGGCTCAATAAAAA
GTTGTTTGACTCAGCCAAGAGCATAGAAATATTATATCCAAGCTCTCATCCCCACTGCGG
GGCCTCCTTTCCTTCCGGGGTACCTGTAGATATTAATAAGCTTAAAAGTTTTTATGTAAC
TGGTGAATACAGTGATGTGGAAATTCATATTGAAGGTTATGATTCCTTTTTCCGGTCACA
TAAAGTGCTACTCAGTTTATGGAGTGTCCCGTTCACAAAGATGTTTACCAATGGAATGAG
TGAAAGCATGTCAACAGAGGTTTGCTTGAAAGATGTCTCAGTTGAAGCATTCAAGATTAT
GCTTGAATATATTTACAGCGGGGAATTTGATAAGGGAAACATTATGGATATAGGTATCTT
GCTTCTGCAGCTACTTCTGTTAGCAGATCAATTTGGGGTTTCTGCCCTGCATCAGGAGTG
CTGCAAAATGCTGTTGGAATGCTTATCGGAGGATTTGGTCTGCCCAATCCTTCAGGTGAT
TTCATCGATTACATCATGTAAACTTATTGAAGAAACATGCGAGAGGAAATTTGCAATGAA
CTTTGACTACTGTACAACTGCAAGTACTGACTTTGTTTTGCTAGACGAGCAAACTTTTAC
CAATATTCTTCAGCATACAGATTTGACAGTTACATCAGAAGAGAGAGTTCTCAATGCGAT
TCTATTGTGGTGTTCAAGGGCAGAGGAATTGCATGGCTGGGAGTTAGTAGAGAAAAAGAT
ATTCAATTCTTCACCTGAAATTATATTTGCAGACAGACTTCAGTCATTTAATAGCTTCTT
ACCTCTCGTGCGTTTCCCATTACTTCCACATGCCTTGCTTAAGAAGCTCGAGTGGAGTAC
GCTTAGCAAACAGATTACTGCTTTAAATTATCTAGTTAAAGAGGCCATTGACTTCTTAGA
ACTTGGGCTGGTCAACCCAGGACAAGATCAAAAGTTTCAACATAGAAGATCTAGTTTTAG
AGAGCTCCAGTACATATGTGATGGAGATAGCAATGGTGTTCTGTACTTTGCTGGCACATC
TTATGGGGCACATCAGTGGGTAAATCCTGTTCTAGCCAAGAGAATTACAGTGGCTGCCAG
CACTCCTGTTTCAAGATATACTGATCCAAAGGTTTTGGTGTCACGGACTTACCAGGGAAC
ATCTTTTGCTGGGCCTTTGATTGAGGATGGAAAAGTCAGTTCCTGGTGGATGGTTGACAT
TGGAAATGAACACCAGCTCATTTGCAACTATTACACTTTGAGACAGGATGGTTCAAGGGC
CTTCATAAGGAGCTGGAATTTTCAGGGATCTGCTGATGGGAAGAACTGGACTAACTTGAG
AGTGCACGAGAATGATCAAACCATCTGCAAGCCTGGTCAGTTTGCTTCATGGCCTGTTAC
CGGCTCCAATTCCCTCCTTCCTTTCAGATTTTTCAGAGTTTGTTTAACAGCACCCACAAG
TGATGAAACCAACCAGTGGTCACTTTGCACCTGCTTTTTGGAACTCTATGGCTATTTTCG
CTGATTGTAAGTGTATGAATTTTTGGATAAGCTGCTTTTAGTTACATTACTGTTCTCATG
CTTTGTCATAGTGTATTTCGATGTTACATAATTTGGTTACTCTATATGAAATACCACACT
ACAGAAAGAAGCAGAGTAATCAAGACTGTGTTGGCTGCTGCTTTTTTTTCGGTTGATAAT
TATTGGCTACTTGCTTGTTTTCTAAAAGGCAGTACTAGAGAATTAGTTAAGAAAATGTTT
AGCATTGTTGTAATAGATTTTTATGTTGTCGTTTTGTCAGTTGGAAGTTTTTATTTGTTC
TTGTAATCAGCATACCTACTAATACAGATGCTTCTAATAATGGCTCCACTTCTTCAGCTA
CTCCCACCAAATTACCAAACCAGTGCACGAACAGAAGGGTCAAAACTGCTTCTTCACGTA
CTCCCACCG
>comp31806_c0_seq1
GATCAATCTTTATAGTCTGCAAATCAGTGAAAGGTTCAAGTAGCCAATGTGCAACACATC
AATCAACTAAAGAATACAAGATACTGATTTTGGAGAAAGCATCGCTCAAATAATTTTACA
ACATAAATTAGGTCAAATACTAACATCTCCAATATCCCATGTCTCAATAGTTATGGGCTT
TACACAGTCTAGCATATGATGCTGGTTAGCAGCTAGCTGAAAGAAGACAAATGCATTTGA
AAATTGTTCAAATCTACAAAAGCATCAGCTCCGCATTCTTCTTAGAATAGGCCTGTTTAA
GGGCATTTTCTCTGAACATAACCAGCCCCATGCTCTTCATATTCGGTCTTCGAAAACCAC
ATCTGCTGAAAAGAGCCAAGAGATGCCAAAATACTCCCTCCTATCCAGACACTGAATCTC
CTTTCTGTTGCATTTCCACTAGCCAAAACTTTAACTCGAGCTGCTTGGGGAGACTCCTCT
AACAGGTCTTTCTCAAGACGCTCTTTTAGTTGTTGCATTGATGCTGTCCCACCAGATAAC
AATATGCTACTGTATAGTTCTCTCCGAATGTCCACATCACACTTGTTTATACTCTCTATA
ACCATTTGGGGCAGACCACGAGCAGAAGAGGCAATATCTGCATAGCTTTCCATACCTGGA
ATGGTCTGAACCAAGGATGGATTAAACAGTACATCAGGAGTCTTGAATCTGTCAGCTCCA
ATTTCAATTGTCTGTCCATCAGGAAGCTCATAAGGCGTCATAGGGATGTTTGAATATGAA
GTCTCATCATATGGAGTATCCGGTGCACGGCAGACACATTCCTTGATATCGCTAGCAATG
ATCCTCTGTGAGTAGAGTCTGTAGCTTTCGGTGGTCTGTGGGAAATCCATATCCACTGTC
TGAAACTCTCCGGGACGGATTTCCTTTCTTTTGAAGGCATATCGAGGTTTTATATTAACA
CCCTTGCTTTCCAAGCTTTTAATTAAACAATCAGTGAGAAATTCGCCTCCAATAGGAGAT
GATGCCACAGCCTTTTGAAGCACATAACCATCATGGACAGGAGCAATGGTAGTTGAACCT
CCGCCACTGTCAACCACTAAAGAGGTAGCACGTCCAGATGCAAAAGATGTAAGAACAGCA
TTTTTGGCCAAAAATAATGCAGGAACGTTGTACTTTTCAAACATGAGTTCCGCTGCTTTT
TCTCTCTGTTGTTGGGAGTTAAATGATGGTTCTGCGAGGAGCATTGGATGTTCTTTAGGA
TCTACCAATAAGCAGTCCCTTAAGGCATGGTCCCATATGCTTTCAACCATATCCCAGTCA
GTAACAACTCCATCTTTTATAGTTGGAAGCACCTCCATGTTATCTCGACGGTATCCCAAA
GCTTGAGATCCTACATAGAGCTTGCGCTTTTCCTTGGCCTTTGTTTCTTGACCAGATCCA
GAGTTCTTATCTGGTGTCCCAGGGTCATCAACTTCCATTTGGTCAACTGATCCAACAACG
GAAGGAAACACAGCTTTGGGAGCATCTTCACCAGCATAACCAGCTTTACAAGTATGTGAA
CCTAAATCTATCACTATAGCCGAAACTTCATCGCCTCCGTACATGATTTGATTCGACAGA
TTCAGAGCTTCTG
>comp64266_c0_seq1
GTGAATATTGATACTGCTTTGAGATATTAGATACATGAAGAGCAGCAGTTAACGGTATCT
AGTATAATGGTCTCAAAAAAAGCTTTGGAGAGCTGGAGAAGGGATTTAGATTTAAGTAGT
CAGAAGAAAATCCAACATAAGTCTATTGTTATTAGTCACACAGATGGGAAATGTTTGTTG
AGATTGAAGGGCAGTGAATAGAATTCCTCACTTCTT
>comp29032_c2_seq1
GCATTTCGAACCACATCATCTCCCTTATCCTATCTTCTCTTAAATCCTCATCTATGTCAA
GATCAATCGGAACTTGAGCTGGAGGATTACTGTTAGGATCATACAGAGAAGACATGTAAG
GGTGGTGGAGTGCGTCGGTGACACTAATTCTCTTTGCAGGGTCAAAAACAAGCATCTTCT
GGAGCAGATCAATTGCCAATGGATGGGCATGGGGATACAGGTCGGGAAATGGGGTTCCAA
GAGAATATGGAAGTGACTTTATGAAATTTCTAGCCTTTCGGTTGTCAATGAATTCAATAT
CATTTTCACTCTGGCTGCCAAGAATGTTGATTATCAGCTTTAGTTGGTTAAGACACTCTG
TGCCAGGAAATATGGGTTTGCGCCCGAGAAGCTCTGCAAAGATGCACCCGACAGACCACA
CGTCGATAGATGTCCCATAGTTATCACAGCAAAGAAGTAGCTCTGGTGCCCTATACCAGC
GTGTGACAACATACTCTGTCATAAATTGACCCTTTCCACTACTGGTTCGGGCAAGACCAA
AGTCACAGATTTTG
>comp402568_c0_seq1
GTAGGGGGTGGAAGAAAAATTTCTAACTTCAGCACTGTCTGCATGTCATATGCAATAGGA
ATTCAGGGTATCTTTTGGAAATTTGAATTACACAGAGGTTGGCAGAAGCTGATAATTCCT
GCAACACATGCCTTTGATGCTGCACCAGAGAAGGAACTGAGCTTGATTGTAGGGGACTAT
ATTGTTGTGCGAAAGGTTGTACATGAGTGGAAATTTTTCACCTCCGGTCCCTCTAGCTAG
TCTG
>comp164192_c0_seq1
GTTTATTATCAATAATCCTAACTTCCGAAGTGATCGTCATTGCGGACCTTATCTTAATTA
GAGCTGTTTTGATTGGAGAATAGTGAGAAAAATACAAGGATTGAAGAGCAGGGAAGATTG
GTTGGGAAGGGGAATAAGCAATTCTGTTTCGGAATGGGCGTGTATGATTGTGAGCAAGAG
AAGAGAGGTTGGAATTTATAGTGGTGAAATGAGGGGGATTTGTATTGGGATACGAGATTA
TAGCTTTAATCGCCATTGCTGGTTTTTT
>comp197189_c0_seq1
AAAGAAACAGTTTAAAGGGCACATCATATTCTGTTCCATCACCATCTCATTCTGATGCGG
AGATTTACGATAATATGTCAGAGACCAGTGATTCTGAGCTATGTAGCCTATGTTGCATAT
GTTTTGATCAAGTATGCGCAATTAAAGTTCAAGACTTTGGCCACCAAATGTGCGCGCAAT
GCACACTAGCCTTGTGTTGCCACAACAAGCCCAACCCAACA
>comp8133_c0_seq1
ATTTGTTTGAAGAGATGGTGAAAACAGCGATAAAACCTAATAGGGTTACATTGTAGGAGT
TCTTACAGCGTGTAGTCATGCTGGCTTAGCAGAACAGGGTGAGCATTATTTTGCAACTAT
GCAAAGCTGTTATGGTGTTGTTCCGGATGCAGATCATTATGCTTGTATGGTAGATCTTCG
TGGGAGGTCAGGATGCCTGCAAGGAGCCCTTCAGCTTATCAAGAGTATGCCTGTGAAGCC
CCATGGTGGTGTGTGGGGCGCCTTGCTTGGAGCTTGCCGCATTCATGCAGATCCTGATAT
TGCTGAGATTGCTGCCAAATCTTTATTCGAGCTCGAACCTGATTCTATCGGAAATTATAT
CCTTTTGTCTAATATATATGCTTCAGCTGGAAGATGGGAAGATGTTGCAAGAGTAAGAAA
GTCGGTGAGAATGAAAGGTTTGAAAAAGAATCCTGCTTGCAGCTTTGTTGAAGGAAAG
>comp32968_c0_seq3
GGGGGCCTCAACTCAGGGGAGGGTTTAAGGTGAAGAATAAAGAAACAGCATTTCCATGGA
TGCTTCAACACCAACACAGCAGCAGGCCAAGAAGAGAGGTCGACCTAAGGGCTCCAAAAC
CAAGGAGGACAGAGATGCATCCGCCGCTAAAACTACTACTAGTGGTGGTGTTGTTAAAAT
CAGAGGCGGTGACAAAAAGGTTGCTCCGGTGGACGATAAGTACACTCAATGGAAGACCTT
AGTCCCTGTTCTCTACGATTGGTTTGCTAATCACAATCTCTTATGGCCTTCTCTCTCTTG
CCGGTGGGGTCCTGTTCTCGAACAAGCAAATCAGAAGAATCGTCAGCGTATATACCTTTC
TGAACAGACTGACGGTAGCGTCCCAAATACTCTGGTTATTGCGAATTGTGAGGTGGTTAA
AAAAAGGGTTGCAGCAGCAGATCACATTGCAAATTTCAATGAGGAATCACGCTCACCGTT
TGTGAAGAAGTACAAAACTATAATACATCCTGGGGAGGTGAACAGGATAAGGGAGTTTCC
CCAGTATAATAGCATTATAGCAACACATACAGACTGTCCTGAGGTTCTCATATGGGACAT
TGAGGCTCAACCAAACCGCCATGCGGTTTTTGGAGCTGCCGAGTCTCGCCCAGATTTGGT
ACTAACTGGTCACGAGGATAATGCGGAGTATGCCCTTGCGATGTCCCCAACTGAGCCATA
TGTGCTCTCTGGAGGGAAAGACAAAAATGTAGTTTTGTGGAGTTTGCAGGATCATATATC
TGCAGCTTCTGGTGGGTCAATCATTAAAGCTGCTGAAAACCCTTCTATTGCACCTCGTGG
GATATTTAAAGGCCATGAGGATACTGTTGAGGATGTGCAATTTTGCCCATCAAGTGCACA
GGAATTTTGCAGCGTCGGAGATGATTCTTGCCTAATACTATGGGATGAACGAACTGGTTC
CAACCCTGTCATTAAGGTTGAGAAGGCCCACAATGCTGATGTTCACTGTGTTGATTGGAA
CCCTCTTGATATAAACCTTATTCTTACTGGGTCTGCGGATCATTCTGTCTGCATGTTTGA
TCGCCGAAATCTCAGGTCTCCTGTTCATAAATTTGAAGATCACAAAGCAGCTGTTCTTTG
TGTTCAGTGGTGTCCAGACAAGTCATCTGTCTTTGGAAGTTCTGCAGAGGATGGTTTTCT
GAATATCTGGGATTATGAGAGGATTGGGAAGAAGGAAATCGGGAGCAGATCACCTAATTG
TCCCCCAGGGTTATTTTTCAAACATGCTGGACACAGAGACAAAGTTGTTGACTTC
>comp34437_c0_seq2
GGGGACCATGACTTACAGATTCATTTACACATATTGTAAGTATCGATAACTACACACACT
ATATAAACACAAACCTCTCCTGCTTCAAAGGCCTCTCTACTATGGCGGCCTCTAAAATCT
TCACACTCTCCGTACTTTTCGCGTTACTCATCATCAACGTAAACGCCGACGCTTCCTCCA
CCGTTGATGAAGTTGAAGTCATCAGATCGGACGGCTCTGATTCTTCGTCGGCGATTAAGA
TCGAACTCGAGCATCTTAAGGCTAAGATTCAATCTCTAGAGTCGCATGTTGATTTGAAGA
CTCAAGAAGTAAAAAGTAAGGATGATAAAATCTTAGAGAAGGAAAAGATCATTAAGGAGA
AGTCGGATACAATAGCATCATTGCGCAGTGAAATAGCTTCTGTCCAAAAAAAAGGAACCT
CCGATGTTGAAGAGCAGCTAGCAAAGGCCAATGCACGATCCGCTGAGCTAGAGAAACAGG
TGGAGAACCTTAAAAAGGAAACGGAGCTGAGGGCAAAGGAAAAGGGTGAATTAGAGTCTC
GGAAATCAGAAGCTGAGAACAAAGTTCTTGAACTGAGTCTGAAACTCAAGAGTCTGCAGA
AGAATATTGATGAAGAAAAGGTCAAGATAAAAAAAACCGAACGTGCTCTTCAAGTTGCTG
AAGAGGAACTGATGAAGGCAAAATATGAGGCCACTTCAAAAATTAAGGAACTCACAGAGG
TTCATGGTGCATGGCTACCACCTTGGCTTGCAGTTCATGTATTCAGATGCCAGTCATACA
TGGCGACACACTGGGATATGCATGGAAAGCCTGCTATGCAATTACTGATTGAAAAGGCAA
AAGTAAAGAAGGGTCAGGTTGAGAAATGGGCTGAACCCCATGTGGAAACTGTGAAAACTA
ACTGGATTCCGTCTATCAAGGAAAAATGGTTTGTCGTGAAAACTACTGCCGAACCACATG
TGCAGTCAATCACCACAAAGTTGATCGAGGTTTATGAAACATCCAAGACTGCTGTAACTC
CACATGTTATAAAACTTTACGAAGTTGTGGATTCGTATTATCAGGAAGTCAAGAAAGTTA
GCAAGCCACACATTGATCGGGTTGCCACTGCAGCAAGACCTCATGTTGATAAAGTAAATG
GTGCTTTGGAGCCATATACCAAGGAGGCGTTTCTTGTGTATGGAAAATTTCTTGAATCTG
CTACTCTTTACCATCAGGAGGTTCAAGAAACTGTCCAAGAAACTCTGCGAAAGCATGAAC
TGACGAGAGCTATCGCGACAAAAGAGTTGGTGTGGTTTGCGGCCTCAGCATTGTTGGCTC
TGCCCATCATCATTTTGTTTAGAATTTGCTCGGTGATCTTTAGTAAAAAACCACAGAAAC
CTAATCGAAGTGCTAATCCAAGCCATTCTCGTCGAAAGGCTAAACGTGGACATTCGGAAA
AGTAGTACCATAGAGCTTGATACTTCTGTCATATGCATATTTGAGGTGTGTGTCAAACTG
TTCTCGACATGGTACTTGGCTGTTTATTCTCTCACTTGGTTTCTCAACTTTGGGCTGCTC
CCTCTGATTCTGAAGCTTTTGATTATATTTGCCTCTGTACTTGATATGAGTCATCTCTTT
CCTTCCACCACCCCTTCCAACGACAGTTTCAAGCACGGATAATATGTCTGTATGTATGTA
TCATGGTTATTTATGTAGATGTAACTTCTCAGTTTGCTCTTTCAATTTTTTATAAGTTCA
CAGAAAGAACAGCTTCTAGTTGATATTATATTGTGCATGGAGTCTTTTTGTTTTTGTTTT
TTTAGTGTTAGCAGAAAGATCAAAACACACCTTCTAGTTTATATATAATACTGTCCATGC
CTGCATGGGGGATATATTTTTGCAATGTCGCTAGCCTTTTAATTCATGG
>comp335762_c0_seq1
GGGAGATTCAGATCATGCACCATTTGTCGGGACATCCAAATGTGATAAATATTGTAGCTG
CCCATGAAGATGCTGTTGCAGTTTATGTTGTTATGGAGTTATGTACAGGTGGAGAGCTTT
TCGATAGGATTATACAGAGAGGGCATTATTCAGAACGAAAGGCTGCTGAACTTGCTAGAG
TAATTGTAAATGTTGTAGAAGCTTGTCATTCTTTAGGTGTCATGCATCGAGATTTGAAGC
CTGAGAATTTTCTATTCGATAACGAGGAAGAGGAGGCGGCACTTAA
>comp29265_c0_seq1
AGGAAGAGCGTTTACTTGAGGTTGGATCACTACATATTATTTGCTTCTAATTCATAAGTT
TAATTGCAGAAATTAGGGTTTTGAATTATAATTTGGGGAAGAATGGTGTTAGTATTAGCA
TTGGGCGATCTTCATATTTCTCACAGAGCACCTGATTTGCCTCCTAAGTTCAAATCTATG
CTTGTTCCTGGCAAGATTCAACATATTATTTGCACTGGAAATTTATGTATTAAAGAGATT
CATGACTACTTGAGGACTATCTGTTCTGACTTGCATATCACTAGAGGCGAGTATGATGAA
GAGACACGGTATCCTGAAACTAAGACGCTGACCATTGGCCAGTTCAAGATTGGAATATGC
CATGGTCATCAGGTTATTCCATCTGGGGATCTGGATTCATTGGCAATGCTCCAGAGGCAG
CTTGATGTAGACATCCTAGTAACAGGTCACACCCATCAGTTTACAGCCTACAAACATGAA
GCAGGAGTAGTAATTAACCCAGGATCTGCAACTGGGGCCTACAGCAGCATAACATATGAT
GTTAATCCCAGCTTTGTTCTCATGGACATTGATGCCCTGCGTGTTGTTGTCTATGTTTAT
GAACTTATCGATGGGGAGGTTAAGGTTGACAAGATCGATTTTAAGAAGACGACTACAACA
TAGTCCTTCTAACAGATTTCATGGTTCAACAGTATCTGCTCCTGAAGTCTTATCGTTAGC
CAAGTATTGGAGGTCATCATTTGCATGTTGCTGCAGCTTTGCAATCATTTGCAGTTTACA
CCTATTTTCTTTTGTTGTCACATGGAACCATTTGTGAAGGCTGCTAGTGTAGCTTTAAGC
TAAATCAAATAAACTATGCCAAGGAGGGTACTTACTGGACATATTATGTTGTTTACAATT
TCGTCAAAGACTTGATTTGTTGGGTTTTTATATGGTGTGTTTAAGGCTAGTTTTAAGTTT
TAAGTATGTACATGGTTTCATTTAAGATGAGTTTTTGACGGTAGTTTGTTGGGCAAACAA
TTGCCAAATGTTTGTACTAGCTAATGAACACATTATACATCACCTTATATATTAATTGTG
AG
>comp101591_c0_seq1
GTATGTGATACTTCTTGTTTTGCATGTCGACTCGAGTATAGTAAGTTACATAATACACAA
GTGATTACTTCCGAAAAATTTGAATGACTACATCTAACATCTCTTCCATTACTAACTATA
TGCAGTGTGGCGTTACTTTGAATGTTTTTTTTGGCTAAACTAGAAAGACAAATTACGCAT
GCTGCGAGAATATGTTGACTTCCACACAGCAACCCCTTCAATATAAGCAATGATAAAGAA
GCTACTAAACATCTTAACCAAAATTCAATTTCTCTTCTACCCTTTCAACTTCTTGTAAAT
CCGGTGTAGAGTTGACCTTTGGCATCTTCGAAACTCTGAACCATAGTGTCCTGCTGCTCT
AGATCCCGTTGGAAACTCCCAGGTCTTCATCTCTACAATGCTAAGCATATGTTTTTACTT
TACACTAGGGACTCGGGAGGTATAGAGTTGATCTCTGGCATCTTCAAAACTCTGAACCAT
TGTGTCTTGCTGCTCTAGTTCCCGTTGGAAACTATATATCAGGTTTTCATCTCAACAATG
CTAAGCATATAGTTTAACTCTACACTCGGCTTATTGGGGAAAAAGGTGGATCGAGTTTAA
AAGACTGTGGTGTTTCAATCTTCGGACCTGCTTTTCTTTTCTCCCCAAGTGTGATACTAT
CAATCAAACATTTAACATCCTCTTCTACAAAAAACCTAAGTGGATCACATTTAAGCAATT
TCTTGTTTCTCTCATGCACACCTGCAATTTCTGTACAATGCAAGATAGCAACACCTATAG
AGAACGCCTGTAAAGTGGTTAACTGTGCATGAAAGTCAACTTCATACTCTCCCTCCTTAG
TTGGG
>comp33322_c0_seq1
GGTAAATTAGTGAAAGTTGCACCGAAACCATATCACATCATTACCTTGATTTCTATACAT
ACACACACACACACTTACCGACCTCTCCAGTTTCACTTCCACTTGAATCTGATTCACTGA
TCCACTTCCTGTCCCTGTACACATGTCTGCTTTTACATCAATCCTATCTTCTTCTTATTC
TCCAATTCTTCATCTTCAATGTAAAAACATCAACAGCTTTTATGGGAAACCAAGTACAAG
AATCATACACTGTTCATCAACGTCTGCAACATCTTTTTCATCAATCTCAACGACCCATTT
CGATTTGAAGACATATTGGAGTACCCTTATAGCTGAAATTGATGACAAGCTTGATGAAGC
TATACAAGTTCAATATCCTAATAAGATCTATGAGGCTATGAGATACTCTGTTCTTGCTCA
GGGTGCTAAACGAGCTCCTCCTGTTATGTGTGTTGCTGCGTGTGAGGTTTTAGGTGGTGA
CCGTCGTGCTGCTTTTCCCACTGCCTGTGCCCTTGAAATGGTTCATGCTGCTTCATTGAT
ACACGATGACTTGCCATGCATGGATGATGACCCATCCCGTCGAGGTCGACCCTCAAACCA
CACCATATATGGCACTGATATGGCAATCCTTGCTGGTGATGCCTTATTTCCGTTAGGCTT
TCAACACATTGTTTCCCATACGCCTTCCAGCCTTGTCCCAGAGGACCGTCTCCTCCGAGT
AATAGCTGAGATAGCCAGAGCAGTTGGGTCCACAGGTATGGCAGCGGGTCAATTCCTTGA
CCTAGAAGGTGGACCGAATTCAGTAGAGTTCGTCCTAGAAAAAAAGTATGGTGAAATGGG
CGAGTGCTCAGCTGTATGCGGAGGTCTGATAGCAGGAGCTACGGATGATGAGATTG
>comp553_c0_seq1
CCTCTTAGCTTCTCTAAATAGATGTTTGGCCATTGTTACGGATGATTTCAGTACAATATA
AACTCGAGATTTTCTACTCAATAACTTGACTACCTCATCACCAATAAAGCCTTGAGGATC
GGATAAAGAATTATATGATGGAAGGGCTAAACAATATTCTACATCAGAACCCTTATCTGT
AAGTGCTTTGGATAGTAGAGCTAATGCTCCAGGATCACCATAGGCCTCATCTTCATAAAT
AACTACGACTTTTTTCCAATTGTAGGAATGCACAATGGATGCAACACTTTCCATCTCTT
>comp19804_c0_seq1
GACTCCTTTCTGTGAATTCTGATCTATGGGAAAGGGATGAGAATTAGATTATCAGAAAAT
ATTTTTCCAATTTGTCTTGCTCCAAGTTGACAGATAAAGAGGATTCAGGAACATGAACCA
GATAACTTATCATTCACATTGAACACAAACCCTGCATAGAAGGCAAAATCTACTATTTGT
ATTTATCTCTAAAATCTCTTCTCAGTTTTCCGTTTGTTGATTTCTTTTCCAATATCGAAC
CCGATTTTTGATAAAATAGAAACATATCACACAGTGAATAGAATTTTTTTGAATTTAAAC
AGGTTATTAACAATAAAATCAGTAGTACAAGAGGTTTAAAGTCGGCACATAGTGATCCCA
GAATTCTAACGAGAGCAGCTTCTCTTAAAGCTGTATGTTAAAGCCTCGCACTTGAATATT
GCATGACTAATCCTTTTTGTAGATGTGATATATACCATAAGCTATTGCAATGATCAATAG
AGGTACCAAGATTTGGAAGATCCCCCGTGACTTTGACGTAGATATTTGTTTTGCAACTAC
TGCAATTGGATTGTACTGTTTTTTCGCTGGAAGAGTGGAGCTGTCAAGGTCACCAACGTA
GTATTTTTGCAAAATACCTGTTGCTTCCCCACTATGGTTCACACCATTATAATCTTCAGT
TGCATCTCTTCCAGTTGCTTTGAGTATAATATCTTCACCACCAGGATGCTCATAAAGAAA
TGGGGTTACATCATACACCTACAGTATTCCATATTCCCATACAGATAAGTTGAAGATACA
GGCATTTACAGATACACCACCTAAACTCATCCAAAAACAGAGTATATGCAATCACCACAT
CATTGTTTCACCTACCATTGTGCAAATTGTTAATCTGCACAAGATCTTACTATACTGTAT
ATACATCTATATCAATATAAAAATATTTCCAATTACTAAGTTTTTAAACTATATTGTTTC
TGTGTAAGATCCGAATCAGAACACAGACGGCTGAAAAATTAGTAATGTTACACTAAGAAA
ATGAAAAACGACAATTCCACTAATTTGTGGGGGGAGTTGAAGACTTTAAGCAAGAATAAT
CACATAGGCGTTGT
>comp19821_c0_seq1
GCTGCTGCAAGTGATACAATCCACGAAACCGGACAAATTCACTCCAAGAATTATGGAGAA
GAAAGATGATTATGTTTGGGTGGAGTATGAAAGCCCTATCTTGGGGTTTGTAGACGATGT
TGAGTTTTGGTTTCCACCTGGCAAGAAATCAATAGTACAATATCGATCAGCATCACGCAA
GGGGAACTATGATTTTGATGTGAACAAGAAGAGAATCAAGGCTTTGCGGTTAGAACTA
>comp33686_c1_seq1
ACGCTTTCCTCTTTTATTATTTCACTCACAACAACCATCATCCCTGCCAAATGCTTCGAC
TCTCCGCCTAAATTCTCCTTCCGGCAACTCACCGCCTTCTTCGGATTCCGATCCGGATAT
CCACTCATGGAAGACACACATTCAGTCGCTACACTGATCGAGTCAACTACTACTAAGATA
CAACAACTTCAGAAAGCATTCGCAGAGCTTGAAAGTCACAGAGCAGTTACACTTAATATG
AAATGGCAACAACTGGAAGAACACTTTCATGGGCTTGAGAAGTCCTTGAAGAGGCGTTTT
AATGATCTGGAAGGCCAAGAAAAAGAGTATAAAAACAAAACGATCAGAGCGCGAGAAATA
TTAGTCAAGCGTGAAGCAGATATAATAGCCAAGGAACAAGCTTCTTTGAATAGGCTTCAA
GAAAAGAGGGATGCTGCGGTGTCTGCTATCTCTTCTAAAGCTATAGCAAAGCATAAAAAG
CCATGCATCGAACCTACCTCTGTTACCACTGCAAATCAGTGCAGTATTCCGTTAGTAGAA
GAGAAACCACCTGATGTCATGGCTTCTGAAGATAACTCAAAAAATGTGAAATTGTTCCCA
CAGAATGTAAATGTGGAGGTGCAATCATATCCACAGCTTGTTCGCTTGTGTCAAGCAAAT
GATTCAGAAGGACTCCACAAGTTCATATCAGAGAACCGTAAGAACCTGGCTGCCATCAAA
GAGGAGATTCCAGTTGCATTGAGCGCTGCTGCTGACCCAGCTAATCTGGTGTTGGACTCG
CTCCAGGGATTTTACAGCATACAAGTGGCCCAGTTGGATGGGAAGAAGGATTCATATCTT
CTAGGTTTACGTCGAACTTGTATAATGTTGATGGAGTGCCTTAGCCTTCTACTAGCAAAT
CTTGACATGGACTCGTTTTCTTATGTAATATCTAATGTAAAAGAAAGAGCCAAGGCTATT
GCTGAAGAGTGGAAACCGAGGTTGGTCGACCTTGACTTGGATGCCAGCAACGGAAACTCG
TTGGAGGCTCATGCATTCCTGCAGCTTATTGCTACATTTGGTATTAATTCTGATTATGAT
CCTGAAGTTTTATCCAAGATGATACCAATGGTTTCTCGTCGTCAGCAAACTGCTGACTTG
TGCCGCTCCCTTGGGTTGTCTGAGAGAATGCCAGGTGTAATTGATGTCCTGGTGAATAAT
GGGAGACAGATTGATGCAGTTAACCTAGCCTTTTCTTTTGAGCTTACAGAGAAGTATTCT
CCAGTCTCATTACTGGAATCCTACTTGACAGAGGCAAGGAAAGCCACTTCACCTGTGAAA
TCTGCAAATGCCTCTACTGTACAGTTTGAGGTGAATGAGAGGGAACTTACTGCACTCAAG
GCTGTCATCAAGTGCATTGAGGATCACAAGCTTGAAGAGCAGTATCCAATAGATCCTCTC
CAGAAGCAGGTTCTCCAACTAGAGAAGGCCAAAGCAGACAGGAAAAGGGCGACAGAAGTT
GCAAAACCTCAACCGAAAAGGCCCCGAGCAAATGTTACAGGGTATGTGGCACGGGTAACT
AATGTTGCTGCTGAGAGGAATTTCTATCCCAGGATGACTGATAGGTACCCACAGTACATG
TATGAACGACCATATGCTTACACTGGACCGACTGACAACCACATTCCTTCACTTGTTGGT
TCTGCTACTTACAACCTATCACCTGCTCATGGTAATTACTTTGGGAACAGCTACCAGTAC
CAGGCTCCGTATCTTCACTAGGTGGTAGACATGGCAAACCTCTGATTAATTTCCTGTTTA
ACTGTTAGTCTTAACCTTGATGGATGTTTCTGTATAATTCAGTTTAGCACTAAAAAAATA
AAATAAAAATTAAAATAAAATCATAAACATAAAAAAATGATGGTGTTTATTAGTTTGTTG
TACAAGCTGGTACTGTGAACTTTTAATGTATGCACTGTTTATGTACTATTTGTTAGTCCA
GCCATGAGCCATCTGTTTGGAG
>comp24156_c0_seq2
AAAGTGGTTTATACGGGCCCCACTGACGAGTAGCTAAGGTTGTTGTTCATAGTAGCAGCT
TGAAAAGCGAGAAACACGGCAACAGCAATGGCCAACACAGATAATAGCACCACCCCAGTT
GCACGAAAATCGAGATGGTCTCTTACCGGAATGAATGCTCTCGTCACCGGCGGCACTCGC
GGTATCGGGCATGCGGTGGTGGAGGAATTAGCGGAGCTAGGAGCATCTGTTTACACATGT
TCAAGAAATGAACAACAACTTAACCAACGTTTGGAAGAATGGAAACTTAAAGGGTTTCAT
GTTACTGGTTCTGTCTGTGATGCTTCTTCTGGGGCCCAAAGAGAGGAGCTCTTTCAAAGG
GTTTCTTCTTGTTTCGGTGGCAAGCTTCATATTCTTATAAACAATGTTGGCTCAAATATC
AGGAAGGCTACTGCTGATTACACTGCTGAAGAATATTCAAAGATCATGGCTACCAATTTG
GAATCTTCTTACCATGCTTGCCAACTTGCTTATCCTTTATTGAAAGCATCAGGATCTGGA
TGCCTAGTGTTCATTTCTTCAGTAGCTGGTTTGGTGCACATAGGTTCTGGGTCCATCTAT
GGAGCAACTAAAGGTGCCATCAATCAGCTTACAAAGAATTTGGCTTGTGAATGGGCCAAA
GATAACATTCGGACTAATTGTGTTGCACCATGGTACATCAAAACATCACTTGTAGAGCAT
TTACTTGAGAATAAAGAGTTCTTAGACCGTGTGGTATCCAGAACCCCTCTTCGCCGCCCT
GGAGAATCAGAAGAGGTGTCATCCTTGGTGGCATACCTTTGCCTGCCTGCCGCTTCTTAC
ATCACTGGCCAGATTATTGCAGTTGACGGAGGGTTTAGTGTCAATGGTTTCGAGCGTGTT
ATATGATGTTTTATGTAGAGGCAATTTGGTGAACTTATTTACTTCATGTTGGTAGTGGAT
ATTATTCTGTCATCATCTTTAGATGGCATCACTTTTTATGAATGGTAAACACCTTGAAAT
GATATTTTTCTTACTGCAAGATCTCTTCTGTGCGGCTTGTCCTGCTAGAGACCAATTTCT
AGTTGGCTGTAACGAATATATATTTCCAAATTTAGTGCAAACTTCCGAACTCTCG
>comp21026_c0_seq1
ATTCGTGAATTGAAAAAACAAAATGATAAAGAGAGTGATACAGCAGTAGACTTAAAAGAG
TGTACTACAGAATTGGAGAACGTATTCCAGTCTTTGCAAGAGATGGTGTCAAAACATGGT
CAGAAGAAAGAGTAACTTCAGATATTATTGTCTAGATATCTTTAATGATATATACTAGCC
CCAATTTATATAGAAATATGAATAGAAGGGGAATCAGTTGTAAGGTCAGTA
>comp28330_c0_seq1
ATGATTAAAAAAGCAAAACAAAAGATACCAGAAAACAATTAAATGATAAAATATACGAAA
AACGCCGAAAACATCCTGCAAGGCATTACATTACTTAATTCATATTCTTTCGCAGTGGAC
GACACTGCTTCTTAGTAGTGGTGAGGAGGCGGTGGTGACGGAGGAGGCGAGCTGTAGTGA
TAATGATGCTTGGGTGGTGGTGGAGGAGAATGCACAGGTGGTGGTGGAGAGTAAACTGGA
GGCGGTGGAGAATATACTGGTGGTGGTGGGGGAGACTTGTACTTGTGGTGATGATGTATT
GGTGGTGGATAATGTTTAGGTGGAGGTGGTGACTTGTACTTG
>comp29249_c0_seq1
AGGTACTTGATATTTCAGAAGAAACTTGAAATGTATTCAAATTTGAAACTGCATCAATCC
ATGTATTGTAATAAGAGGTAGTAATATATTTACAATCAGGCATCTGTTTCTTTGCAACAA
TTTTTGCGTTGCTTCCCCTCTACAAAATCAAATTAACGGGACCGGCATTTAAATTTGGGA
GTGGCATCTGAAATTTGTCCCAAAACTGTATCCTAAAATATTTTAGGCAATCTCTGTAGC
TACCTTTTCACCATGTCTAAAGTTACAATCATTAGAATGCATTGAAACCGTTATCAACTT
AAGGTTTGTATCTTTGTTGTTCCTTGTTGATTAATACTGCAGTTCTGCCTCCCAAATCCT
ATCATATGTATGCACGCACCCTGTTGGGGAATACTGTATGCTCTATGCCTTGCAATTCAT
AGATGGCTGTGTTTTTGGTCTTTTCTTCATTTCTTAAACTATCAAATTTCATCCTTATAC
TGATTTTGTTTTTAATTAACGTGGTTGTTGGGTTTAATAGAAAATTGACATTTCAGATTA
GCTTCAATTTCTTTACTAGTCTGCACTCATATGTTTCTTTCTGCTCTATATATGCTCATA
TGTCTCCTCTTATTGTCGAATTATATCTGCTCTATATATGTTTCGTTGTTATTATGGTTG
CCTCTGTTTTGTCTATTGCATTTTTGCAGTTGTATGTCCGTATATTAACCTTTGAGATTG
TCTTACATTTTTGCAGTTTCTTAGATTAGTGAAAGAGCTATGTTAGTGGGTCGTGTAGGT
TTGAAAGGATATGTAATATAATATGCTTTGTTTTTGTTGACATTTGTTGTTTTTAAATAT
ATGAATTTGATGGTTTCTACAGAGATAAAAGTGACAGCGCCAGG
>comp197800_c0_seq1
TCCCCATACAGAGAATCAACACCGTCACTTTCTGTATCAGAAAGTATCCTCCTCCATCTA
CCAGATCCAACTGGAGTAGTCCGAGAACTTGTACGCTCCAATGATCTCCCTCCAGCTGTA
TCAACAGATTGAGTGTCTTGCTCATGAGTATTTTGCTGCCTTTGCCTTGACAAATTAATC
ATACTTGTGAATTGTTGTGAAAACAGGGTCTCCATGGACTCTGAACTATTGTACCTTGCC
CTTCTAACTCTGGTTGTCCTCCTCCGATGATTATCTGGTATGGGTCTTCTAATCTCCTCT
AGCAACAAAACCTTACAATCACCACATACATTTATATCTTCAAAATCACCTG
>comp5307_c0_seq1
ATTATAGCAACCAGAATAATGATGTATCCCTGTAAGGCAATGAAAAAATGAAGAAATTCA
TGTTCAACAAAATAAGTACTTGTGCAACAAATCCCCCGAGCTTGTCTCAAGCTTGCCTGT
CATAAACTATCCACTAGCTTCTTAACAACTATAATATCTAAAATACAACCTTAATCTAAT
GCTACAAGCGGATATGTGGTTTGACACCAGTATATGATATCTTTCAAGTAGCAACTCCGA
TGTTAATTTTTTTAATTAATTTTCTGCCTGTAAGTTACCACCCTCAACTCCGATTGGGAA
ATACTTGGTATGTTTATTTTTGTATGTAGCTGCAGTTAAACATGAGCTTGCCTAATGTTT
TCCCA
>comp20668_c0_seq1
AGAAGGAGGAGAAGGAGGAGGAGAAGGAGGAGTCAGACGAGGACATGGGTTTCGGTCTTT
TCGACTAAATGCATTGCGCAAAGTCATTGCTAACGGAACGTACTGTCTCTCATGGCAAAA
CCTCATGCTGCGACCAGTCGAAATTGGAACGCGCCTGACGATTATGTCAAGACAAGCGAG
TACTAGGAGTTCGGTATTTGGTTATGCGCCGGTTTCCGGACGACGCTCAGTCAGTCGCTG
CGTCACGATATATTGAGTCCTGTGAACTACGTATCGAATGAG
>comp9911_c0_seq1
CCACCACTCCCCCAAAACACTCCCCACACACACACACTCCCTGATCCCCATCTCCGATCA
CCACCGCACAATGATGCCGTACACCACCGTCACCGCCGCCGAGACCACCCTCAACAGAAC
TCTCACATACCCAGAAACCTTGTGGCTAAACTACTCAGCCACCAAATCTGATTACTTTCT
TTACTGTCACAACCTCATTTTTCTCAACCTTGTGTTCACCATTGTGCCTCTTTACTATGT
GATTCTTGAGATCGTGTGCAAGAATTTGCAGCAGTATAAAATTCAGCCCAAGATTAAGTT
GAGCTTCTCCGAAATTTTCGGGTGTTATAGGGAGGTTATGAGGATGTTTATTCTTGTTGT
TGGGCCTCTTCAGCTGGTTTCTTACCCTTCAATTCAGATGATTGGGATAAGGACGAGTTT
GCCTTTGCCGTCGATTTACGAGGTTGTAGCTCAGTTAACTGTTTATTTTATCGTAGAGGA
TTATACGAATTACTGGATTCATAGGTTTCTGCATACTGAATGGGGTTTGTATGAGAAAAT
TCACAAGGTTCACCATGAATATACTGCTCCAATATCATATGCTGCGCCATATGCGCATTG
GGCAGAGGTTTTGATTTTGGGGATTCCGTCGTTCCTTGGACCTGCTATGGCCCCAGGGCA
TATGATTACCTTTTGGCTGTGGATTGCATTGAGGCAGGTTGAGGCTATTGAGACTCATAG
CGGGTATGAGATCCCTTGGACTCTGACAAAATACATTCCGTTTTATGGTGGGGCGGACTA
CCATGATTATCATCACTATGTCGGTGGTCAAAGCCAAAGCAACTTTGCTTCAGTGTTCAC
CTACTGTGACTACATCTATGGAACTGACAAGGGTTATCGGTGTCAAAAGAGGCTCCTTCG
CCAGTTGAAAGAGGGAACAAAAAGCAATGGTGAACAAAATCAGGTTCCAGGCCTCACATC
GCCTCAAGATTACAAGTTTGACTAGTTCAGCGGACTTTTGAATCCTTCCTGAAGATATTG
ATGTCAGTGGTATGCTACTCAAGAATGACAGCATCGCTTATTTGTAGATTTAAGCTGATA
TCATCAAATGTAGTTTCATGGCAAAAATCCAGTACCGTGAATAGTTTTGGTGGGAATGAA
GTAAATTTTCGTCTTTTTTTTAAAAAACCTTTTTTATGAAATTGTACTGTGCCGCTTTGG
AAAGGACTTTGAAGTTTGAACATGCAATGTTACGGATTGGAATCTAAAGTTCTCTTTT
>comp30750_c0_seq1
CTCCCGCTACTCTATTTTTGCGAACCCTATTTCCCCTGCTCTCCTTTCCTAAACCCAAAA
AACCCGTCTTTCACCTCCACTTCTCAACAATGGACTCCAATTCAAACGCCGCCGCCACAA
CCACCGAGACAACTATCACCGCCGTCACATCCACCGCCGCATCAACAATCACCGGCGGCC
TATCAAAAACGGCCCAAAAGAAGCTCCTAAAGCAGCAAAAATTCGAAGCGAAGCGAGCCG
AAAAAAAAGCCGCAGCGAAAGCGCAGAAGAAGAGCGAGACGGAGAGAAAGCGAAAGGAGT
GGGAAGACAAACTCTCGACCTTATCCGAAGAGGAGAAATTGAAATTAATGGAATCGAGAA
AGGAGTTGCGAAAAGAGAGAATGGATAAGAGAGCTGTGGAGAAACAATTGAAAGCGGAGA
GACTCAGTGCTGCGAAAGAGAATGGACAGAATGTGGTGATTGATCTCGAGTTTTCGGATC
TTATGACTTCCAGTGAAATTAATAGCCTTGTTCAGCAGATTATGTACTGCTACGCAGAAA
ATGGACGATGTAGTTCCCCTGCTCATCTTTGGTTGACTGGCTGCCAAGGAGAAATGGATA
AACAACTTCAAAGGCTCCCAGGGTTTGATAAGTGGATCATCGATAAAGATACTCAACCAT
ATATTCAAACCTTCGAAAATCAAAAGGAACATTTAGTGTACCTTACAGCAGATTCTGAAA
CCATGCTGGATGACCTTGATCCAAAGAAAATATATATTGTTGGTGGGTTAGTGGATCGGA
ATAGATGGAAAGGAATAACCATGAAAAAAGCAGAAGAGCAGAATATACAAACAGCAAAGC
TCCCAATAGGAAACTTCTTGAAAATGTCCAGTTCCCAGGTTCTCACTGTGAATCAAGTGA
TAGAAATAATACTCAAGTACTTGGAAACAAGAGACTGGAAGGATTCATTTTTTCAAGTAA
TTCCTCAAAGAAAAAGATTTGAAGCTGATTTAGAAGGAAGTCAAGGAGACCCGGAAGATA
AACAAGATGAAGAACAGTATGTTGTTCAAGAGCAGAAAAAGCCTTGTACTGAAACTTGAA
AGAAACATCCATCGCTATTGTACGAAATCTATGTCAATGTCATATCATCACATACTAATG
AGGATCTTGAAATCTAGTTTAGTATAGCGACTTCAACTCTGCAAGTACCAGTGATCTTTT
AACTGAGTCTACCAGTTCTTCCAACTTTTATAATTATCCAGTGAATCAGAAGCTGACAGA
TCTTTT
>comp318986_c0_seq1
GGAGCTAGGAGAAATAGTGGAGTTGCCGAGACTAGGAGGGAGTTTCGAGACAGTGGAGTC
AACGAACGAGTTCTTGTTCGCCGAAGCGGATGATGGGTGGTTCTTCTATTCACCGCCGTG
GTTGCACGGTGTTGATGATTTTACAGGTGGTGGAATGACGACGGGGGAGATCGAAAGTGG
TAGTTATAGTTTTGAGACATTATTATGGCAACATTAGTTAGTTAACTACTCCAAATTACT
CCTATTACTACTACTTTTACTA
>comp28046_c1_seq1
GCCGGGACTTTTGTGAAAAACCTTGGGATATTGCAAAGAACAGTGTTGCACCTCAGCCCT
TTATAGAACAGTATTGCTTCAGGGCGCCTTACATTGTTTTTCTTTTGAGAGAAGGTTTAC
ACATAACAGATAGCAATGTAATCATTGGTTCTGGAAGTATCACCTGGACACTTGGGGTTG
CTCTTATGGAAGCTGGAAAAGCATTTACGACCAAA
>comp14765_c0_seq1
ATCAGTAAAATAAACAGGAATCCCGATGCAGCAATCCACCACAGCTGCGTTCAGATTCTT
CTCTGCTATTATCTTAAGATCCGAGAATACCATTCCAAGTACTTGGGTTGGGGTGAAACT
TCTCATTTCTCCGAGATATCGAGCATTGATTAATGGATATCCATCGAGACCTTCGGTGAC
AGAGAAAGGCAGTGACTTAATATCCCTCTGCAGCTCAGGGTCTGAAAACTGTCGTCCAAT
CAGCCGTTTGACCTGAGAAATAGTATTCTTTGGATTCATCATGCTTGAAGAAGCACCAGC
TGTTCCAAGGAAGCGTTGCTTGTCACCAAAGCACACAAGAGCAGGAGTCTCACGTTTGGA
TTCATCATTTAGTACAACATCAATTCCTCGTTGCCTCGCAACGGCAACAACACCACTCTC
ATTTCCAAAGTCTAAACCAACAACACTCATTCTTCCGTTTAATTAGCGATGGCAACTGAG
AGTAGAGAGAGGATGCTGCTGCGAACTCTCTCTCTCTCTCTCGATTCGAGATTTGCGAAT
AAATTAGTAGAAGAAGTGTGTGATGTGAATGAAGAAACAAGGGTTTTGATTTAATTTAGG
GGGCGGAAAAACATAAATGGATTTTGT
>comp27622_c0_seq1
AGTAGATCCTCTCAACTTTTTACATAAATCAACAAAAGTTCGAAGCTTTCAGTCAATAAG
AGTTAAGAGAGATGATGGCTAGTGTATCATCAAGCAGTTGCTGCATGAGCATGAAACCTC
CGCCTTCATCTCCATCTTCTTTCCGTCAGTCAACTCAAGTTACACGGCCAAGAAAGGAAG
GATCATGGAGAAGACATTTGGTGCTAGGAATGGCATGCATGATAATTACTTTGCAAAACA
GGGAATTGAATTTCGGCCCCATGAATGAACGTTCGAATGTTGCAAATGCAGAGTATGTGA
TAGAATCTAAGACAGGAGCTCTGCAATGGAGCAATCAACGACAATGCCAGCCATGGCGAA
TCAATTCCCTCGAAACCATCGTGCCAGAGAACCTTCCCAGGCCATCGGCTCATCGGAAAT
GGGAGAGAGTTAATCATTCTAAACAAAATGCTGCTCCGCCTGTTAAAATGTTGACAGATA
TTGGCAACAAGTGTTTTACTATGTAAATTTCCATTTTTACAGATGCATAGATAGTTCTTT
GTTAGATACCAAAAATTTGTAATGATCTGCACTTGAAGATGCATGGCTATTGTATATAAT
TCAAAGTGACAAACTGTTAATACATGCATATGTACAACATACTCTAAATT
>comp254110_c0_seq1
TGAATTCCAGTTAACTGTACATGCTTTGATTGACCAAAATGGGGCCACTGAGTATCTATT
TTAGTAATAATTACTTGACGAGCTACAGCATGGTCAGAATCCCTGATAATCTTCAAAATT
ACACATTCACAAATTACACAACACATTTAACCTTGATATAACTATTGGTCGATGTGCACT
GCTCCTCCAAGATTTCAAAAAGCAACACAACATGATCATTATTTAGACGATCAGCTAACG
CTCGGGCTGTACGTTTGTCATAATTATCTCCTTCAAGGGAAAATGATAATGAATAGGTGG
CCG
>comp13543_c0_seq1
ACCCACATCAACAATCGAAACATAACGAACCCTATTATCCCATTTACCACAGTACAAAAC
GAAAACGAACAAAGGCAATTAACAGAAAAAGAAATCAAACCAACCCGTGCTAGTACGTAC
TCTGTTCGTGTATGTATATATGTTTGGTCGAGTTTTGTTTTAAGAGGGACAAGAGATGGG
TCTTGCAGGGAAAAGAAATATGAGGGCTTGTGTTTTGTTTTTGAAAGCATATATCCGGGT
TCTTAGATAGAAAGAGACAGTAAGGTTTGTGTATGGGATGTTTT
>comp198865_c0_seq1
CTAGGTCTCCGTACGGGAAGTTATGGATCATTGCAACAACACTTTCAGAACGGGTTTCGA
ACTTATCAAACAGTACCACCAGTTATTGTCCGAAAGGCTCCAAAGATGTATAAAGAGAAA
GAGAGAATGGTGACTTGGTTCTTTAAATTTGCACCTCGCAAGAAAGTGGGAATGCTGCTC
TTGTTTGCTGTTTCTGCATTAGTGTTTGGATGGGTGTTGTATGTGGGAAAAGGCGGAGAT
ACCCAGGAAGGTGTCCACATACCAAGTATGGGAGTGAATGATACCTCAGATTTTATTCAT
TCTGGG
>comp27167_c0_seq1
CAGTAGCATTGTGGTGTATCCAAATGAAGCCAAGTGAGCGCCCTCCGATGAACAAAGTTA
TTGAAATGCTAGAAGGGGATATTAAAGAATTAATAATGCCTCCAAAGCCATTTCTTTATC
CACAAGAAGATCCAGCCCAGACGAACAACTGAACTTATTCTTCCCTCAATATGCAACTTA
TGCAAGCTGAGGAATTAATACTTTTCTCATGTTTTCTTTGTCATTTTATAAATCAGTCTT
TAATTTGTTATCTGGCTATGCAATGTATACTCTAAAACTGCCATTTACACATGTAGGTCT
ATAGAAGAAGTATTAATTTATTTGCCCATTTTAACTCAAGAGTAGCTCCATTATGAATAG
AGAACACGTCAATATTTGCAAATGA
>comp30235_c0_seq1
ATGTCGGCTTCTCCGCATTTTGGATTATAGTTTCGAAAGAACGTTATTCCCCTATGTAGT
TAATTGCGGAACTTGTGATTAAATCGATTGTATCACCCATTCACATAGACATATAGTGTA
TTGGATATAATTGATGCCCTTATAACTTCTATCTCTTTTGTGGATGTTTATTTGGAATGG
TGTGAGTTAATTGAAAGATGGCTCATATTAGTGTCGTGTTCCCGCTAGCATTCTTAACAA
TTGTAACACATTAATTCTTGATAGTTAATAGAGCTAAAACATTCATGAAATTAGGACCCC
ATGCCTCTATCATATTATTTTAAACAAATTAGCCGTTACTTCATTAGTTAATTGTTATCT
GCAAATAAACCATTTTAGTTCGTTCATGCTTCTATAATTAACCAAACATTGTTGAATAGA
CATATTTACTAAAATAACCGAGTCTTCGTGGGAACGATCCTTATTTCCCTATATTGCTT
>comp115996_c0_seq1
AGTTTGCCCTGTATAATTTAAACTGAATATTAACATGCGAGCAAAGGTACATATAATTGA
TGCGTACCCACAAATTAAAGGGCCAAATAGTTATGAATATCAAGTGTGCATGCTGTGCTG
ATGCATTTGCATGAAAAGATTATCCAAGAAAGGCTCCATCTTCAGTCTCCTTGATTGCAG
CCCTTTTGAAATCCTCACCACTGTTTGTATATTTTCCTCGCAGAGAATGAGATACCTTTT
ATCCAGTGCATATGAGAGTTGGTTCAGCTCGTCTACCATGCTGCTCGCTTCCATTAACAG
GTGTTCGTCGTTTTTGAACCTGCTTGCCTCGTAAGAGAATGCTATTGCATGCGATAAAAG
ATTTGAAAATTTGTCCACTTCTACCTTAATAACAGGGGCTATGGACATAAATTGCATTAA
GCTACCAGTTACTTTGTCTAGAGATACCAGTTCAAGAAATAACTCCCAGAAGAGACCATA
TGGCCTTCCCAAGTCACCTTTAAT
>comp31476_c0_seq1
ACTACCAGTCTCCTCCATTTCTCATGAATCTCCCTCCTGCTCTAAACCTCCTTCTAACAC
CAATTCAACCCACATTCACATAAACACACACTTAAGCTCCACACCACTCAATGGACATAC
TTTTCGCCCAAATCCAAGCCGATCTCCGATCCAACGACGCTCTCCGTCAATCCGGCGCTC
TTCTCCAAGCTCTCCAACAATCCGCCGCCGGCCGCGACATCTCCGTCATCGCCAAATCCG
CCGTCGAAGAAGTCATCGCTTCTCCCGCCTCCGCCGTATCCAAAAAACTCGCCTTTGATC
TCATCCGATCCACTCGCCTCACTTCCGATCTCTGGGAGACTGTTTGTCTCGGGATCCGCA
CCGATCTCGACTTTCCCGATCCCGATGTGTCGGCAGCGGCGGTTTCGATTCTCG
>comp35783_c0_seq5
GACACTGAAGGCAATTTTCCTTGATATTGTATTCTTCTTCATTGGAAAGGGCAAAGATGA
GGCTGTTCATATATTCAAATCCTGTGGTTTCTATCCAGACATTGGAATACCAGTTCTAGT
GGAAAGATGTCTACTAACAATTACTCAGGATAATATGTTTCAGATGCATAGTCTCATCCA
AGACATGGGAAAAGGAGTTATCCGTGAAGAATCCAAGCATGGAAACTGCAGACGCTTATA
CCTGTGTGGAGTAGATGCATGCATGGCTTTGCAAAATCTCGAGTGTCAGGGTTCAACATA
CAATATTGAAGGACTCATTATAAAGCAGACCATGTCCACCAAAAGATATTTCAATACCAA
AATATTTGAAAGACTGCCCAAATTGAGGTTACTTGAAATAATTGGTGCACTTGACATTGA
GGGAAGTTTCGATAAATCATTTTATGAGTTAAGGTGCTTTCGCTGGCATCATTGCCCCTG
GATACGTTTGCCTTCTAGTTTCTGTCCACCAAACCTCGTCTCCCTGGACATGCCATTTAG
CGAATTTAAGACACTGTGGAACGGCACTAAGGTATGGAATCTACCTTAGG
>comp4349_c0_seq1
CTTCGTCAAAGTTTGGATGTGTAAGGTTTTCCATTAAGAAGCTAATTGCTGACATTGAGG
AAGAGCCACTACAGGGTTGGCTTGATGAACACTATCAGCTTATGAAGAACGAGGCTCGTG
AATTAGCTGTGAGATTAAACTTTCTTGATGAAGTGATTTCTGGCGGAAGCCAATCTTCTG
GCGCAGCTGAAACAAGTAATTCTACTTCTGATGGTAAGATGCAGTTTAAAGGAGAGAAGA
TAGATTTGGAAGACGCTTCAACCATCCAGAAACTGCGAGAGGAGATTTACAAGCAATCAT
>comp24163_c0_seq1
GTTATAACAAATGTCACAGAAAACATTCCTAGTATTACACCTAAAATTGGCTACAATCTA
TAGAGAATTTCTTCTCTCCCTACAATCTGTAGCGGCGCTAAGCCACTTACCAATATTGTG
AAACTTTAAGCTAAGGGTGGGGATTCCGCATGTCATTTTTTTTTCAAAAGGTCTGAAGCT
TTTGTGCTAGATCTGGTTACAATACACTAGTGTTTGTTCTTGTGAAATCCATAGCTGCAA
AGCTGGACAATGCTCATACATGTCACAGCTGCAACGCAAGATCTGGCTGCTGGGGCGATC
CAATTCTCAAACCGGAACCTGGTGAGCTCGGTGCTTGGAGTTGGACATTCAGGTCAGGCT
GTACTGGTAGAGAATACTGTCTTGGTTGAGAGGTTACTGGTTGCCACGATGGTTTCCCTT
CAGCTACAGTGTATTGATCGGATCCTATATTTGGTGCCACTGAATAGCCCGAATGTAATG
TCCTCGCATCTTCTGAGCCTTTCTGTTCTGCTGTTTCAACATGGTTTGCTGGAGTGATAG
GAGTAGATGTCGACTCACTTATAGGGACCATGCTTGGTAACTGTGCTTCTTCTGGACCAG
AATGTGCAGCTAGCATGCCTGGTCTCACCAATCCCATTTGAGATGGGAAGTTGTACCCAA
ATACACTGTTAAAGCCATTCCTCTCAGCTTGAAATGCATTTTTATTCGGAGTATGGAAGC
>comp33273_c0_seq1
ATAACAAGGACACTGCGGTGGAGGGGCATAATAGAATCAGCGGAATCAACATCCGCACAT
GTCGGCAACTCCACCGCAGTGTCCTTGTTATCACATCCCCACGGACACTCGTAACAATAA
AACCCTAAAACCAAAATCACAATCTTGTCATTATTATAAATCTGTTATTCCCAAACACAG
CCTTGATCAAATTCGATGCAGCAGCAGCAGCAGCAGCAG
>comp34088_c0_seq1
GAAAGTTGGCACATGACTGGCCACTTATGTATCCCAAACCGATGTTGTTGAGTGTGTCCT
GTTTGCTGCTCCGTATCTTGATGTTCAAGCTGCTTGATTTCTTCTTGCTTTCATACCTGA
TGCCTTGCGCGCTCTTGTCATTTTGGAATAAGTAATGCACTACTCTGTATGTGCAAGTGT
GTGGTGTGTAACGAAAGTTAAAGTGTGTGTGTGTGTGTGTTTTTTTGCTAATTGAAAGTT
AATGTGTGTTATGTAATCAAGTGTGTGATGTTTAACCGATAAGTTGTGTTGTTTGTAATC
AATAAGTGAAAGAATAATCGAATCCTTTGTGGTAAGATAAATTTATCTTTCAGGATACCA
TTTCGATCTACATTAAA
>comp28467_c1_seq1
TGGCATCAGGATAAGACACTGATTATCAGCATGTCTTTGCTATAATCATTCTGTCACCGT
GTGTAGCATCCAAGGCCACTTCAGGTCACATAGATCACAGGGACGATTGTTATCATCATC
CTTAATATTCATGTCAGCGTTTTCCTTCACAAGAAACTTGGCAATGGACTCTCTTTCACA
AACAGCAGCATAATGCAATGGAGTTTGACCTTCATTGTCCTTCGCATTTATATCTGCCTT
TTCCTTAACAAGGGCTTCAGTAATGTTTAGATGACCACGATCTACAGCCCAGTGTAATGC
AGTGCGTCCTTCACTGTCCTTGAGATCCACTGAAACACCGTTCTCGATACATTTAATCAA
GTTATCCAGTTCTCCTTCCCTTGCAAAGTTGTGTATGGCATCCATTTTCAAATCATTTGC
AGATTCTTCCTCGTAAACATGAGAGCTAAACACGGGTCCCATTGGCCCTTTCGAATCCAT
GTGCTGTGTATCGTTACCACCTTCACTTCTTCTCTTAACTGGGGCACCATCAAGCCAAGT
AGGAAACAACTCTGTCACAATTGCAATATATTTCTGCATTGCTTCTTCTGGTGGCATTGC
ACCCAATTTCTTCCAGGCTTGCCACTTGGCTCTAGCAGTCATTTTAATCGCAGAAGGCTG
AGGCGTACTACACGGACCTTCAGTCGCAATCTTATAAAACGCATAAAGCTGCAACTGCAA
ATCATTCGAAACTTTCGACGAAACCGACCGATCAGCAGCAGTAGTAGCAACAAATGCAGT
AGCAGCACTAAACGCCTCATCTAATTCAGTACTCTCAACACCTTCCCAATCATCATCACT
ACTCGTATCCTTCTCGTATCGTACTCTCTCCCTCTCCTCTTCTCCAATCAGCTTCTCCTC
CTCCAAAACCCTAGGAATCTCCGCCGACGATTCCGACTCGTCAACCGAGTCAAGTGACTC
GGCCGAGTCGGCGCGGGCGATCCGGAGATTATCGTCGCGGAAAGCGAAGATGATGGAGAA
AAGCTTAGCGAGAAGGAAGGAGAAGATGAAGCCGATGATTATTGATTGAAGATAGGGCTG
CCACTCCGCCATAGTTATAAAACCCTAGTTTTTTTTTTAATTAGATTGATTTAATGGCGA
TGATGATGAGAAGTTGTGGGGTTTAGTGAGTATTATTTATACTTACAGAAAGTTGTGTGT
ATATG
>comp29954_c0_seq2
AGGGGAAGGAAATACCGGTATTCCTGACCTCGATGAAACAGGAAAGCTTGTACAAGCCAG
TCAGGATCTGAAGGAGGAGAGAGACCTCCCAATTCTGAGTCAAGAACAAATGGTGGCAGC
AATAAGACGAGTTCATAAGGACTCAAAGTTGGATCTTGAATCGAAATCTCGTATAATCCA
AAGTTTGCATACAAGCCGTTCTATTACGACACAGCCAAAAATGAATTTGGATTTCACAAA
ATCAAGAAATGTGGAGAAAGTTTCAGGACAAGCTGCATCTTATCGAGATCCACTGAAATT
AACTTTTGGTTGCAAACACTATAAGAGGAACTGCAAGCTTGTTTCTGCCTGTTGCAATAA
GCTGTACACATGCAGACTTTGCCATGATGAGGATGTTGCTGATCACACTATGGATAGGAA
AGATACTGCCCAGATGATGTGCATGAAATGTCTAGTTATTCAACCAGTTGGTGCCACCTG
CTCAACTCCTTCTTGCCAAAAGCTATCCATGGCCAGATACTACTGTAGCATCTGCAAATT
TTTTGACGATGAGAGGGAGATCTACCACTGTCCTTACTGCAACCTGTGCCGGCTTGGGAA
GGGACTGGGTATTGACTATTTTCACTGCATGAATTGCAATGCTTGCATGTCACGCTCTCT
TTCTGTGCATATATGCAGAGAGAAGTGCTTTGAAGATTTTTGTCCCATATGCCATGAATT
TATATTTTCATCTAGCTTACCCGTCAAGGCCCTTCAATGTGGTCATCTGATGCACTCAGT
ATGTTTCCAGGCCTACACTTGTTCCTATTATACTTGTCCGATCTGCAGCAAGTCACTTGG
GGACATGCAGGTATATTTTGGGATGCTTGATGCATTGTTGGCTGAAGAGAAAATTCCAAG
TGAACATGCCGGCCAGACTCAGGTCATATCATGCAACGATTGTGAAAAGAGAGGAGATTC
TCCTTTCCACTGGCGCTACCACAAGTGCCCACATTGTGGTTCATTCAATACCAGGGTCCT
ATAGACTCTAATTAAATGTGAGCTCTCCAGCTAGATTCTCTCTACCAATTTTGTAAAGAA
TAAATAAACAAGTGTTGAGCAA
>comp259239_c0_seq1
GCACCTGCAACGCAGTACATATTTGACAGGTAGTCTTTTAAGAACTTCTGCCAACAATTC
GGGTGGTAAATCAGACAAAGTGGAAGGATTGCGAGTGGTTTGATTGTTTATATACTTGGG
ACGGTGCCCGTGTCTTAATAAAATAGGAGTAGTAAACATACTATTGCCCAGCAATTTCAT
CTTCTTCTTCTTCACGTGCTGCTGGTTTGATGTCATCATCTCCTCTTTCAAGTCCATCTC
CT
>comp43084_c0_seq1
ATACCGTGAGGTCCAATCCATTCTGATGCAGCGACATGTTCTGGTTGATGGAAAGGTTAG
GACTGACAAGACATATCCAGCTGGTTTTATGGATGTTGTGTCCATCCCAAAAACCAATGA
AAATTTCCGTCTTCTTTATGACACAAAAGGCAGATTTCGTCTTCATTCTGTTAGAGATGA
AGAAGCAAAGTTTAAACTCTGCAAAGTCAG
>comp287530_c0_seq1
TTCGAAGACATGTCATCACAGCAGAAAAAAACCTATGAAGAAAATTGTTGGAACATGCTT
GACTTCAGGGATGCATTCATGCTGCATAAAGTGATTGCCAAGAAATCCAAGGAGGACATG
GAAAAATCAGACTTGGAGCGGGGCTGCGAAAGCATCTAAACCTTTTCCCTGTGTTTTCCC
TGTGTTTTAACAGTATAATTCTGCAGACTCCCCAGAATGCATCTTCTGCTACAGTCATTC
AGTTGCTCTGTCTCACAGCGTTATATTTCCTAGGAATG
>comp200297_c0_seq1
GGGTAATATTAATTGCTGATCCCTCGTTCTGAGATATAAACTTAATGAGATTTGTGACCT
CCTCCCTCCTGATGGGCTGGAACTTCTGGACACTCTTTGAACTGAATACCTCCAACGTGG
TAATTTTTCGCATTTGTCTCCAGTACTCACCATATGGAGAAAGGAGAATGTCTGAAGAAT
TATAAGCCAACAATTCTCCACTAAGTAAATGGGGTCTATCGGCAAAATTGATATCATGTG
TTTTCATTATTTCTTCGGCAATTTCTGCGGAAGAAACAACAACAGCAGAAACTTCACCTA
GCTTTAGGGACATAAGCGGACCATACTTGCTGGCCAGGTCTTTGAGTATGTGGTGGGGCA
GTGAACCAACAAGCTGGTGTATATTTCCAATAAAAGGCAGTTGCCATGGCCCTGGAGGAA
GTTTTGATGGACCTTTCACAGTTTTAATAAAAAAACAAGAAGGTGGCTGATGTCAATTCT
TCTCTTCCTGTTGCAGGGCCAAGAAAGAAACCCATCGCCATTGATGACGTCATACTCCTT
TGCTTTAATTTTCAGCTTGATTGGTAAT
>comp199088_c0_seq1
GGATTGGCGTTCTTGAAGGGAGGAGATGATTATGGGATGGTTGGAGGTCGGAAGCAAAAC
GGAGAAATGGTCGGGGTTTGCGAAGGTGAAGGATGGGAAGAACGGAGAAGGATGGAGGCT
GGAGAGCTCTACGGGAAAAACAGAGACTGAAAATTGTCACATTGCTGTTGAACGAAGACC
ACTCGCGGAAAGCTAGAGGAGGAGCACGCGAGCTGTTAACATTGTTTTGTTTCGGGCGTG
TGTGATACACGCGGAAACAGGGAAAGTGGA
>comp86125_c0_seq1
ATGGATTGGTGAATGGAGGAGAAGATTGAATTAAGGGAGCCGATGGGTAGATATGAAAGA
TGAAGAAGGGGGGCGGCGAAGAAAGATGGAGGGGAAAGGGAAGCGGAGAAAGGGGAAGGG
GGAAGGGGGCGGCGCGGCTAGGTTTAGGTGACTCTCATGAGAGAGAAAATATCATATAGT
GTTTACTGTTCTGTTTAATTCAG
>comp265547_c0_seq1
GCAAATCTGAGCGTTCTCAACTTGGTTATTGTAAAAAAAGGAGAGAAGGATATTCCTGGA
CTGACTGATACTACAGTGCCTCGCCGCCTGGGCCCCAAAAGAGCTAGCAGAATCCGCAAA
CTTTTCAATCTCTCTAAAGAAGATGATGTCCGCCAGTATGTTGTAAGAAAGCCCTTAAAT
AAAGAAGGTAAGAAACCTAGGACCAAAGCACCCAAGATTCAGCGTCTTGTTACT
>comp157128_c0_seq1
CACGGGTTGAGATGTGTCTGTTCTCCTCATCCAATGCAGAACGCGCCAAACCAAAATCAG
ACACTTTTGGTGTAAAATCATGTTCCAGCAAAATGTTGCTGGACTTGAAGTCCCTGTGTA
TGACACGAGGACTCGAATCTTCATGCAGATAAGCTAGACCTCGAGCTGCACCAAGTGCTA
TCTTCAAACGGGAACCCCAATCAAGTGGAGCATCTTCCTTGTCAACTCCATGTAAATGAG
>comp16243_c0_seq1
GAATGAGCTTTGTTTGACCCAGTTTTTTACCAAAAGCTAAGAAAGTTGGAGTTATAATGA
TCGGAGCTTAGTATGCTCTCTTGTGTGTTCAGCTTTAGCGCACTGGCCAAAGTCTATTGT
TGATATTATAGGATGCAAATTAAAATTCCTTGTGGACATCCCCAGTCCACAGCAGAGCTA
GTACCAAAAATGGAAAGGTGGATATAAAGCTCCAGCAGGATGTAGATATAGCGAGTCTCA
AGTTGAAAAATGAA
>comp33652_c0_seq4
GAGGTATCCAAAATACCCAACTCAGCCAAAAATAAATTTGTGATGGCCTTAACCTGAGAA
GAACAATGGGAAGATCAAAACTTTTGGTATATCATGGCCTTAAATGCTACAACACTACAT
TGTTCCATTCCCTCTAAATCTTGTTTCTTACCAAAACCCAAACATCTATACTTCACTAGT
ACCTTCTCTCCAGCTTCATCTTCTTGTTTTAGAGTATCTGCTTTCTCTGAAGAAACAGAA
GGTGGACTTGCAGATCAACAAGACCTTGCTACTTACTCCGGGTCATTTTCTTCTGCTCAG
ACACAGCTAGACCTCTTAGACCAACTTACATCCTCCGGATCATCATCTGCTGATGTTTTA
ATTCCCAGGTTCCAGGAGCGGTGGTAATAATACAAAGCTCACCATACGGGATCAACTTGC
TCAGCTGGTTGGGAATCGAGATGATGATTTCACAATTCCTTTGGGGAAAGATCTAAAAAA
TTTAGTCCCAAATTTCTAACCATCTCGCAGAAGCGAAACATCAGAAGACAGACTTACCTG
AATGAAGTTTCTCAGAGAAATGATTCAACTTTCTTTGCCACCATTGGTGCCTTTGTCCTT
CTTCCACCACTACTTATATTAGGGATTGCTATAGCAACTGGTTACGTGCAGCTTTTTCCA
TGATAGTTCCTCAAGTTTTGTACAAAAAAACAGTATTCCTGCACCAATCGTATAAATGTA
AGGTTTGCAATTAGCTTTGTCCAAATCATAATATACTCACTGATCTCTCCCAGTCGATCG
ATTCTCTCCATCTGCACATTGATCACTAAAATTCGTTGCAATAATTTAAGTACTCCCCAA
GTAACCGTTTAAAGTAATTTTTCTAGTAGAATTTCTTTGACTAGCTAGATGAGTATGTGG
TGAACATGAC
>comp253407_c0_seq1
ATTTAGAGCAATCAAAAGTTAAGGAAAAGGCTGTAGCATTAGAACTTACATTGCCTGATT
GTTCGAAAGAGAGTGTTGAGTTTGTTGTGTCAGCTGAATCTCGGTTGCCTAGAATTCCAA
GACCTCCACCGAGGCTGAGTGCTTCTTGTTCTGATTCTTCGGAATGTGTAGAGTCATTAG
TATCAGCTCCGGGATTATTGAAGGTGGCGCGCCCACCTCCCCCACCTCCCCCAAAGGGGT
TATTGGCTGGGGCGGCGAAGGTGAGGAGAGTGCCGGAGGTTGTGGAG
>comp101623_c0_seq1
GCAAAACCCCACTCTGCATCAACTGAACGCAAATCAGCCACTTTAATTAAGCTAAGCCCT
TACTAGACCAATGGGACTTAAACCCACAAACACTTAGTTAACAGCTAAGCACCCTAATCA
ACTGGCTTCAATCTACTTCTCCCGCCGCCGGGAAAAAAGGCGGGAGAAGCCCCGGCAGGT
TTGAAGCTGCTTCTTCGAATTTGCAATTCAATATGAAAATCACCTCGGAGCTGGTAAAAA
GAGGCCTAACCCCTGTCTTTAGATTTACAGTCCAATGCTTCACTCAGCCATTTTACCTCA
CCCCCACTGATGTTCGCCGACCGTTGACT
>comp26573_c0_seq2
GCCCAATACCCATCTTTGGTAGATATAAGTAGTACTCAACATCATTGTTACGTTTCTTTT
TTATTTCACTTATAATTTTAGTTTTTCAGCTGAGCTGCGTGCCCAAGGACAAGAAAAGTC
GGTTATCATCGATGGATCCTCAACCCGAACCCGTCAATTACATCTGTGGAGATTGTGGAC
AAGAGAATACGCTGAAGCCGGGTGATGTGATACAGTGCCGTGAGTGTGGTTATCGTATCT
TGTACAAGAAGCGTACTCGCAGAATTGTCCAGTATGAAGCCCGCTAAAGATTGGTTAGAG
AAGTACCATCAAGAAGATGAAAAAGGATGCTATGAAACAGCTCTCTCTTATGTCTTAGAC
CTCGAGCAGTTTATTCTATGTTGTAAAAACCAGTAATTTGTGGTTGTTTAACTTTTAATG
TATGATAATGTTTGCTGCGTGTTATTTCTCTGCTATGATTACTCTGGGTTGTTTTTGCGT
TTGAAGAAAGGAGAATACTTTTATGAAATTCAGAAGATTACCATGTTACCTTGAACTTAT
GTGTCCATGTTTCAAGAAAGATGGG
>comp19700_c0_seq1
TCCAACCTTGAATTCTTCAACTCTAACCATTTCTGCAGGATCAGCTTTCCATCCTCTGGA
AGCTCCAGGAAAACCAACACGTAGTATCCCATCGTCATCAACACACAAAACTGTTCCAAT
GCTGTCACGTGATTGACCACGAAAACCAAATCTTGGCTCTTCAATGTCTGCTCTAAGTTG
CACGTGTTGCCCCCTGTCTAATGGAATTACTTTTATAACTTCATTTGCCAGTACTCGAGC
TTCTCCAGAACAAAACGAAACCATGAGATTTTCCTTATCAGGAACACTCTGAACAAAG
>comp32443_c0_seq2
TGCTATGGAATGTATAATTTATATTTAAAAGATTTGGAACAGGAATCAACACATCATTAA
ACTAAAGTTTTGACAAATTTGATCACAATTAAGACTCTCTTCTACAATTCCTAGTCAGCT
TATAGCCAACTATCTACACTGTTAGAAGGAAGAAACAAATTTCTCCCATTTCACGAGATG
TTTCCCTCCCCATGTATGTGTATATCTGAATCCCTCAGCCAGTGACATTGATCAGGTACA
AGCAGTCTGTTAACAACAATCGAATGAAGATGTTGAGCAGATGAACGCTCCCGGTCAACA
AGTCAGTCCTCTTCCCACTATTCAGTATCAGAAGGCAAATTTGAAGATTCAGCCGACTCC
ATCAGCATAAGGTTCTTCAATCCAGGACGCAACTCACGGTTAACAAATTCTTCATACTCT
CCACGATCCCCAGCTTTCTTCTTCACCTCTACAACCCTCAATGACGGTGTCAATTCAAAT
ATCTCCACGGCTATAGTCAACGGCCCCTTAACACCTTCCCTCGACCCTTCCAAACTCACG
TTACAATCCTTCTTCCTCACATTAAAGCTAACCATCTTAGCAATATCCTCCAACTTCGAT
ATAATACTCGGCACGGGTGCTCGTGACACAAACCTCGAATGCTCCCCTCTCTCCTCAAAC
AACCCCGACAAATCAAACCCCGAACTCATCGAAATAATATCAAAAGCATTCAAACTAGCC
GGTCTAGGCAAACCCGATTGCCTCCTCCTAATCTCCAACTCACTCTCCGACTCAGACACA
GACGTATCCGACGAATAATCAATATCATCCTCCCCATCATCCTTCACACTACACACCCTA
TCATCCTCCACATAAAACTTAATATGCTTAAAACCTTTCTTAAACCACCTATTACTCATA
ATCTCCGGAATAGTAATCCTCGTATGCGGATTCGTATCAAGCAATCTACTCAACAATTTA
GTCAATTCAGGCGAAAACCATCTAGGACACCTAAATTCCCCTTTATAAATCTTCTTATAC
ATAACCATTATATTCTGATCATGAAAAGGTAAATAACCAGCCATTAAAACAAACAAAATA
ATTCCACAAGACCACAAATCTACCTTGGCAGCATCATACCCCTTCCTCCCCAACACCTCG
GGTGCCACATAAGCCGGCGTTCCGCAAAATGTATGGAACAATCCATCTCCTCTAATTTGC
TCCGAAATCGCACTCAATCCGAAATCCGAAACTTTCAAATCCCCATCCTCATCCAACAGA
ATATTCTCAGGCTTCAAATCACGATGAAACACGTCGCGAG
>comp22643_c0_seq1
GTGCAACACTGCAAGCATCAAAATTACAAGCAACTGGGAAAATTAAACTCCCACAGGCTA
CAGCAGTATTACAAGATAATTAAGGTCATGTATATTTCTCTGCAACAACAATTAATATCA
AGTTGTCTGCTTAGATTCAAACTCATATACAAACTGAGATCACACTAGACCATGTCTAGA
TATAATTATAACAACCATATATCGAGCCTGACTTACTTAAATCTGAGCTCATTTACAAGC
TGAGACCTCAATCAAGGCAATTAACAAACCAAATATCGAGTGTACAGCCAATTAAAATCA
TCCCTCGCACAAACAAAATTTCGCAACTTCTTGATATAATATGGTACCTTAATTACCTGT
TAGATATAGGGTTTGGTCCACTTGGAACAGCATGCTCATCACCTTCAAACTGCACTTTGC
ATTTACCAAAATTATTACATTTCTTGATGGTAGACGATGACGATGAGGATATCGAACTTG
AAGAACGAACATTAGCTTGTGAAAGTGACGGACTTTGTCTCTGAATATTACTGGGAATCA
TGGAGGAAGCACTACTACAGCTCAAGAACAAGGTGGAGAAAAAACAGATGAAGAATGTCA
TGAAGAGAACGAGTGAAATAGATCTAAAGCAACGAATTTTGATTGAGTTTTTGAAGATAG
CCATGCAATAAGC
>comp21837_c0_seq1
CATATCCGAAAGTAAGTTGTCCCCGCACCATCTTCAACACCATCCCCCGAAGATGATCTT
CAAAAATCTTCTTTGCCTCTGATTTGCAAATATCCTGGACTGACATGATGTACTTTTTAG
TCATTTCATCCACTTCCTTCTCCAGCTTTTTGGCATCCTCTGGTGTAAATCCTGAAACCG
ATAAACCCAAATTCTCTTTCTCCTTTTTCTTCGATATAGATTTTTTTATTGTTTCCAGTG
CCTTATGTCTGACTCTTCTTATTCTGTGTTTGACACGTTCAGAAGATTTTATCACCTTCC
TACTATGACCCTGCCTAGCCTCCTTGGTGAATGGGTAGATAAAAGCAGTCATATCCTTCT
TGTCTCCATAACCCCAAGGAATACATATATCCAATTTTGATGCATTAATAGCTTCCTGCA
AATCTTTCTTTATATTTAAATGGTATGGGGTTATGATGAGTGTTTGCTCACAACACACTG
AAACAGCAGCCACCTTTTTAAAGGGCCTCTCCTTTCCTTTAATTTTGAATGTCATGCGAT
TTAGTGCCGGAATTCTTTTAGTTG
>comp16145_c0_seq1
AATATGTGCACAACCAGTAAACCAGTGCCCGAACTGACTTGGTTTACTCCAAGTCTTCGT
CTTCGTCTGTATATACAACTTTAGAGTTGGTGTCTTTACCTTATACGCAGCATTATTTGA
GGAATTCTCAAAGCACGGAGTTGGATTAATAGCAAGAGATGATGAGGGTCGAGTTATTCA
GGGTAGATCAGAGCTGTTTCAGGGGATGGTGCGGCCTGAAATAGCAGAAGGTATGGCGAT
AAAAGAGGCCCTCAGTTGGGTTAAGGAGAAGGGTTGGAAGGAAGTAGTTATTGAATCTGA
CTGCTTGGGAGTAATTCAGGCTATCCGTAGCAAAGTTTCAATGCTGTCTCCGCTGGGATG
CATAGTTACGGAATGCCGTAGATTACTTGTAGAATTAAGCATTGATTTGCTTTTTGTAAA
ACGATCTGCCAACATGGCCGCTCACTTCATAGCGAGAGAGTCATGTTTATTCCCAGGTCG
AG
>comp19967_c0_seq1
GCAGGAAACAATAATGTCATATCACAACTTACAATTTATAGCTTTATTAAACAGTGCTAC
GATGTCATAACGAAATAAAATACAATCATGCAAATTATCTCAAAGTTAGTCGTATATTAC
ACTATTGCATATGATATATATGCATAGTTCTACTCAAGTAGTCGATGTGAAGTTGAAATT
TGCACATGTAGTTTGTCTGGCTAACAGAGTATTGCTAAAACCTAGCCTTGATGTTGCCAA
ATCAAAATGTAAGACATTGTTCTCCAGCTGATGTGTTCCAATAATAATTGGAATTCTCGG
ATCCCTGCCTCCATCAACAAATCCAAGGCACAACACGTTGTTTCCAACTTGAACCATCGA
ATTTGACCCTGTGATTGTCCACACAACATTCTCATTCTGCAGAACAAGGTCAATAAATGG
AACCTTGGCACCTAACCGGCTACCTAAAACAGTTTTAGCATCAAAACACGCGCCAAAAGG
CGCCACTGATGCAACTCTAGTAATGTTCATGGCTGCAGCCTCGTTTATAAAAGCTGCAGT
CACTGCATTGTAAATAGAAGTCCGCATCACGGTGTTAGGATTGCCAGTAGTGAGCTGTGT
TCCACCATTTTGGATAGTTAACAATGCAGTATCCATCGGCACGATCTTACCATTTACTCT
GATCTTTTTCACCCCGATGAAATATTCAGCTGACTTGTCAGGTGACGGATGGG
>comp235894_c0_seq1
GATTTCGACACATATAATATTAAAGGGTTTAGGAATCTCTAATCACTAACAATTTGTGAT
TACTTTGTTAGCAGGATTTTCATTTAATGTCTTCGATTTCGATACATATAATATTAAATG
GTTTAGGCAGCAATTCTTTGTTACTTTTGCTCAAGGAGATATGTTAAAATTTATGCATGC
AGGCGTGCAAGTTCATGGATGAGAAG
>comp18247_c0_seq1
GTCGGAGCTTCGGATTTTTCAATCCATCCTCTTGATTATACTACTTCTTTTTTATCACAT
AATATTTGCATATTATATATACACACTTTGGACTTGGTTTGTAAGAGGTCTGAATCACAA
CCCTTTCATATTGGTATTTATTTGAATGAACTAATGGAGTCTAAAGGTGGCAAAAAGAAG
TCTAGTAGTAGAACATTTTATGAAGCTCCCCTAGGTTACAGCATTGAAGACGTTCGACCA
CACGGAGGAATCAAGAAGTTCAGATCAGCTGCATACTCCAACTTTGCACGAAAGCCATCC
TGAGATTCTTAAAATATCTTCAAAAGCCACCAGAGGTGGTTCGTAAGTAGTGGTTCAGTT
TCAATAAGTTACTTCTATCTTAGATTTTTACTTGTAGATATCAGTCCTCGTAGACTTTCC
TTATAAAAAAGGCATAATGGCCTCCCCAGTATCTGCAATTGGGTTTGAAGGCTATGAA
>comp138263_c0_seq1
ACGTTCATGTTGACCCAATTGCAAGCTCAACCTCATGTGCTCTTTTCCCCTGTACTGAGT
CAAGGGCGGCCCTCCTACTTGCATGTAATTCTTAACAAGGGTGTGCCTCTTCTCACCCTT
TAGCGGGATCACCACCCAATAGCATGTTGTCGCCAGAAGCATCTGAAAATCAGCCTTTTT
CCGTTATGCTCTTATGGAGCTTTACACTGTGCTCGGCTCTGCAAGTCGGAAAAAG
>comp33473_c1_seq1
GGAGGGTTCACTCAGTACTCTCGTGGATGATGTCACGCCGCAACGAAAGTCCATAAGTTC
AGAGATGATACATCCTGATTGGGTAATTTGGAAAAATCCAAATCCAAGAAAGAAAGATAA
CAAGAACAGAAAGAACTCGAATTCCCTTGCGAAAGTTGATCCCGTGGAGGATGTTACACA
GCGAAGAAATTCAACAGGTTCAGAGATGCTACATTCTGATACTGTAATGAGTGCAGAGCA
AGGAAAGAAAAAGAAAAAGAAAAGGAAGAGAGGAGGGAAGAACTTGATTGCCCTTGCAAA
TGTTAATTTGATTCAGCAGCCTGTAGATGGTACTTGTTCAGTGACAGATTCTAGATTAGA
GAAGCATGATGTAGAAGTTGAGGACTGTTATAAAGTCCGTAAGACAAGTTTCGGTAATTT
ATCTTTAAGTGATGATAGTAACATCAGTGGTAGGAGTAATGGTCTAACAGTCGGTTCTAG
GAGTACTCTCGAAGTAAAAGTTAAAGAAGTAACTGAAGCTGATGTGAACCCTGTATCTAT
GATTGTGGAGTGCAATGACCAGGTGTGCGCTAATAATGGCTCCAAGGAATTAAGCTTGGA
TGCACCACCGGACAAGAAGAAGAGAAAGAGAAAAAAGGGACAGAAGAGCCTGAACGTCGT
ATCTAGTAATGGGGTGCAATCCAATGGTCCAAATGCTCCTTCACTATTATTTAACAGCTC
CGTAGATAAAGCATTAATTCAACTTGCCACAACTAGTACAGGTTTAGTTGTAGATTCCGA
TGTATTGCTGTATGGTGCAGAGCTAGGGTTACCTGTTAAAAACCTCAAGGAAATACATCA
GGGTACCTGTGGTAGTAATGGTGAAATCAGACCTGTTGCAGCTGATCTTAAGATTACTCA
AGAACCTGATATTAACTACTTCTCTAAAGTTGTTGAAAGTGACAACCAGACATGTGCCAG
CACTATTAGCATCTCTCAAGGATTAAAAGCTGGTGCTATGCGTACAAAGAGAAAGAAAAA
GAAGGGTCGAGTGAAAAACCAAATATCCCAAACTAGTAACGATGAACTTCAAGA
>comp129908_c0_seq1
GCTGAGATACTTTTCAGAAATTATATCCGCGCATCTTCCCCTGCACTTAAAAGATTGTAC
TGGCATCGTCACCCCATTTTTGCAGAGCGCATAAAAGAGTTTGATTATAATTAGTCTGGG
ATTATTCATATTAGTTGCAGTAGTAACTAAAGTAGTACTAGTAGCTGAACACGCTTTTTA
CAGCTTTCTTGATGGAGGATATTTCCGCAAGGAAATTAGTTAAATTACAAATTGGTTTAT
ATGTATGGTTGTCATGGTCCTGTGTGGGG
>comp391073_c0_seq1
AGTCCGGTTACTATTATAAACTGATGAATTATGTTGTACTGATGAGTTGCTTTTTTCTTC
GAACAAAGAGTTCTTTCTCTCAAATTCTTTTGGCTCCTTCTCTACAACAGTAAGCATAGA
GATATCTGAACTACTTTCAGAGCCGGTATGACTGATCCCTATAACGCCCTTCAACTCTAA
GTAACCTGTTGTAAAACTAGGATCACTAGCAGCAAATGGATCAAATGGCTTCCTCGGATT
CA
>comp11386_c0_seq1
GAAACATTGTTAGAACAATTACTCACTCATACAATATTTAAATCTAATTATTAATAAAAA
AAAATACTCAAGAAATTAATATGATAAGATCATAAGACTCGTAACTGGGGACCCCTCATA
ATACCAGTACTACTGTACTAGTACTATAAAACAGGGTTATCGTGAGCTGGGCTACTGTAT
TTCTCTCTTTCACGCAACACAATACTGGTAAGTGGGTTTTTTATTATGAAAAAGATGATG
AAGAGTTCTGTTTTATTACTATTTCTTGTAGGGGTTTTTGTGATCCCTTTTATAGTGAGT
GCTGTTGGTCCACCTACCTGTCCCGCTAATGTTGGTAGTGAATGTGGTGATTTAGATGAA
TGGGAAGGGGAGTTTTTTCCTGGGATTCCAAAGATTAAGTATGAGGGGCCTTCTACCAAG
AACCATCTGGCATTTAAATGGTATAATGCCAATGAAGTGATTTTGGGGAAAACAATGAAG
GATTGGATGCGATTCAGTGTTGCATTTTGGCACACATTTCGTGGGACAGGAGGTGATCCA
TTTGGTTCAGCTACAAAAGTGTGGCCATGGGAAGATGGTACTAATTCCATCTCTATGGCA
AAGAGGAGAATGAGAGCAAACTTTGAGTTCTTGGAGAAGCTTGGTGTAGACAGGTGGTGC
TTCCATGACAGAGATATTGCTCCTGATGGTAAAACACTTGAGGAATCCAACGCAAATCTA
GATGAAGTTGTAGCTCTTGCAAAGGAGCTTCAGGGTACAAAAATTCGTCCTTTGTGGGGC
ACATCTCAGTTGTTCTTGCATCCTCGCTACATGCATGGTGCTGCTACTAGCCCTGAATTG
GGTGTATATGCATATGGCGCTGCCCAGGTTAAAAAAGCTATGGAGGTCACACATTTTCTG
GGGGGAGAAAACTTTGTTTTTTGGGGTGGTCGGGAGGGTTATCAATCTCTCTTGAATACT
GATATGGAGAAAGAGCTTAATCATATGGCTAGATTTTTAGAAGCTGCTGTTGCCTACAAG
AAAAAAATAGGATTTAATGGGACACTTCTTATTGAACCGAAGCCCCAAGAGCCTACCAAA
CACCAGTATGACTGGGATGCTGCAACTTCAGCAAATTTCTTGCGCAAATATGGTCTTGTT
GATGAATTTAAACTGAACATTGAGTGCAACCACGCCACCCTTTCGGGTCACAGCTGCCAT
CACGAGCTTGAAACGGCACGGATTAATGGTTTGCTGGGAAACATTGATGCCAATACTGGC
GATCCTCAGACTGGTTGGGATACAGATCAATTTTTGATGGATATAAGTGAAGCTACATTG
GTTATGCTCAGTGTTGTTAGAAATGGGGGATTGTCACCAGGAGGGTTTAACTTTGATGCC
AAATTGCGAAGAGAAAGCACAGACGTAGAAGATTTGTTTATTGCTCATATTGCTGGTATG
GATACACTGGCACGTGGTCTGCGAAATGTTGCCAAGATTATCGAGGATGGTTCTTTGTCT
GAGCTTGTTCGTAAGAGATATCAGAGCTTTGACACTGAAGTTGGAGCTCAGATAGAGGCT
GGTAAAGCTGATTTTGACTATCTTGAGCGGAAGGTCCTGGAATGGGGAGAACCCAAAGTT
CCTTCTGCCAAGCAGGAACTAGCAGAGATGATTTTCCAGTCTGCACTGTAGAATACAAGG
AAATTTTGATGCAATCAGGCGTGAGTAATAGTGCTTAATAATAATTGTACGATGCTTCGC
TATCAGAATTGTTAGCAGTCTGCAGTCGGTTGGACAAAGTAGTTCTCTGAGTAAAGTAAA
TATTTTGAACTGTAATCAAAGAAGTAACCGGATGTTAATTATGCACTGTTGTGCAAATCA
TCTCTCAATATGTGCCTTTTCCTGTGATGGAAGTTGTGTTGGTCATGTTGAGCATTTTTA
AATCTTGGTAAATGACAGGGAACACAGTGTTTCTTGTAGAAGTTAGATCTTTAGGGGCGT
TTGGCTCGACTTCGTTACCTGAAATTGGAATTTTAATTTCACGTGGTGTTTGTGTTTCCT
CATTCCCATTCTAATTCCCCTATTCTTGATTCTCATTCTCATCAACATTTCA
>comp31838_c0_seq1
TCCAACCAACAGAAATACAAAGATGACTCGGCAGCTATATGGTGGACATGCAAAATTCAG
AATCTCGTGCTAAAGAGCGTGTCCTTTTTGAAGCACAATACCGAGACTCCTGGTCAAATG
TTCAATTTTAATGAAAGAGATAGGAATTTACTGAGACCCAATCTCATGGAACCATAACAA
CTTCCACAACAAATCCATCACTAAATCTCATTCATCTTCCCTATATATCTAATGGGGGTT
GGTGTCTGCTTTGATAATCGTCAGCTCTGCACCCACCCCCTGGTAGTAAACTTCAACAGG
AATCAGGAAATCACAGAACATCAAATTAGAAAAATCTTGTAAAATCTCCACCAGTAACCC
AGAATATATACTATTATCATAAATTACGTGTTCACTTTTTGCTCCTTTTCTGGGAAGACA
TGGCAAGAACATCATAAATCTTCCGTTTGTTATTGTTGTTTTGTTGGGTGTTGCCACCCA
TGGTTGCTGAGCTTCTACCTTGAAACTGCAGAGCACCCTTCACGAAAAACTTTAATTTCC
ATAAAGTAGATTCACTCAGGGAATCAATGTCAAGGTCCACCTCTTGACTAGTTGCATGAA
AGCTTGGGTAATCATGGGAAACAATTTGAAGTGCCTTGTCAAGATCTTCGGGAGACAAAC
TTGTGAGAGCTGCACTAAGTTTTTTTTTCTCTTCAGTTGACATCCTCCTGCACTTTTGAA
GAACCCTATTTCTTAGTTCTTCCAAATTCCTATCAACCTCTTCAATCTCAATGCTTAAAT
CCTTCACTATCTTTGCATGAGTTGCGTTCTGAGCTAGCTGCATATCCATCTGAGCATCTG
CTTCTTCCTCTTTCTGAATTTTCTCCTCTTCATCAACTTTTGGCAAAAGTTGCAGCCATT
TCTCATCAACTTTACCCAGCAAAGTTTTTGCCATGACGTGGACATCATCCCTTTCATCAT
TAT
>comp13968_c0_seq1
CAGTTGTTACAGATGATAATAATGTAATGCCTAGTGTTTCGAATAATGAGAGAAATGTGA
ATAATGAGAGGAATGATGAGTTAAATCGAGTTGGTGGAGTGGACGATACGTCTTCGAGTG
TTTTGTTTAAGTTAGCTAGTTTTGTGGTTAGTGCTATTGGTTTTCAGTTGAGATTGATAT
ATAGGCTGGTTACGTTTCCGGTATGGTTAGTGTACTCGGTTTACATGTTTATGGTTGATC
CGTTTAGGATATCGAG
>comp7696_c0_seq1
TGGGTTTTCAAGTGTGTGTCATTTTGTTCATTGTGTAGCATTCTTGGATTAATGAGATCA
GTTATGAAGATTTTGAGCTGGGTCATTGTGTATCTTGGCTTATTTCCATCTGGGTTTTCT
TTGATTGATGATTTTGGTCAAGCGTTTCCTATTGTAGAACCTGATCCTGGTCATACAAAA
CTTCGCCTTGCGAGGGATGGCCTGCAAGCAATTGAGAGGATTACTACCCCAATTGCGGCT
GTTGCTGTAATTGGTCCGTATCGCTCTGGAAAATCG
>comp155047_c0_seq1
GCACAATTTCATATTCTCTTTCAGTCAGATTACAATCCAAGACTACAATTCCTTAAATTC
ATCTAAATAAACTGGGAACTATAGCAAGGTGAATTTAAGATTGTTTGAGTATCACAATGA
TCAGGTACATGCGGAGTACAAGGCACAGAGAAAATGTTTTCTATTATGTATAAGCTGCAA
GTATGTAAAGCAGTCTATTCTTTCAAGTCAAACTAAAGACCTTTCGCTGAAAAGTGTGGT
GTAAAGCTTCTCCGCTGTCCATGTGACTTCTGCAAGGC
>comp27343_c0_seq1
AAAAAAAAAAAAAAAAAGGTTTCCCGTTTCCAGAATCAAACGATTATCTTAATTCAGGAA
ATCTCCAAATAATTTACACTAAAAGACAAAGCCACACTTCAACTCACTGTAGAAAATCCA
TTTTAATAATTTATATATGGGAACACCTAATCCAACTCGACTCATATCCCTGGATACTAT
GGCAAATGACGCTATTCATGAAACTCTTCTTTCCCGACCAAATGGCACACGGGACTGGGT
TGAGAAAAGCCCTGCAAAACCCTTGGCAAGACAGCCTTCAACAGCACATGGAGATTTGGA
GCCCCGCAATGGACTAGGACTTGGTTTAATGTTGCTTTCCATGAATTCATCTGTATTATA
AAGCTGCACATTATCTGCTAGGCTCCACATTTTGTCGCCAATGTCAATGTGCCTTCTCTT
GCAGATAACAGAACTTGCAACATTGTTATCAATTTCCATTTCTTGCTGGTTAAAGTAATC
TGTTTTCCTCTTTAAACCAGGAAAGCTTTTCAGACTTGGTTGGGCTTCAAAATCGCCACA
GTTACAGTTAAAGTTTGGGGTATTGTTTGATCCCTTCAACCTGTACATATGCTCAACAAA
CTCATCAATTAATACAGGCCAAGCTCCTTCAGGATCGTACCCTCCAAGATTTTCATGTAC
ACATCGACTAAAAGATAATACTTGCCGCCAGGTATCCTCCGAGATGTTGTGTCGCTGATT
TTTCTCAACAAAGTTACACCACTCGTTAAGTAGTCGAAACCTTCCAGCTAGGACCAATCT
CCAAGCCGTAACTGCTCTGCTTACAGTGATACTCTTTTGACCATTTTCCCGGCAAATGAA
GAACACAAAACCATAAAACCGTGAGAATTCAGAATAGTCCACCGTCAAGTCAAGCCTAGT
CATGAGTTTGAAAAGTTCGTCAATTATAGACATCCTTGGATGCAACTGTGACTCTACTAA
GTTTAAAAGCTGAGCCAGTGCCAGCTTTGAGTATTCATTTTTTTGTGGTTCATCATTCCG
TCCGTAATCGTCCTTTTCAGATGTTCCTGCTTTTATATCGCAAAATCGCCTGTAAATCAT
AAAGATATCAAATTGATTGGGACGCAACACATCCATTGTTGAATACTAACAAAGCCAAGG
GTTTAATTGAATTTGGGTTTTGGGGTTCGTTCAAAACGAAACCCTAAACCAAGCTCAATA
ATTAAAAAAAGGACCCAATAAATATATGTTGACGTTGCTAAATATGCTAAGAAATTAAAA
GATGTTTTATAGTTGATGATGATGTTG
>comp23680_c0_seq1
TGTAATCAGGCTAAATTGTTGGTTGTTTTGTTGACATTTGTTTTGAGTTTGTAACTCTAT
TACCTACGTAAACTTTTATCTTTTGTTTTTCATGGTATGCGAATGTAGGAAACGATGCCC
TCACATGCCCCAGTATGGTCTACATATGTGTGTGCATATGGTGTTAAATTGTTAATTGAT
TTAGTTAGTTTTCAGTATGCTTTCTG
>comp134066_c0_seq1
ATAGATCATTCTGCTCTGGAAATGCTTTTGGGAGGTAAGTGGTTGCAGACAGAGGCAATG
CACAAGCAGCACAGTGTGGTTGCAGACAGAGCTTCACATGCAGTAGATGAACAGGCAGAA
GAATCGCTTGTTATAAGAGACGTTGGACATGCTTTTAGTAATGAAGACACTGGACATGCT
GTGACCACTGCATCTCAGCCTTCCAGATTCCAATCCATGAAA
>comp143073_c0_seq1
GTGAAAGCGGCTATGATTTCTATTTGTCTCTATTTTTAACCTATAAACTGATACAGCCTC
AAGAAACAACACAGTTTGAAGCAAAAACTTTATCTTATTTTTAAATTCTCTTGAAACATA
AAGTATCTCCTTATGCTTGAAAGTTTGATTGCAAATTTATGCAGGCGACTCTAGTGACTT
TGATGAGGAAGCAGCAAAACAGTGGGAGCATACTCTTCTACAAGATTCCATGGACAAGGA
ATTACATGAACTGAACAAAATATCTTATGCATTTGAC
>comp542502_c0_seq1
TTTTTGGTTCTATTCACAAGATTCTGGAGTTCTGAAGAAGAAAATATGTTTATATATATA
TATATATATTTATGAATGTGTTCAACCACAAATTTACTTGGGCTACAAACTCTACAGACC
TGTAGAGTTCACTAATAATGATATGGCATGCAATAAAAGTGCTAGTATTCACCAAATATT
ATGATATTAAAAGATTAAAAAGCTAAAATCTATGTTTATATATCAGTTTATATATCAGTG
A
>comp35432_c0_seq14
TCTCTCTCTCTCTCTCTCTCTCGTTCTCTCTCAGAGAGAAAGTTGTGTCTTTCCTCGATT
TGCAGACCACCCCACGATCCAAATACCCCCTCCCTACAAACTGTCTTGTTTTTAATTAAT
CTCTCAACTAATCATCAAATAATTATCAAACTCTAATAAAGAAAGAGTCATCATCATGCC
TTCAGGTGCTAAAAAGAGAAAAGCTGCTAAGAAGAAACAGGTCCAACAATCTTCTTCTCT
ATCCCAAGGAACTGATGATGTACAACATTTTGACGACAAAAAGAGTGATGGTGGTTCCCC
TACATCGCAGGACCACCATAGCGGGGACCACCATAGCTCTGAGCACTCATTTGCTGAGGG
AGATGGGAAAGAGGTAGAGAAAAGAGAAGGTACTTCATCTGGTCAGTCGGTTGTTTTAGA
GAAGAGTTCTCTACGAGGAGTTGATTCTGGAGAGAATGTGAAGACGGAAGGAGGTGTTGT
TCAGATTGAATGGGAATTGAAGTCGGAGGAAGATTATGGAAGCAAGGAGGGAAGTACCGA
GTCCAAGGAAGTTCACACTGGAGGTTCATCGGGGAGCTCTAGCAGTAGTAGTAATAGTAG
CCGTAGCAGTTCAGATGACGAGTCTAATGTCGAGAAGAAAACAGAAGTTGTTGAAACTAG
ACATCCTGTTCATTCTTCGTCTGAAGTGGCAAGTCAAGTTGCTACTAATATTCCAGCTGG
GGAAAACAGTAATGAGGTAGCTGAAACCGTCTCCGTGGTAGCTCCAGGTAAGGCTTTGTT
GACCGAAGAGGTAGTTCAAGTAAATGGAAGTGCTTCAAGTGGTTATCCAATGACTTCTAA
TGTGGGTTATAAAGTGAAAATTCAAGAAAATTCTGATGAAGGGTTACCTAGCTCCGTTGA
AAATACTGGAATTCCATCAGTTCCGATAGATTTGGGATCAAGCAAAAAGGAGGATAAAAC
AGTTTCAACATCAGCGGAAAATCCAGCCCAGGAGTCCGCTACCGAAGACATAGATGATAA
ACTTTTGTTGTCCTTCAATGCTCCCAGTGTCCATACGGGTAATGGTGCAGATCACATTAA
AGAATCTGAGAGTCCCGAATGTTCTGATAGTCAGCCTCTTGTAGCCTCAGCTCCACAAGT
TGTGCAGAAAACGTCCTTCAAGAGTTGTTGTGGAATCTTTGACTTCTTTACAAGCTCTGA
CAGATGATTTCAGAAACATTGCATAGAGAAGCTTGACCAGGGCAATGAAGCATGTGAAGG
AACAAGGAGAGGATCTTAAACTTAGTGGTATGTGCCCTTTGTTCTAGTCATCTCCATAAG
TTTCCTCCAAAGATTAGAGGCAAGAGCCCGGCACTGTGATGAACTAGTCAGGTTTTCAGT
TTATGGTAGTGCTACACCGGGAGGCGGTTCTAAATACCTGTTTAGTTGTACTGCTTTCTT
GTTGATTTTTTCCTTACAGTTTTTGTGTTTTTCCCCTTTCCATTTTTCTGTTTTAATCTT
TATATATGATCTCGTTGTATTTCTCTATTGATGACTCTGTTGATGACGTTATTCTGTAGA
GTGAAAGTAGATAATTCCTGGCACATACTTCATCTAAAATATTTATAACAATGATATATT
GGGTAAAA
>comp257225_c0_seq1
TCATACTGCCCCTTATTTTTAATAATAGATGGAGGTACTTTTACTATAAACATGTTGATC
ATATTCTTTTAACGGTTTTTAGATTGAAACACCAAAGAGGGGATTATCCTGAAAGAATAA
GAAGCCGAGGCAGTAGAATTCAAAGAGATAGGAGCTGAGTAAACGGAAAGTTTATCATGT
TATCAGTTTAAGTAATAACTGGTGAATCCAAAAGAGCTG
>comp391_c0_seq1
TATGCAATAGTTAGATATTTTTTTATAGTTTCCATCTAGTTTTTGATTACAACTCGCACT
GTATTGCTGTTTTCAGATCCTCAGAATATTGCTACTCTTCCTATGTCTTGTGACTTCTTG
TATAGAGCGCGAGTATGGATGCTTTTCACAATATTATTTGGAATTCCATAGGTTTGCCTT
TTTTGACATGTTTAGAATTAATTTTTATCATAATACTTTTGACAATATAAATATGTTTTA
AGTAATAGCCATG
>comp129546_c0_seq1
GATATTAAGTCACTACTCTCCACATAGTATATGCACATATTATTCAAATATCACAGGAGT
CAGCATTGCAAACGCACACAATATAAAAAAGCTTGTAAAGACTTGAATCTGTAGTTTGCA
GCAGCCAGGATATTACTGCATTTAAGTTTTTACGCTGCAAACAATATCAAAGCCACTAAA
ACTCCATTATTCCGAATTACATTTTCCACTTGGTGATCAATTTAGTTAACGCAACGCGTG
AGGATCCATCCTCATCAGTAATCGCAACCTTAGCAGCATCTCTTAATTCTGCAACTCGGT
GCCTCATCCTTTCCCCATTATCCGAATCCATTAACTCTCTGACTCGCTTCTCTAACTCAG
CACCCTTCACAAAACTTCCTCCATCAGACTCCTCCAACCCCAGTCCCACCTTTAGTTCCT
CCACTAAAAACAC
>comp36377_c0_seq1
AAAGCTACGACACAAAAGATATAATATACTGAAACAAAAACTGTTAGCAGGTAACCAACT
CGAGATATAATATCATACTGTCATGAGACAACAATGGAACAAATAAGAGAAATTGTCTCA
AGTTTAAATTTCAAAACAGAACATAATCTTCTATTAAATAGAAGAAAAAGTTAACAAGGG
ATTAAGAAAATAAAGGCCACCTAAATATCCAAAAACACCTTCCGGCTTCCCTGCTTAATA
AAAGAAACCAAGTACTTTACCACCAACATTCTTTCTCCTAGCTTCTTCGTGATCCATGAT
ACCAGCAGATGTTGTCAGCACAATATACCCAAACTGTCTTGATGGAAGCAGTCTTGCAGT
CCAAGGCTCAATTTCTTTGACGCCTACATCAAAACGAGGACTAATGACCCCACATTTATT
CAGCCTTCCATTCAGTTCAACGACAATTTTGCCAGATCTATGGTCATCAACGTACTCAAA
CTCCCCAATATAACCGTGCTTCTGCATAACCATAAGAAACTTGATAACCACTTTCGACGA
AGGCCTGATCATGACTTGTCGTTTGCCCCTCTTTTCAGCATTGAACATGCTCTTAAGAGC
ATCGTTGAGGACACTAACGCGCACCATACTCGCAAAATCAAGCGGCGGCGATATATACTG
TTTCTAGGGTTTCCAGCTGAGAAAAGGGGCAAACGACAAG
>comp41824_c0_seq1
ATTATAATTTTTAAAATAAAAAGGAGTGTTGAATCACTTTACATTATACAAAAGTAGACG
GAGAAGAAAATGAATTCTGAACCCAGACCAAAAAAAATAATTTTGAACTAATAATGTAAT
TGTTTAAGGTACAGATTCTCCTCATCTCGGCTCTTACACAAATGTGTTGATTAGAATAAT
CCGCAAAAGCTGCCACTTCACGCAATTTAATCATCATCTTTGAATTCTCTGCGGTCAAGA
TATCGAGGTTGAATACCAGATCCTTGGCATGTGGTGCATGTTAAAGAGCCAGCACCATCA
CAGTTGATGCAATTTGAGACTTCTTTCTCATCCCCACCTAGCTCTACAGTTACAGTACCA
GCTCCCATGCAAAATCTGCATTTCTGTGCACCAGAGCCACTGCAGGGGAAGCATGGTTGA
GTATTGTCTCTTTTCGCAGAATTGTCAATTTGAGACTCGTAAAAGACCGGAATTCCAATT
CCGACCGCAACACTTGCTACCCCGACTGAAATTGCAACCAACGTATTCTGATCAAGATCA
ATGGCTGTGATGCATGGTAACCGTCTATTTCTTGTTTTCGATAAATTGTAGCAAGAGATA
CATGAAGAGGGAGTAGTAGTAGAATATAGCTTTGAACCCAAAAATGAAGATTGAACAACA
CCAGGAAGCCAAGCTCCCACTGACATTTTTATCTTGTTTTAATATGAAAATTGTTTGTTA
AGAAACAAAGTTAGAAAGAAGAAACACCAGTATTTTCATGTTTGGGTAGTGTCACTGGAC
AAAAA
>comp22279_c1_seq1
GTCAGCCACAGAAAATGTCCTCCAATGTATGAGAACATTTGCAAAACTATGCGAGTCATC
TGAAAAAGAATCTTCGTTGCCTCTTGTTGAAGATTTTTTGATCCTTCATCAGAATATGCA
TAGAGTAGCTACTGTTATTGACGCCTTGAGATTTCATGAAGAGAGTAGCTTGCAGTACTC
ACTTTCCGAAATATATAAAAATTTTACCGACAAGAATGCTTTATCTTGGGTTCAAGCTGC
TGTTGAGACCAATCTTTCTAATTTTAATATGTTCACCAAAGAAGATAAAAAGGGTGACTT
CAATGCTGAGAAATGTCATTTTTTGATTCTAGAAAATACTACCACAAAAGTTGATGTAGA
AAACCATTCACCTGACAGAAAACTAAATCCAAGAAACCAAAGAGCCGTTGGGTCAGGTTC
GAGTTCAAAGACATCATCACCATATAATACAAAACAACTCCTCTCGGCAACTAGAAAAGC
AACCTACGAAAGTGCAGTGTGGTCAAAAGGAAATGGATTGCAGGTGGCAGCTAATTTAGC
TGAAAAATTGCTCTCGGCATCACAGGCATGGTTTTTTGACTATTTAGATGCTTCCCTAAA
TAAAGGATTTGGATTACAAAAAGGAGAAAGAGACTCAGAGATTGCATGCCTTTTAGGGCA
GCTCAAGAGGGTTAATCAGTGGTTAGACGACTCCGTGACCAGTGGCAATGGGACTAATGA
GAGGATAGAAGGCTTGAAGAAAAAAATATATGGGTTCCTGCTGGATAATGTTAATTCAGC
TGTTGTGCAAACAGGTAGTTAGCTAAGCCTAAGGTACAAATTACTGACAAAATATTGATG
ACTAAGAAACTTTCAAGTTTCCATTTTTCCAGTTTTCTAGGTTTCATTGGTTGAAAATCT
GGAAAAAACTAACTTTTAGA
>comp9297_c0_seq1
ACACATTTGTTTCATGAAGAAGAAAAAAAGAGAACTACAAAACATGAAGACAGACTATAT
CAAAAAGCTTAGCTTTTAATAATTAGATTGTCTAGACGGCATGCTCATAGCTTAAAGTTA
AGACTGAGATAAGTCAGCCAACTGGTTCTCACTCAAAGAAAAGCAAACACCTGAATGTCC
AATTAGCAAAATCTTAAACAAGTGGTCACAACCCTCATAAACTCAAACAGACGTTTCCCT
TTTCTTCCCGTACTTTGAGCAA
>comp31160_c0_seq1
GCAACATTAAAAAGGGCTAGGGTTTTAGCTGCTTTATTATTAATCAATCAATCAATCTCT
CCAAAATCAAATCCGAAAACAAAGAGGAAAAGCGAAGATGTTTCCAGGGTTTCAAAAACC
AGAGAAAAAAGCAGCTCTAAAGCAGCTTCGGATCCATGGAGCTATGTTCGGGGCATGGGT
CGTGGCTATTCGGGTCACTCCTTATGTTCTTCACTATTTTTCTAATCAGAAACAAGAGCT
CTCTCTTGACTTCTAATTAAGAGTTCAAGAAAGAGGAGCAGAATGAATTGCATGGCATGG
ATTGTGTGGCACTCCATATTTTGTAGTTCTGTTTTTACAATATATATTGTTGCCGACATT
TATGATTTGCTTTGAGATAATTATGTAGCTAAATTGTTTTCAAATTTTGCTTGTTGAAGA
ATAGATGAGATAACTTCGAATGCTTGTTGCTTATATTTTTCAAGCTCTTATTTGCACCCT
GCTATCCTCTTAACTTTTAGTATCAATCTGAGTTTTCT
>comp3809_c0_seq1
GCCCTGTATTGGAAAAATGGAACTGTAGCATAAGCATAAAATTACTGAAACCAAATGTCT
CACTGTAAAGATGTAGACATTTTAGATAAGTGACCATAGGGAGAGAGAAATCAAAGAGGC
GAAGACAACTGGGTGATGCATTCTATTTTACAAAGTTCATTTTGAAAATATCAAGTCATA
AAGTTTGGAAGTAAAACGAAACTGGGAGCAGCTCCAGACTTTCATTTTGGCTCTTCAGTA
ATCATTGCAAAAAAGAAAGAAAATACTATCAAATAATAAAGGAGGACGCCATACCTAATT
TTAGAGCACATATTCTAAAGACTTAAAAAGATTAT
>comp294332_c0_seq1
TGGAAATCCAAGCCTATCACTTGTCTCTCCAATCTTGTAATAAAGTTCGCCGTTTGTTAA
ACCCGAACCAATCCAGGCAGTATTGGTTTTAGTGTCAACACTAAACGATTTGAAGTTAAC
AAGATCAAGTATCACGAATGGAAGTGGGGAAACATAAGAAAGACCCTCGAAACTATGACC
ACCGCTCCGAATTCTCATATCCAAATGATGTTTCTTGGAGCAATAAATCACAGATTGGAT
ATGCGATTCACTCACTGCCCTTATAATGACAAGAGGTTTAGGCGTATCGGGCTTTGCAAA
ACGCAAATTGTTA
>comp155379_c0_seq1
GTGGGTGTGGGTGTAAATTGATTATATGTGTGTTCAATTTACGAATAAATTGATGTGCTT
GCTGAGTGTATTGTGTTCGAGTTCCTATATCGAATATTGGGGGTTTTCTGTGGTGGTTGT
GTACAGTCCGTGTGTAATTGCAAGTGTGTGTATCCAACTGCGGAGTCGTGAAGTATGATT
GGGGAAATCGGTGTGGCTCGGCT
>comp18579_c0_seq1
GAGTCCGTCTTACCATGGTTGGTAGGGTCACTAAGTGAAGAGGAAGCGAGATCTTTCTTA
TACAATATGCAAATGGCAGCCCCAGTTTCCGACATTGCACTGGTGACCCTATTTTCTGGT
TGGGCCCGCAAAGGTCGCCCAAACAGTGCTTCTCCGTCTTCAAACACAACTAGTTCTTGT
CCAGCTAATATAATGAATGCCAGTGAAAAAGGGTCTGAAAGC
>comp36409_c0_seq1
GAAAGACAGACAACTCAGCTAAGACAGCATCAATATCTTCACTCCCCTAGTCCCCTCCTC
ACAAAAGTATATCCAACTCTCGTCCACTCCTTAACAATAATAAAATATCGTCATACCTAT
ATTCCATTACACTAGCACCCGAATTAAACACAAGAAATTCTCTAACACTCAACAAACACA
CCAGCAGCAATGGCGTCTGCATTGTTCTCTGCACCAACCTTCCAAGGCTTAAGGCCACTA
AACAAGCCCACCGACTCAGCTATGCTCCCAAAAGCAAGCTTCTACAAGCCCATCACCATC
AAAACCAACAAAACAGTGGGAGTGATCAAATCAGAGCTTAACCCATCTCTGGTTATAAGC
TTGAGCACAGGTTTATCTCTCTTCTTGGGAAGGTTCGTCTTCTTTAATTTCCAGAGAGAA
AACGTGGCTAAACAGGTACCGGAGCAGAATGGAATCACACACTTCGAGGCAGGGGATTCA
AGGGCCAAGGAGTACGTGAGCCTGTTGAAATCAAATGACCCGGTTGGATTCAATATTGTG
GATGTGCTTGCTTGGGGTTCCATTGGTCATATTGTTGCTTACTATGTCCTTGCCACCTCT
AGCAACGGCTATGATCCCAGCTTCTTTGGCTGATCCATTTTTATTACTCACTATTTTCTA
CTGTAATATACTCCTATGTATCTGTAATTCCATTTAATGCTCTACTGATTCATGTTTGTA
TACTACTACTTCTTGGGAAATCAAAGCCTACTTATCATCGTCGTCATCTTCTTCCAGGGT
TCTTGTGCTTTTATGCTTTTCACAAATTTCAATATTTTCCATCATCTTAACCGGAACCAT
TTTAAACTCGAATTTATCAAATTTACTAAGTTTTCTAGTTTGTT
>comp169566_c0_seq1
GCGGAGGCCGTGCTACGCGAGGAGGAGGCCATCTCGCCGGACGGTCTGAGCGTGGCGCAG
ATGCGCGAGCTGCGCGACAAGGCGCAGAACTACACGTTCCAGACTGAGGTGAACCGTATG
ATGAAGCTCATCATTAACTCGCTGTACAGGAACAAGGAGATCTTCCTTAGGGAGCTGATC
TCGAACGGTTCTGACGCGTTGGACA
>comp22046_c0_seq1
TTCAAAAACCCTAGCATTCCCCCTTTCATTTCTTCTTTATACAAAATCGAGGCAACAAGT
TTCAAATTTCCATCTACAAAAGAATCTCTGTCCTGTTAATGACTACACCAACAACACAAA
AGATTGTAGGCAAGCTGAACATAGCTTGGACTGGATGATCCATACATTACCATACGGATC
AACAACTTTGACCAATTTGCAACAAATGCGACACTTGCTATACACCTCCACCAATTTCCC
GGACAAAGAAGCACCTGCCTTCGAGGCCTTGTCGACAACACTATCAACATCATCCGTCAA
AAGAGAGAAATGAGCGCCATCTCGAGAGAAGTCAGTGGTCACACTGTTATTTAATAAAAA
GGTTTGCCCTCCGATCTTCAAGACAGCTTCTGAAGTAATAGTATCCTCCTCCCTTTTTCT
TTTCTTTGGCAACTGAATGACCTCAGCCCCAAAGGCTGTCTTGTAAAAGATCACAGCTTC
ACAAAGATCATTACACTTAAGAACTAGAAAAGGCCTCAAAGCCACGCAATCCGGGAAGTC
AACAGTGACAATTTTATTAAGATCGAGGGTGGGCATGGCAATATTGGGGGTAGGGATAGG
CTTGGCATAAGAGGATGTTGGAGGTGTAACATCGAGAGTCATGGAAAAACAATCTTTATG
AGGGTCAGTGCTACTGGGGCATAGTTTGTTAACAACAGGAGCCATATATTTCATCTTCTC
AATGTTTTCCGCCTTCAACTTTCGAGCTCTTTGTAGGTTTTGCCTCATCAGCCTGAAAGT
TTGAAATCGCCTTAGTGTAATGGTGGCTCGCTTTGCTAACTCGTTCTTCGTGTCAGAAGT
CATGTTCTCTCAAGATTTGTGCGGGAGCGAGAGAGAGAGAGAGAG
>comp27554_c0_seq2
GTAGGATTTTGGATCACATCACCCTATGTAGTCATAATAAAGGAATTTATTCGTAAACCA
ATTATGTTTTCAAATCTTATAGACATATAGGGTCTAAGCATAAAAGGTGTCCACGCGATT
TTTATCTTTTTAAGTGGATGTTCGTGTGGTTTGATATGAGTTAAGGCTGAAAGGCGCTTA
TGTTAGTTTCGTGTTCCCGACTAGCTTTCGTAAATTATCAAAATTACTTTGAATTAAGGC
ATCAATTCTAAATGAAATAAATAATGAAATTAGAATCCCATGCTTCTTCTCACGTATAAA
ATTCTCGTTTAAGAAAACCAAATAGAT
>comp28517_c0_seq1
GTTGGAGTTAATTTTCTTATGTTTATGTATCGGAAGAAGATTGCCGGAGCAATATTGGCT
GATGAAATGGGTCTCGGGAAGACAATTCAGGCTATAACATATCTAACCTTACTGAAGCAT
TTGGAAAATGATCCCGGTCCGCATTTAATTGTATGCCCTGCATCTGTTTTGGAAAACTGG
GAAAGAGAGCTGACAAAGTGGTGTCCTTCATTTAATGTTCTCCAATATCATGGAGCTGCA
CGGTCACAATATCAAAGGGAGTTAAGCTCTCTGGCAAAAGGTGGTGCGATACTACCATTT
AATGTCATTCTCGTGTGTTATTCACTTTTTGAACGTCACAGTGAACAACAAAAAGATGAC
CGCAAAATTTTGAAACGTTTGCGATGGAGTTGTGTGCTGATGGACGAGGCTCATGCTCTG
AAGGATAAAAGCAGCTATAGGTGGAAAAACCTCATGTCTGTTGCGCGAAATGCGAATCAG
CGTCTGATGCTTACTGGGACACCATTACAAAATGATTTACATGAACTATGGTCACTGTTA
GAGTTCATGCTGCCCAACCTTTTTGAAACTGGAGATGTTGACTTGAAAAAACTTTTGAAT
ACAGAAGACAGTGAATTGATTACTCGAATGAAGTCTATATTAGGACCGTTCATCCTCCGG
AGACTAAAGTCAGATGTGATGCAACAACTAGTACCTAAGATACAAAAGGTTACATATGTT
GTCATGGATAAGCAACAAGTTGATGCTTATAAAGAAGCTATTGAGGAGTATCGTGCAGCT
TCAAATGCTCGCATGCCTAAGTCTGCGGCTTCTAAGTCCAACTATGTTGCCCTTCCAAAG
CGTCAAATCAATAATTATTTTGTTCAGTTTCGCAAGATTGCTAATCATCCTTTACTAGTA
AGGCGTATTTACAATGATGAGGATGTTGTGCGTTTTGCCAAAAAGTTGCATCCGAGAGGT
GTATTTGGCTTTGAATGTACACTGGAGAGAGTAATTGAGGAGCTCAAGAGTTACAATGAC
TTCTCTATCCACCAGCTATTGCTGTATCATGATATCGCAGATAAAAAAGGAGTTTTATCT
GATGAGCATGTTATGTTTTCAGCAAAATGTCGGGAATTAGCAAAGCTTCTACCATCATTA
CACCGTGGTGGGCATCGGGTTCTGATCTTTAGCCAATGGACGTCAATGCTTGATATCTTG
GAGTGGGCATTAGAAATAATTGGTGTCTCTTACAGGCGGCTAGATGGAAGTACACAGGTG
ACAGATAGACAAACAATTGTAGATACGTTCAACAATAATACTTCAATATTTGCATGCTTG
CTGTCTACAAGGGCTGGAGGGCAGGGCTTGAACCTGACTGGAGCTGATACCGTTATAATA
CATGACATGGATTTTAATCCGCAGATTGACCGGCAAGCTGAAGACCGCTGCCATCGTATT
GGTCAAACGAAACCAGTTACAATATACAGGCTGGTGACCAAGGATACAGTTGATGAGAAT
ATATATGAGATTGCAAAACGCAAACTAGTACTGGATGCTGCTGTGCTGGAGTCTGGAGTA
GAAGTAGAGAAAGAAGAGATCCATGAGAAAACAATGGGTGAAATTTTGTCAAAGTTGTTG
CTCGGATAAGAAAGTTAATCTGTGAGATTAAACTTCTTAATGGTTCTCTTCTCAAATATA
GAAAATGTCAAAATGGGATTCACAGATAGGATTAATGAATACTAGACTAGCTATTCTATA
TTCTTTTGGGGGTTGGGAAAGTGCAGTGAGAAGGGAATGGATATTTATTCTGCTGGAAAG
GCCCAATGTTGTATTTTATCAGGCCCGGAGCAAATTATGTAAAATATTGATGTGCATTTT
GGTGCATGTGTATGTTACAGCTCATCCGGAGGAGTCTAGACTGTAGACTATCAAGTGTTT
TAATATACAGGGCTATTCCTAATTCCTA
>comp26010_c0_seq1
TACATACATACATACATACATCTCCTGGGCTTCATTCTTTCTTACGATTATCTTCATTAT
TCCCCCAACACCCAATCATCCATTTTCCATTACCAAGGAGTTCGGTAAAACTGTAAAGGA
TAATTTGCGCTTCAGGTGAAGTGTCTACAAGTGTTGCTAGAGATGGCAGTAGCATTTACC
CACTTGCCTTGGTGGTTGTGGAGTGGAAAGCATCAAGAACCTAGAGTCTCCAATGGTTCT
TCATTGAGCTCTTCACCTGATGCAGAATTTAGAGAACCAGATACCTCTAAATTACCAATG
ACCAATGGAAACAATATTGGATCCGCATCTAGAAGGGTCAAGAAAAAATCCCCGAGCTTT
AAGGAAAGGAAAGCTGTGAGAGAATATGATGTTGTGATTGTACCATCTGACGGAGGTTGT
TTTTCGGGATCTGAGTCTGATGACTCAGATTGGTCGATAGGATGGTTGGAGCCTCATGGC
CCTGGTTTTGACAGTGATAATGAATCAGATGATAGTTTTGCCGTGCTGGTTCCTTGTTAT
GGGCGTGGACGTAGGGAAATGAAAGGTAGTGCAAAGGACAAGTTGAACATACTTGCAGAA
GTCCCTGATACATATGCAGCTGAGAACAAGTATATGGAACGGTGGCTCTCTTCACTGCAG
AACAGCTGAAATGAAGAGCGTGCCATTTCGTATAATATGCACCACTCCTGCTGCTTGTTT
GTGGAAGAATTGTTTATATAGACACTAGAGTGAAAAAGGGGGATAGTAAAGCAAAGATGT
AAATATTAATTTAAGAAAAACGGATGTAAAAAAAAAAGAGTTGATAGGTGGCTTATTCTG
TTTGTAAATAGGATTCTGCGTTGTGATCGTCTGTAGTGTGAAGACAGCTGAAGATTGATT
GGATGATGATTTTGGTTCATAAAATTCCAAAGAATGACAAAATCAGGCTGCTATGATTCT
ATGGTTCTTGTTTATCTCACTTGGGGGTAGCTGAAAACAGTTTGGTTCCTGCCAAAAGAG
AATTGATGAGGATGCATCAAATGAAAAAATTGTGGTTTGTGTTTGTCTCTGTAATATTGG
TTGATGTATATATAGGTGTATATGAAAGCATGTAAAAATCCAAAATTTTACTTTGGGCAG
TGTAAATAAATCCCTCTCTGCAAGGGAGAAAAGAACATGTGAAAGAATTGAAAATGTAAA
TGAAAG
>comp27499_c0_seq2
TGTGCGAACTCAAATTGTAGTTAACAAAGACAAAGAAGTTAGCTCAGAAGAGAAAGCATC
AGTTATCGGAGTTCCTCCACTACCAAGCAGTGGGAGTAGTAGTGAAGCTAAGCCAAGTAA
GGACAAGGGTGGAAGACTGAGCAATTCCAGCAATTCGATCGATTCCAGCAATTCGATCGG
TGTAAAATTCTTCGATTCACAAGGATTATCTCATGGAGCAATTCATTTCTTTTTGGGGAT
ATCTGTAGGCATAATGTCCTCTCTCATGTCATATAGACGAGAGGTTGACAAATTGAGTGC
TTTGTTGAAACAAACAGAAGACTTGGTTCAAGATTTACAGGAGGAACTTGATATGAAAGA
TTCATTAACTGTCAAAGAGGTTTCCGTTAAGGGTAATGATACACAGGATACACATGAAGA
TACTACTGACAAAGACAAAGAAGTAGATGCATTTTCTTCTGAACAGAAGTTTGCCCAGTT
AGCTGAAGGGCAGCATGAAGATTGTGATGAGAAAGCACAAGAGGAATCTATGAGGAAAAT
TGAAGCGGAGCTTGAAGCTGAACTTGCCATGCTTGAGCTGAACATGGCCTCGTCAACATT
GGATGCACAATTCTCCAATCTACTTGAGCTTGACGAGGAAAGTATGCCAGACATTGCCCA
AGGGGAGTTCAAGGCCAATATGTTTGGTAGACAAGCTGCTGAGGAATCATATGCTGATAA
AGATGGGACTGGCAACTCCACTCCTCATATGATCAATTATGCAGTCTCCCCTAGAGAGCT
GAGCTTACGGTTGCATGAGGTCCTTGAATCCAGATTAGAAGAAAGAGTCAAAGAGCTTGA
GACGGCACTTCAAAACAGTGTTAAGAAGATTCGGAACGTGGGATTAAAGCATCCAAATTC
TCTAAAACATTTCTCTAATAGTGAAGCAGGACTATCCTCTCCCCAAGGAAGTCCAACAGC
TAGAGAAATAAATGCAGTTGATGAGGTTGCCGTTATACATTTAGCAGATGATGCTCTACA
TGCGTACAATGAGGCCTATGATGAGTTTACCAAAGTAAATGGATCCGAAGAGGAAGATTT
AACATCTGGGGTGGAAAACAACCATGAAGAGAGCTTGCTTTCAGTTGATCAGAACTTGGA
TTCGCTTGAAGATGACTGGGAAAACCATTTCATTCGATCCCATTCAGACACCAGCATGAA
GGCATCACCAACAGTTGGAAGCCAGCATAAGGCAGATGAAGATATCTCGCCAAATGAAAT
TGACAACGATAATGATAGAGATAATGACTATGACAGTGATGAAATGGAAAAATTGTTGAT
AAAGCAGATTTTAGAGAAAACTAGGCAAGGTTCTCCCGCAGTGTTAAATGCTAGAAGAAT
ATTGTTTTCATTAGATGATCATTGAATTTATACAGAAAAAGTTCCAAATATATTGAGGTA
TTATT
>comp161553_c0_seq1
GCTATACAAGCATCCTTCATAGCAGAAGGAGAGATTTGCTTGTTGCAAATGTTAGCAAAT
GCTCGCATGTGTTTCATACCATATTGAGTTAATGAACCACAGTGTGCCTCAAACAATCGA
ACCATCGATTTAAGACAATCCCAGTCATCCACTAATGGTAAGCCTGGATCTCTTCTGGAG
GAAAGAACAGAGTTTGACTGTCCGGGTTCAAACAGAACCTTCCCTATCATGTTGATGCTA
TCAGCCAAATGTGCCCTCTGTGCCATAGTTTCGCTAATCTGCTTGAAAATTTCTGCCTTC
TTTATTGAATTTTCTGGGGATTGTTTGTACATATGCCACAAGAAAAGAAGATCCGCATCT
CTCTGATCAACTGTATCCATTTTTCTTCTGGCCTGAGCTACATTGGCGGGAAAATTTTTA
GT
>comp11833_c0_seq1
CGGGGAGCTAAGCCCAACTCGGCGCTAAAATCTGGTCACGACTCACGACCAGACCACCAC
CCCTCCCACGTTAATCTCCCCCTATCTGTCCTTGCCCCCTTCAACTAGTATATTAAACCA
TACCCGACCTATACATACAACCTCCTAACCTATACACACAAAAATAATAATCATGAGGTC
CGACATAGAAAGAGGAGAGAAACACAGAACAGTGAACAATTACAACACATCATCCTACGG
TGTTGAAGAACGCGAATCACAGTGGACATCATGGCTGATACCTATGTTTGTAGTTGCAAA
CGTAGCTATGTTTATAATTACTATGTTTGTTAATAATTGTCCTCATCATCATTACGATCG
TGATGGCAAGTGTGTTGCTAGGTTTCTTGGCAGATTCTCGTTTCAGCCCACTTCTGATAA
TCCTCTCTTTGGCCCTTCTTCTCATACACTGGAGAAATTGGGGGCGCTTGAGTGGACAAA
GGTGGTGCATAAGCACCAAGGATGGAGACTCGTCACTTGTATGTGGCTGCATGCTGGGAT
CATTCATCTGGTAGTAAATATGTTTAGCCTTGTCTTTATCGGCATTCGTCTCGAACAACA
GTTTGGCTTTGTACGGATTGGAGTCGTCTATCTATTGTCAGGACTTGGAGGAAGTATACT
TTCTGCTTTATTTATTCACTATAGCATCTCTGTTGGTGCTTCTGGTGCTTTGTTTGGTCT
ACTAGGTGCCATGCTTTCAGAACTCTTAACGAACTGGACTATTTATTCCAACAAGGCTGC
AGCAATCTTTACACTTTTGATTATTGTAGTAATCAATCTAGCAGTTGGACTTCTCCCACA
TGTTGATAATTATGCCCATATTGGTGGATTCTTGGCGGGTTTTCTCCTTGGCTTTGTTTT
CCTGCTCCGTCCGCAATATGGGTGGGTACCACGTAGAAATCTTCCAGCTGATGTTCGTGC
CAAGTCCAAGTACAAGGGTTATCAATATGTGTTGTGGTTGGTGTCTTTGTTTCTACTTAT
TGCAGGGTTTACGGTAGGATTGGTGATGCTATTCAGGGGGGTAAATGGAAATGATCACTG
TGACTGGTGTCGGTACTTGGATTGCATTTCTACCTCCAAGTGGAAGTGTGATAGATGATA
AACCTATACCATCTGCCTCAACAGGCTTGTTATGAGTCGGATGTAGATGCATACTTTAAA
AACTTAGGACAGTTTAGGCTTCTTCTGAGTTGTGTTTCTTGATTGCCCTTATGACACTGT
GTATTGTTAGTTTTACCTACTGTATATTCTTAGACTTTCAAGTAAATGGATTGTGTTGAT
TATTAAATTTTTATTTTTTCAGTCAAACTTGTTTGGAGTGCCATCATGTGATGAGTTTGA
CCTGAATCAATAATCTTTAAGGCAACTCTATAATCAATATAATAATCAACAATCTACAGC
AGGAAGTCTACTCCCCCACAGCCTGTACGTACCGGGTCCAGTTTAGGCTTCTTCTGAGTT
G
>comp266642_c0_seq1
GAAAGAGCTGAAGCTTTTTTCTTTGAGCAGGTTATTGCGCTACTCTCCCAAGCTGATGCT
GCTAGAGATTATGATGAAGTCAGGAAACAGTACTTCCAAAGGCTTCAGGTCGTAGAACGG
TCCTATGCGAACGTAGAGTATATTGAGCCATATAGATCTTTTAAATGTTGTATAACTGGT
TGTGTAATGGTTGATCCAGTTAGCCTATGCACTGGTACTACATGTGAGAGAGAAGCCCTT
GAAGCTTGGTTTGATCAAGGAAAAAGTAGTGATCCACAAACT
>comp33038_c1_seq1
GATAGAGTTGCCCTTCCCCATTTCTTTTCATGTGATAATGTTTGATATTAGTTATGGAAA
AAAGTGAGCCAACATTAGTACCGGAGTGGTTGAAAAGCACCGGAAGTGTAACTGGAGTTG
TCTCTACTAATCACCATAATACGTCACTGCACCAAGATAATCACACTACACTAAAGGCAG
CAAGGAATAAGTCACTAGTGAACATTACTGATCATGATTTAGGTCATCGAACAACATCTG
CTTATTTTAGGAGGAGTTCAAGTAATGGTACTTCACACTTGAGGTCTTATGGAAGTTTTG
GTAGAAACAATCGTGACCGGGACTGGGATAAAGACTTTTATGACAGTCGTGATAAGGAGA
AGTCAAATTTAGGGGACCGTAGGCATCGGCAGTTTTCTGATTCCTTTGACAGCAATTTGT
CAAGTAGGTTTGAGAAGGATGGATTAAGACGTACACAGTCGACCATAACTAGGACAGGTA
CTGAACCTTGGCCCAGAAAAGTACCATCTGATTTGAACAATATTGGCAAAAGCAACCACA
ATAATGGAAATTCCCGTCTGGCTGTAAGTAGTCCCATTAGCAGTGTACACAAAGCTTCAT
TTGATAGAGATTTTCCATCTCTCGGTGCTGAAGAAAGACAAAAAGATCCCGAGATAGGAA
GAGTCCAATCTCCTGGATTGGGTACAGCCATTCAAAACTTGCCAACTGGTTCTTCTGCAG
GGATTGTCGATGGAGGGTGGACATCAGCCCTAGCAGAGGTGCCTGCAATGATTGGAAGTA
ATGGCACCACTGTCTCATATGTTCCTCATGCTGTTCCATGCCCAGCTTCTGCGGTACCAA
GCATGACCACTGGTCTTAATATGGCTGAAACTTTAGTGCAGGGTCCTCCTCGTGTTCAGA
CTGATCCTCAGTTGTCTGTTGAAACTCAGCGGCTTGAAGAGTTGGCTATTAAACAGTCCA
GACAGTTAATTCCTGTCACACCGTCTATGCCTAAAGCCTTGGTTTTGAACCCTTCAGATA
AAACAAAAGGTAAAGTAGGTCTGCAGCAGCAGAGCGCTTCTACAAACCTTGTTCATCACT
CTCCGCGTGGGGCACCCACAAAGAGCGATACCTCAAAGACATCTAGTTTGGGAAAGCTTC
AAGTTCTCAAACCAGCACGAGAGAGGAATGGTGTCTCTAATGCTGCAAAGGATACATTGA
GCCCGACTAGTAGTAAACTAGCGAATAACCCGCTAACTCCTGCTTTAGCAACTATTGGGT
CTGCACCTTTGAGAAGTTCAGTCAACAACTCTATTCTTGTCAGTGCTGAGCGCAAGTCTG
CTCCCCCGGTGTTGGTCTCCCCAATATTGGAGAAGAGACCTTCACCTCAAGCAAAGAGCC
GAAATGATTTCTTCAATTCTATGAGGAAGAAATCTATGGCAAACTCCTCTTCTACTGTCT
CTAATCCTGTCCCTGCTGTGTCTCCGTCGGATTTGGTTAAGCATAGCGAAGCTGAGGCTG
CTGTTTCCCTTGATTCTCAAGGAAGAGATGCCCCAGTGGTGGAGAGTTCTAATGGGGGCA
TGATGAACGAGTGTAGGGATGAAACTATCTGGAATAGTTATGGGCCTCAGAAATCCCTTC
ACATTGGGGTCAATCATTCAAGCACCGATGTGATACTTTCTTCAGAGGAGGAGGAGGCTG
CATTTTTGCGTTCACTTGGATGGGAAGAAAATGCTGGAGAGGATGAAGGCCTTACAGAGG
AGGAGATCAATGCTTTTTACAGGGATGTTAGTAAGTACATCAATTCCGTGCCATCCTCAA
AAACATTTTTAGGAACTAAACAAAAACTTTTTGGGCCTATCAACTTTCAAATGGGAAACA
ATGGTGGTGTGTCGTCTGGAGTAAGCTCATCTGACTCTAAGCTGGATTCTTAATGTACTG
CATGTCTCTTACCATGTTTGACCAACATGAAGCTAATGGGAAGGTTTTCGGTTTCAACTC
TTTTTGTCGCTTTGTTGATATTGAGATACAACCTGAGTCAAGTATGCATGAAAAGAAGTG
AGGGTTTCTCTGTGTACTGTGATGGAAGTGAATAGAAATAAGTTACAAATGATCGTTGTG
CCTCGACATGTGTAACTCTCTGAGGTTGAACTGTTGAGATAAGAGTAGGATTAGGACTCT
ATCAAACTGCTAATGGTGATATCTTGGGTTGTTCATAGTCTGGATTTTTGTTAGCTTTGA
GGGTGGGGGTTAGTTTTAAACAACTAAATTATGCTACATAGTTATTTTACAAAGAAAAGA
AGCATTGGATTTATATGTTTTTTTGTTTTTAGCCTTTTATCATTTCTGGTTACCAATATC
CAAGGTTGTTTATTCTTTCTCCACAATCTTATTATTCGGTATGATTTTTGTTTGATACAT
TGATGTTCTTGTTCTTGAAATGAGACGTAAGAGA
>comp35668_c0_seq1
AGACAGGGTGTGTGTTTAACAAGCTAAAGTTCCATCAATTTCATTTGGGAAGAACAAGTA
TTTGATTAAGCGCTATTAACTAGTTGACCTTTTGAAGAGGATCTATTTCTTCTTCCTGAA
CTTTGCATTTTCCAAAATTTACTTCCATTGAAGTGGAAAGTTTTCAGGAAGAGCAAAATG
TCGCGAAAAGGACTGATGGAGCAAGATCTGAGCAAGCTGGATGTGACACAACTACATCCA
CTTTCCCCAGAAGTCATATCTCGGCAGGCTACCATTAATATTGGTACTATTGGCCATGTG
GCACATGGAAAATCGACAGTTGTAAAAGCTATTTCTGGTGTTCAGACTGTACGTTTTAAA
AATGAACTAGAACGAAATATCACTATAAAGCTTGGGTATGCCAATGCAAAGATATACAAA
TGCGAAGATGAAAGCTGCCCTCGACCAAAGTGCTACAAGGCATATGGAAGTGGGAAAGAA
GATGCTCCTCAATGTGATGTACCTGGGTTTGAGAACTCTAAGATGAAGTTATTGAGACAT
GTCTCTTTTGTTGATTGTCCGGGTCACGATATTCTCATGGCTACAATGCTTAATGGAGCC
GCAATTATGGATGGAGCGTTACTGCTTATAGCTGCCAATGAAAGTTGTCCCCAACCGCAA
ACTTCAGAGCACTTGGCTGCTATTGAAATTATGCGCCTTAAACATATTATAATTCTTCAA
AACAAGGTTGATCTGATCCAGGAAAATGTTGCTACTAATCAACATGATGCGATTCAGAAA
TTTATTCAGGGCACTGTTGCAGACAGTTCGCCAGTGATACCAGTTTCAGCACAGTTGAAG
TATAATATTGATGTGGTGTGTGAATATATTGTGAAAAAAATTCCCATCCCAGAGAGAAAC
TTCATTTCTCCTCCAAATATGATTGTCATCCGGTCTTTCGACGTTAATAAGCCTGGATCT
GAAGTTGATGAAATCAAAGGTGGTGTTGCGGGTGGAAGTATCCTTAAGGGTGTATTGAAA
GTCAATCAATACATAGAGGTTCGTCCTGGGATTGTTGTTAAAGATGAAAGTGGCAGCATC
AAGTGCACACCAATATACTCTAGGATAGTTTCACTATTTGCTGAGCAAAATGAACTACAA
TTCGCGGTGCCTGGAGGTCTGATTGGTGTTGGGACAACAATGGACCCAACTTTAACCCGT
GCTGATCGACTGGTTGGACAAGTTCTTGGGGAGGTTGGATCACTTCCAGAAGTGTATGTA
GAACTGGAGGTTAACTTTTTCTTGTTGCGGAGACTTCTGGGTGTAAGGACAAAGGGCACA
GAGAGGCAGGGAAAGGTGTCGAAGCTAACAAAGGGTGAGATACTAATGTTGAACATAGGA
TCCATGTCCACAGGAGCCAGAGTTCTTGCCGTGAGGAACGATTTGGCAAAACTGCAGCTT
ACATCTCCAGTCTGCACCAGCAAAGGAGAGAAAATCGCACTGAGTCGGAGAGTTGAGAAA
CATTGGCGTCTGATTGGTTGGGGTCAGATTCAAGCTGGTACAACCCTAGACATCCCACCC
TGTCCCCTTTGAGAACTACATCCATTAAGAAAGAGAAGTATCAAGACTTTAGAAAGAACT
ACGCAAAGATGTGGGAGGGCAGGCAACTGCTTGGAACAATTTTTGTCAGGTGGAGGAGAA
GACCTTAATTAAGATTATATTTTTTATTTACTTGTCTTTTTCTTTTTTGAAATATTTTCT
TGCTGTTTCTACTTGCTCCTTTCCGGATAATATTACTGTACACTGTTTTGACCGTTTTGT
TCGTACCGTGTATAATACTTTAAAAACACACCAAAACATCGAAATTGGTTTCGTGTTTAC
ATTTTCTTTTTGATTGCTAATGTTGGTAACTTGTGACTTCAAAAATATAACACCAAACAT
>comp20212_c0_seq1
TGAATTTTATGAATTTTTAGAGCAACCTGATTTGAAATAAGAGAATAACCGAGAGATCAA
TATGATCACATGAACCCGACGTTGTGTGTCTTAGCTCCGACATTTACAATTAAAGGTGAT
CAGCCTTCTTGTAATACACAACACACCAGTGATGGCGTCCCATCCAACTTCTATCACACA
GACAGATATACCTGGTGTCCCCTATAAATAGGGTTGTTCGTCTCAGTAGGAGTACA
>comp21769_c0_seq1
CTCCGATCAACGTCGCCTCTTCCGATCTTTGACCCCGACCTCCTCCGATCTCCGATCCCG
ATCTCCTCAGATCTTCACCATTTTCTCCGACGCCACCACTGCCAAATACCTCTGATCTCC
TCCGACGTCCTCATTCAGATCGGGGCCGCAGGCCGTATTCACCAACGCCTTTAATAGAAA
GACAGTTAATAGCACACCACACCAAACCAATTGGCAGTAGTTTAATTAAGAGAGAGATGA
[truncated: 29,594,541 more chars]
