# Supplementary material for: Integration of a Decrescent Transcriptome and Metabolomics Dataset of Peucedanum praeruptorum to Investigate the CYP450 and MDR Genes Involved in Coumarins Biosynthesis and Transport
Source: Front Plant Sci. 2015 Dec 10;6:996. doi: 10.3389/fpls.2015.00996 (PMC4674560; doi:10.3389/fpls.2015.00996)
Supplement: Supplementary file 3 [file DataSheet3.XLSX]

## Sheet: CYP450
Table S4 Putative CYP450 genes in the P. praeruptorum cDNA library
CYP71
Gene_ID	Length	Gene	Description	CDD	COG	KOG	NR	Pfam	Swissprot	Tremble	GO	Pathway
comp76741_c0_seq1	316	-	-	gnl|CDD|215583 PLN03112, PLN03112, cytochrome P450 family protein; Provisional.	-	gnl|CDD|228106 KOG0156, KOG0156, KOG0156, Cytochrome P450 CYP2 subfamily [Secondary metabolites biosynthesis, transport and catabolism].	emb|CBI15433.3| unnamed protein product [Vitis vinifera]	gnl|CDD|215689 pfam00067, p450, Cytochrome P450. Cytochrome P450s are haem-thiolate proteins involved in the oxidative degradation of various compounds. They are particularly well known for their role in the degradation of environmental toxins and mutagens. They can be divided into 4 classes, according to the method by which electrons from NAD(P)H are delivered to the catalytic site. Sequence con…	sp|P24465|C71A1_PERAE Cytochrome P450 71A1 OS=Persea americana GN=CYP71A1 PE=1 SV=2	tr|F6GTJ5|F6GTJ5_VITVI Putative uncharacterized protein OS=Vitis vinifera GN=VIT_17s0000g03940 PE=3 SV=1	GO:0009055,electron carrier activity;GO:0009835,fruit ripening;GO:0020037,heme binding;GO:0004497,monooxygenase activity;GO:0005789,endoplasmic reticulum membrane;GO:0005506,iron ion binding;GO:0016705,oxidoreductase activity, acting on paired donors, with incorporation or reduction of molecular oxygen;GO:0016021,integral to membrane	-
comp34311_c0_seq1	1718	-	-	gnl|CDD|165828 PLN02183, PLN02183, ferulate 5-hydroxylase.	gnl|CDD|225035 COG2124, CypX, Cytochrome P450 [Secondary metabolites biosynthesis, transport, and catabolism].	gnl|CDD|228106 KOG0156, KOG0156, KOG0156, Cytochrome P450 CYP2 subfamily [Secondary metabolites biosynthesis, transport and catabolism].	dbj|BAD15331.1| cytochrome P450 [Panax ginseng]	gnl|CDD|215689 pfam00067, p450, Cytochrome P450. Cytochrome P450s are haem-thiolate proteins involved in the oxidative degradation of various compounds. They are particularly well known for their role in the degradation of environmental toxins and mutagens. They can be divided into 4 classes, according to the method by which electrons from NAD(P)H are delivered to the catalytic site. Sequence con…	sp|P24465|C71A1_PERAE Cytochrome P450 71A1 OS=Persea americana GN=CYP71A1 PE=1 SV=2	tr|Q75W19|Q75W19_PANGI Cytochrome P450 OS=Panax ginseng PE=2 SV=1	GO:0009055,electron carrier activity;GO:0009835,fruit ripening;GO:0020037,heme binding;GO:0004497,monooxygenase activity;GO:0005789,endoplasmic reticulum membrane;GO:0005506,iron ion binding;GO:0016705,oxidoreductase activity, acting on paired donors, with incorporation or reduction of molecular oxygen;GO:0016021,integral to membrane	-
comp323214_c0_seq1	224	RCOM_1617460	flavonoid 3-hydroxylase, putative	gnl|CDD|177725 PLN00110, PLN00110, flavonoid 3',5'-hydroxylase (F3'5'H); Provisional.	-	gnl|CDD|228106 KOG0156, KOG0156, KOG0156, Cytochrome P450 CYP2 subfamily [Secondary metabolites biosynthesis, transport and catabolism].	ref|XP_002511968.1| flavonoid 3-hydroxylase, putative [Ricinus communis] gb|EEF50637.1| flavonoid 3-hydroxylase, putative [Ricinus communis]	gnl|CDD|215689 pfam00067, p450, Cytochrome P450. Cytochrome P450s are haem-thiolate proteins involved in the oxidative degradation of various compounds. They are particularly well known for their role in the degradation of environmental toxins and mutagens. They can be divided into 4 classes, according to the method by which electrons from NAD(P)H are delivered to the catalytic site. Sequence con…	sp|P24465|C71A1_PERAE Cytochrome P450 71A1 OS=Persea americana GN=CYP71A1 PE=1 SV=2	tr|B9RE29|B9RE29_RICCO Flavonoid 3-hydroxylase, putative OS=Ricinus communis GN=RCOM_1617460 PE=3 SV=1	GO:0033772,flavonoid 3',5'-hydroxylase activity;GO:0009055,electron carrier activity;GO:0009835,fruit ripening;GO:0020037,heme binding;GO:0004497,monooxygenase activity;GO:0005789,endoplasmic reticulum membrane;GO:0005506,iron ion binding;GO:0016705,oxidoreductase activity, acting on paired donors, with incorporation or reduction of molecular oxygen;GO:0016021,integral to membrane	-
comp31992_c1_seq2	1212	-	-	gnl|CDD|215371 PLN02687, PLN02687, flavonoid 3'-monooxygenase.	gnl|CDD|225035 COG2124, CypX, Cytochrome P450 [Secondary metabolites biosynthesis, transport, and catabolism].	gnl|CDD|228106 KOG0156, KOG0156, KOG0156, Cytochrome P450 CYP2 subfamily [Secondary metabolites biosynthesis, transport and catabolism].	gb|AFK79030.1| cytochrome P450 CYP736A53 [Bupleurum chinense]	gnl|CDD|215689 pfam00067, p450, Cytochrome P450. Cytochrome P450s are haem-thiolate proteins involved in the oxidative degradation of various compounds. They are particularly well known for their role in the degradation of environmental toxins and mutagens. They can be divided into 4 classes, according to the method by which electrons from NAD(P)H are delivered to the catalytic site. Sequence con…	sp|P24465|C71A1_PERAE Cytochrome P450 71A1 OS=Persea americana GN=CYP71A1 PE=1 SV=2	tr|I3VI24|I3VI24_BUPCH Cytochrome P450 CYP736A53 OS=Bupleurum chinense PE=2 SV=1	GO:0009055,electron carrier activity;GO:0009835,fruit ripening;GO:0020037,heme binding;GO:0004497,monooxygenase activity;GO:0005789,endoplasmic reticulum membrane;GO:0005506,iron ion binding;GO:0016705,oxidoreductase activity, acting on paired donors, with incorporation or reduction of molecular oxygen;GO:0016021,integral to membrane	-
comp29752_c0_seq1	1881	-	-	gnl|CDD|215371 PLN02687, PLN02687, flavonoid 3'-monooxygenase.	gnl|CDD|225035 COG2124, CypX, Cytochrome P450 [Secondary metabolites biosynthesis, transport, and catabolism].	gnl|CDD|228106 KOG0156, KOG0156, KOG0156, Cytochrome P450 CYP2 subfamily [Secondary metabolites biosynthesis, transport and catabolism].	gb|AED99875.1| cytochrome P450 [Panax notoginseng]	gnl|CDD|215689 pfam00067, p450, Cytochrome P450. Cytochrome P450s are haem-thiolate proteins involved in the oxidative degradation of various compounds. They are particularly well known for their role in the degradation of environmental toxins and mutagens. They can be divided into 4 classes, according to the method by which electrons from NAD(P)H are delivered to the catalytic site. Sequence con…	sp|P24465|C71A1_PERAE Cytochrome P450 71A1 OS=Persea americana GN=CYP71A1 PE=1 SV=2	tr|F4YF79|F4YF79_9APIA Cytochrome P450 OS=Panax notoginseng PE=2 SV=1	GO:0009055,electron carrier activity;GO:0009835,fruit ripening;GO:0020037,heme binding;GO:0004497,monooxygenase activity;GO:0005789,endoplasmic reticulum membrane;GO:0005506,iron ion binding;GO:0016705,oxidoreductase activity, acting on paired donors, with incorporation or reduction of molecular oxygen;GO:0016021,integral to membrane	-
comp106608_c0_seq1	347	-	-	gnl|CDD|178773 PLN03234, PLN03234, cytochrome P450 83B1; Provisional.	gnl|CDD|225035 COG2124, CypX, Cytochrome P450 [Secondary metabolites biosynthesis, transport, and catabolism].	gnl|CDD|228106 KOG0156, KOG0156, KOG0156, Cytochrome P450 CYP2 subfamily [Secondary metabolites biosynthesis, transport and catabolism].	gb|EOY21000.1| Cytochrome P450, putative [Theobroma cacao]	gnl|CDD|215689 pfam00067, p450, Cytochrome P450. Cytochrome P450s are haem-thiolate proteins involved in the oxidative degradation of various compounds. They are particularly well known for their role in the degradation of environmental toxins and mutagens. They can be divided into 4 classes, according to the method by which electrons from NAD(P)H are delivered to the catalytic site. Sequence con…	sp|P24465|C71A1_PERAE Cytochrome P450 71A1 OS=Persea americana GN=CYP71A1 PE=1 SV=2	tr|F6GTJ8|F6GTJ8_VITVI Putative uncharacterized protein OS=Vitis vinifera GN=VIT_17s0000g03910 PE=3 SV=1	GO:0005506,iron ion binding;GO:0016705,oxidoreductase activity, acting on paired donors, with incorporation or reduction of molecular oxygen;GO:0016021,integral to membrane;GO:0009055,electron carrier activity;GO:0009835,fruit ripening;GO:0020037,heme binding;GO:0004497,monooxygenase activity;GO:0005789,endoplasmic reticulum membrane	-
comp11453_c0_seq1	1888	-	-	gnl|CDD|165828 PLN02183, PLN02183, ferulate 5-hydroxylase.	-	gnl|CDD|228106 KOG0156, KOG0156, KOG0156, Cytochrome P450 CYP2 subfamily [Secondary metabolites biosynthesis, transport and catabolism].	dbj|BAD15331.1| cytochrome P450 [Panax ginseng]	gnl|CDD|215689 pfam00067, p450, Cytochrome P450. Cytochrome P450s are haem-thiolate proteins involved in the oxidative degradation of various compounds. They are particularly well known for their role in the degradation of environmental toxins and mutagens. They can be divided into 4 classes, according to the method by which electrons from NAD(P)H are delivered to the catalytic site. Sequence con…	sp|P24465|C71A1_PERAE Cytochrome P450 71A1 OS=Persea americana GN=CYP71A1 PE=1 SV=2	tr|Q75W19|Q75W19_PANGI Cytochrome P450 OS=Panax ginseng PE=2 SV=1	GO:0009055,electron carrier activity;GO:0009835,fruit ripening;GO:0020037,heme binding;GO:0004497,monooxygenase activity;GO:0005789,endoplasmic reticulum membrane;GO:0005506,iron ion binding;GO:0016705,oxidoreductase activity, acting on paired donors, with incorporation or reduction of molecular oxygen;GO:0016021,integral to membrane	-
comp11795_c0_seq1	1478	LOC100265573	cytochrome P450 71A1-like	gnl|CDD|178773 PLN03234, PLN03234, cytochrome P450 83B1; Provisional.	gnl|CDD|225035 COG2124, CypX, Cytochrome P450 [Secondary metabolites biosynthesis, transport, and catabolism].	gnl|CDD|228106 KOG0156, KOG0156, KOG0156, Cytochrome P450 CYP2 subfamily [Secondary metabolites biosynthesis, transport and catabolism].	ref|XP_002276558.2| PREDICTED: cytochrome P450 71A1-like [Vitis vinifera]	gnl|CDD|215689 pfam00067, p450, Cytochrome P450. Cytochrome P450s are haem-thiolate proteins involved in the oxidative degradation of various compounds. They are particularly well known for their role in the degradation of environmental toxins and mutagens. They can be divided into 4 classes, according to the method by which electrons from NAD(P)H are delivered to the catalytic site. Sequence con…	sp|P24465|C71A1_PERAE Cytochrome P450 71A1 OS=Persea americana GN=CYP71A1 PE=1 SV=2	tr|F6GTQ7|F6GTQ7_VITVI Putative uncharacterized protein OS=Vitis vinifera GN=VIT_17s0000g09610 PE=3 SV=1	GO:0009055,electron carrier activity;GO:0009835,fruit ripening;GO:0020037,heme binding;GO:0004497,monooxygenase activity;GO:0005789,endoplasmic reticulum membrane;GO:0005506,iron ion binding;GO:0016705,oxidoreductase activity, acting on paired donors, with incorporation or reduction of molecular oxygen;GO:0016021,integral to membrane	-
comp40686_c0_seq1	458	-	-	gnl|CDD|165828 PLN02183, PLN02183, ferulate 5-hydroxylase.	-	gnl|CDD|228106 KOG0156, KOG0156, KOG0156, Cytochrome P450 CYP2 subfamily [Secondary metabolites biosynthesis, transport and catabolism].	gb|AFK39641.1| unknown [Lotus japonicus]	gnl|CDD|215689 pfam00067, p450, Cytochrome P450. Cytochrome P450s are haem-thiolate proteins involved in the oxidative degradation of various compounds. They are particularly well known for their role in the degradation of environmental toxins and mutagens. They can be divided into 4 classes, according to the method by which electrons from NAD(P)H are delivered to the catalytic site. Sequence con…	sp|P37118|C71A2_SOLME Cytochrome P450 71A2 OS=Solanum melongena GN=CYP71A2 PE=2 SV=1	tr|I3SH99|I3SH99_LOTJA Uncharacterized protein OS=Lotus japonicus PE=2 SV=1	GO:0009055,electron carrier activity;GO:0020037,heme binding;GO:0004497,monooxygenase activity;GO:0005506,iron ion binding;GO:0016705,oxidoreductase activity, acting on paired donors, with incorporation or reduction of molecular oxygen;GO:0016021,integral to membrane	-
comp31992_c0_seq1	288	-	-	gnl|CDD|215583 PLN03112, PLN03112, cytochrome P450 family protein; Provisional.	-	gnl|CDD|228106 KOG0156, KOG0156, KOG0156, Cytochrome P450 CYP2 subfamily [Secondary metabolites biosynthesis, transport and catabolism].	gb|AFK79030.1| cytochrome P450 CYP736A53 [Bupleurum chinense]	gnl|CDD|215689 pfam00067, p450, Cytochrome P450. Cytochrome P450s are haem-thiolate proteins involved in the oxidative degradation of various compounds. They are particularly well known for their role in the degradation of environmental toxins and mutagens. They can be divided into 4 classes, according to the method by which electrons from NAD(P)H are delivered to the catalytic site. Sequence con…	sp|P37118|C71A2_SOLME Cytochrome P450 71A2 OS=Solanum melongena GN=CYP71A2 PE=2 SV=1	tr|I3VI24|I3VI24_BUPCH Cytochrome P450 CYP736A53 OS=Bupleurum chinense PE=2 SV=1	GO:0009055,electron carrier activity;GO:0020037,heme binding;GO:0004497,monooxygenase activity;GO:0005506,iron ion binding;GO:0016705,oxidoreductase activity, acting on paired donors, with incorporation or reduction of molecular oxygen;GO:0016021,integral to membrane	-
comp31483_c0_seq1	1819	-	-	gnl|CDD|178773 PLN03234, PLN03234, cytochrome P450 83B1; Provisional.	gnl|CDD|225035 COG2124, CypX, Cytochrome P450 [Secondary metabolites biosynthesis, transport, and catabolism].	gnl|CDD|228106 KOG0156, KOG0156, KOG0156, Cytochrome P450 CYP2 subfamily [Secondary metabolites biosynthesis, transport and catabolism].	ref|XP_004236286.1| PREDICTED: cytochrome P450 71A8-like [Solanum lycopersicum]	gnl|CDD|215689 pfam00067, p450, Cytochrome P450. Cytochrome P450s are haem-thiolate proteins involved in the oxidative degradation of various compounds. They are particularly well known for their role in the degradation of environmental toxins and mutagens. They can be divided into 4 classes, according to the method by which electrons from NAD(P)H are delivered to the catalytic site. Sequence con…	sp|O04164|C71A6_NEPRA Cytochrome P450 71A6 (Fragment) OS=Nepeta racemosa GN=CYP71A6 PE=2 SV=1	tr|K4BK49|K4BK49_SOLLC Uncharacterized protein OS=Solanum lycopersicum GN=Solyc03g111880.2 PE=3 SV=1	GO:0009055,electron carrier activity;GO:0020037,heme binding;GO:0004497,monooxygenase activity;GO:0005506,iron ion binding;GO:0016705,oxidoreductase activity, acting on paired donors, with incorporation or reduction of molecular oxygen;GO:0016021,integral to membrane	-
comp333635_c0_seq1	207	-	-	gnl|CDD|165828 PLN02183, PLN02183, ferulate 5-hydroxylase.	-	gnl|CDD|228106 KOG0156, KOG0156, KOG0156, Cytochrome P450 CYP2 subfamily [Secondary metabolites biosynthesis, transport and catabolism].	ref|XP_004304846.1| PREDICTED: cytochrome P450 71A1-like [Fragaria vesca subsp. vesca]	-	sp|O04164|C71A6_NEPRA Cytochrome P450 71A6 (Fragment) OS=Nepeta racemosa GN=CYP71A6 PE=2 SV=1	tr|M5WSS3|M5WSS3_PRUPE Uncharacterized protein OS=Prunus persica GN=PRUPE_ppa022041mg PE=4 SV=1	GO:0009055,electron carrier activity;GO:0020037,heme binding;GO:0004497,monooxygenase activity;GO:0005506,iron ion binding;GO:0016705,oxidoreductase activity, acting on paired donors, with incorporation or reduction of molecular oxygen;GO:0016021,integral to membrane	-
comp26100_c1_seq1	302	-	-	gnl|CDD|165828 PLN02183, PLN02183, ferulate 5-hydroxylase.	-	gnl|CDD|228106 KOG0156, KOG0156, KOG0156, Cytochrome P450 CYP2 subfamily [Secondary metabolites biosynthesis, transport and catabolism].	gb|AEY75215.1| cytochrome P450 CYP736A12 [Panax ginseng]	gnl|CDD|215689 pfam00067, p450, Cytochrome P450. Cytochrome P450s are haem-thiolate proteins involved in the oxidative degradation of various compounds. They are particularly well known for their role in the degradation of environmental toxins and mutagens. They can be divided into 4 classes, according to the method by which electrons from NAD(P)H are delivered to the catalytic site. Sequence con…	sp|O04164|C71A6_NEPRA Cytochrome P450 71A6 (Fragment) OS=Nepeta racemosa GN=CYP71A6 PE=2 SV=1	tr|H2DH18|H2DH18_PANGI Cytochrome P450 CYP736A12 OS=Panax ginseng PE=2 SV=1	GO:0009055,electron carrier activity;GO:0020037,heme binding;GO:0004497,monooxygenase activity;GO:0005506,iron ion binding;GO:0016705,oxidoreductase activity, acting on paired donors, with incorporation or reduction of molecular oxygen;GO:0016021,integral to membrane	-
comp282801_c0_seq1	232	-	-	gnl|CDD|215689 pfam00067, p450, Cytochrome P450. Cytochrome P450s are haem-thiolate proteins involved in the oxidative degradation of various compounds. They are particularly well known for their role in the degradation of environmental toxins and mutagens. They can be divided into 4 classes, according to the method by which electrons from NAD(P)H are delivered to the catalytic site. Sequence con…	gnl|CDD|225035 COG2124, CypX, Cytochrome P450 [Secondary metabolites biosynthesis, transport, and catabolism].	gnl|CDD|228107 KOG0157, KOG0157, KOG0157, Cytochrome P450 CYP4/CYP19/CYP26 subfamilies [Secondary metabolites biosynthesis, transport and catabolism, Lipid transport and metabolism].	gb|AAW73067.1| cytochrome P450 [Teucrium chamaedrys]	gnl|CDD|215689 pfam00067, p450, Cytochrome P450. Cytochrome P450s are haem-thiolate proteins involved in the oxidative degradation of various compounds. They are particularly well known for their role in the degradation of environmental toxins and mutagens. They can be divided into 4 classes, according to the method by which electrons from NAD(P)H are delivered to the catalytic site. Sequence con…	sp|Q42716|C71A8_MENPI Cytochrome P450 71A8 OS=Mentha piperita GN=CYP71A8 PE=3 SV=1	tr|Q5EKR8|Q5EKR8_TEUCH Cytochrome P450 (Fragment) OS=Teucrium chamaedrys PE=3 SV=1	GO:0009055,electron carrier activity;GO:0020037,heme binding;GO:0004497,monooxygenase activity;GO:0005506,iron ion binding;GO:0016705,oxidoreductase activity, acting on paired donors, with incorporation or reduction of molecular oxygen;GO:0016021,integral to membrane	-
comp20189_c0_seq1	336	LOC100253593	cytochrome P450 71A4-like	gnl|CDD|177725 PLN00110, PLN00110, flavonoid 3',5'-hydroxylase (F3'5'H); Provisional.	gnl|CDD|225035 COG2124, CypX, Cytochrome P450 [Secondary metabolites biosynthesis, transport, and catabolism].	gnl|CDD|228106 KOG0156, KOG0156, KOG0156, Cytochrome P450 CYP2 subfamily [Secondary metabolites biosynthesis, transport and catabolism].	emb|CBI14925.3| unnamed protein product [Vitis vinifera]	gnl|CDD|215689 pfam00067, p450, Cytochrome P450. Cytochrome P450s are haem-thiolate proteins involved in the oxidative degradation of various compounds. They are particularly well known for their role in the degradation of environmental toxins and mutagens. They can be divided into 4 classes, according to the method by which electrons from NAD(P)H are delivered to the catalytic site. Sequence con…	sp|Q42716|C71A8_MENPI Cytochrome P450 71A8 OS=Mentha piperita GN=CYP71A8 PE=3 SV=1	tr|D7SHG6|D7SHG6_VITVI Putative uncharacterized protein OS=Vitis vinifera GN=VIT_17s0000g09510 PE=3 SV=1	GO:0009055,electron carrier activity;GO:0020037,heme binding;GO:0004497,monooxygenase activity;GO:0005506,iron ion binding;GO:0016705,oxidoreductase activity, acting on paired donors, with incorporation or reduction of molecular oxygen;GO:0016021,integral to membrane	-
comp468214_c0_seq1	242	-	-	gnl|CDD|178773 PLN03234, PLN03234, cytochrome P450 83B1; Provisional.	-	-	gb|ADD91442.1| cytochrome P450 [Nicotiana tabacum]	-	sp|O81970|C71A9_SOYBN Cytochrome P450 71A9 OS=Glycine max GN=CYP71A9 PE=2 SV=1	tr|D4P8R6|D4P8R6_TOBAC Cytochrome P450 (Fragment) OS=Nicotiana tabacum GN=CYP71AH11 PE=4 SV=1	GO:0009055,electron carrier activity;GO:0020037,heme binding;GO:0004497,monooxygenase activity;GO:0005506,iron ion binding;GO:0016705,oxidoreductase activity, acting on paired donors, with incorporation or reduction of molecular oxygen;GO:0016021,integral to membrane	-
comp36049_c0_seq13	3668	LOC100248387	uncharacterized LOC100248387	gnl|CDD|178773 PLN03234, PLN03234, cytochrome P450 83B1; Provisional.	gnl|CDD|225035 COG2124, CypX, Cytochrome P450 [Secondary metabolites biosynthesis, transport, and catabolism].	gnl|CDD|228106 KOG0156, KOG0156, KOG0156, Cytochrome P450 CYP2 subfamily [Secondary metabolites biosynthesis, transport and catabolism].	ref|XP_003634235.1| PREDICTED: uncharacterized protein LOC100248387 [Vitis vinifera]	gnl|CDD|215689 pfam00067, p450, Cytochrome P450. Cytochrome P450s are haem-thiolate proteins involved in the oxidative degradation of various compounds. They are particularly well known for their role in the degradation of environmental toxins and mutagens. They can be divided into 4 classes, according to the method by which electrons from NAD(P)H are delivered to the catalytic site. Sequence con…	sp|O81970|C71A9_SOYBN Cytochrome P450 71A9 OS=Glycine max GN=CYP71A9 PE=2 SV=1	tr|C6TEC2|C6TEC2_SOYBN Putative uncharacterized protein OS=Glycine max PE=2 SV=1	GO:0009055,electron carrier activity;GO:0020037,heme binding;GO:0004497,monooxygenase activity;GO:0005506,iron ion binding;GO:0016705,oxidoreductase activity, acting on paired donors, with incorporation or reduction of molecular oxygen;GO:0016021,integral to membrane	ko00590,Arachidonic acid metabolism;ko00591,Linoleic acid metabolism;ko04913,Ovarian Steroidogenesis;ko04726,Serotonergic synapse
comp1597_c0_seq1	423	-	-	gnl|CDD|178773 PLN03234, PLN03234, cytochrome P450 83B1; Provisional.	-	gnl|CDD|228106 KOG0156, KOG0156, KOG0156, Cytochrome P450 CYP2 subfamily [Secondary metabolites biosynthesis, transport and catabolism].	dbj|BAH84782.1| cytochrome P450 [Nicotiana tabacum] gb|ADD91443.1| cytochrome P450 [Nicotiana tabacum]	gnl|CDD|215689 pfam00067, p450, Cytochrome P450. Cytochrome P450s are haem-thiolate proteins involved in the oxidative degradation of various compounds. They are particularly well known for their role in the degradation of environmental toxins and mutagens. They can be divided into 4 classes, according to the method by which electrons from NAD(P)H are delivered to the catalytic site. Sequence con…	sp|O81970|C71A9_SOYBN Cytochrome P450 71A9 OS=Glycine max GN=CYP71A9 PE=2 SV=1	tr|C5NM77|C5NM77_TOBAC Cytochrome P450 OS=Nicotiana tabacum GN=TCP2 PE=2 SV=1	GO:0009055,electron carrier activity;GO:0020037,heme binding;GO:0004497,monooxygenase activity;GO:0005506,iron ion binding;GO:0016705,oxidoreductase activity, acting on paired donors, with incorporation or reduction of molecular oxygen;GO:0016021,integral to membrane	-
comp174511_c0_seq1	223	-	-	gnl|CDD|165828 PLN02183, PLN02183, ferulate 5-hydroxylase.	-	gnl|CDD|228106 KOG0156, KOG0156, KOG0156, Cytochrome P450 CYP2 subfamily [Secondary metabolites biosynthesis, transport and catabolism].	gb|ABC69415.1| CYP71AH2 [Nicotiana tabacum]	-	sp|O81970|C71A9_SOYBN Cytochrome P450 71A9 OS=Glycine max GN=CYP71A9 PE=2 SV=1	tr|A1XEL5|A1XEL5_TOBAC CYP71AH2 OS=Nicotiana tabacum PE=2 SV=1	GO:0009055,electron carrier activity;GO:0020037,heme binding;GO:0004497,monooxygenase activity;GO:0005506,iron ion binding;GO:0016705,oxidoreductase activity, acting on paired donors, with incorporation or reduction of molecular oxygen;GO:0016021,integral to membrane	-
comp27162_c0_seq1	334	-	-	gnl|CDD|178773 PLN03234, PLN03234, cytochrome P450 83B1; Provisional.	-	-	gb|ABC69415.1| CYP71AH2 [Nicotiana tabacum]	-	sp|O81970|C71A9_SOYBN Cytochrome P450 71A9 OS=Glycine max GN=CYP71A9 PE=2 SV=1	tr|A1XEL5|A1XEL5_TOBAC CYP71AH2 OS=Nicotiana tabacum PE=2 SV=1	GO:0009055,electron carrier activity;GO:0020037,heme binding;GO:0004497,monooxygenase activity;GO:0005506,iron ion binding;GO:0016705,oxidoreductase activity, acting on paired donors, with incorporation or reduction of molecular oxygen;GO:0016021,integral to membrane	-
comp33293_c0_seq2	1375	LOC100260935	cytochrome P450 83B1-like	gnl|CDD|178773 PLN03234, PLN03234, cytochrome P450 83B1; Provisional.	-	gnl|CDD|228106 KOG0156, KOG0156, KOG0156, Cytochrome P450 CYP2 subfamily [Secondary metabolites biosynthesis, transport and catabolism].	ref|XP_002278300.1| PREDICTED: cytochrome P450 83B1 [Vitis vinifera]	gnl|CDD|215689 pfam00067, p450, Cytochrome P450. Cytochrome P450s are haem-thiolate proteins involved in the oxidative degradation of various compounds. They are particularly well known for their role in the degradation of environmental toxins and mutagens. They can be divided into 4 classes, according to the method by which electrons from NAD(P)H are delivered to the catalytic site. Sequence con…	sp|O81970|C71A9_SOYBN Cytochrome P450 71A9 OS=Glycine max GN=CYP71A9 PE=2 SV=1	tr|F6H064|F6H064_VITVI Putative uncharacterized protein OS=Vitis vinifera GN=VIT_18s0001g13790 PE=3 SV=1	GO:0005783,endoplasmic reticulum;GO:0000162,tryptophan biosynthetic process;GO:0009759,indole glucosinolate biosynthetic process;GO:0010114,response to red light;GO:0052544,defense response by callose deposition in cell wall;GO:0009055,electron carrier activity;GO:0020037,heme binding;GO:0009682,induced systemic resistance;GO:0009684,indoleacetic acid biosynthetic process;GO:0004497,monooxygenase…	-
comp5822_c0_seq1	273	-	-	gnl|CDD|215371 PLN02687, PLN02687, flavonoid 3'-monooxygenase.	-	gnl|CDD|228106 KOG0156, KOG0156, KOG0156, Cytochrome P450 CYP2 subfamily [Secondary metabolites biosynthesis, transport and catabolism].	gb|EMJ11384.1| hypothetical protein PRUPE_ppa020002mg [Prunus persica]	gnl|CDD|215689 pfam00067, p450, Cytochrome P450. Cytochrome P450s are haem-thiolate proteins involved in the oxidative degradation of various compounds. They are particularly well known for their role in the degradation of environmental toxins and mutagens. They can be divided into 4 classes, according to the method by which electrons from NAD(P)H are delivered to the catalytic site. Sequence con…	sp|O81970|C71A9_SOYBN Cytochrome P450 71A9 OS=Glycine max GN=CYP71A9 PE=2 SV=1	tr|M5WCC2|M5WCC2_PRUPE Uncharacterized protein OS=Prunus persica GN=PRUPE_ppa020002mg PE=4 SV=1	GO:0009055,electron carrier activity;GO:0020037,heme binding;GO:0004497,monooxygenase activity;GO:0005506,iron ion binding;GO:0016705,oxidoreductase activity, acting on paired donors, with incorporation or reduction of molecular oxygen;GO:0016021,integral to membrane	-
comp23350_c0_seq1	298	-	-	gnl|CDD|177725 PLN00110, PLN00110, flavonoid 3',5'-hydroxylase (F3'5'H); Provisional.	gnl|CDD|225035 COG2124, CypX, Cytochrome P450 [Secondary metabolites biosynthesis, transport, and catabolism].	gnl|CDD|228106 KOG0156, KOG0156, KOG0156, Cytochrome P450 CYP2 subfamily [Secondary metabolites biosynthesis, transport and catabolism].	gb|AET50435.1| putative cytochrome P450 [Citrus sinensis]	gnl|CDD|215689 pfam00067, p450, Cytochrome P450. Cytochrome P450s are haem-thiolate proteins involved in the oxidative degradation of various compounds. They are particularly well known for their role in the degradation of environmental toxins and mutagens. They can be divided into 4 classes, according to the method by which electrons from NAD(P)H are delivered to the catalytic site. Sequence con…	sp|O81970|C71A9_SOYBN Cytochrome P450 71A9 OS=Glycine max GN=CYP71A9 PE=2 SV=1	tr|G8IIR8|G8IIR8_CITSI Putative cytochrome P450 (Fragment) OS=Citrus sinensis GN=SUR PE=2 SV=1	GO:0009055,electron carrier activity;GO:0020037,heme binding;GO:0004497,monooxygenase activity;GO:0005506,iron ion binding;GO:0016705,oxidoreductase activity, acting on paired donors, with incorporation or reduction of molecular oxygen;GO:0016021,integral to membrane	-
comp25060_c0_seq1	442	-	-	-	-	-	dbj|BAD15331.1| cytochrome P450 [Panax ginseng]	-	sp|Q9STL1|C71AM_ARATH Cytochrome P450 71A22 OS=Arabidopsis thaliana GN=CYP71A22 PE=2 SV=1	tr|Q75W19|Q75W19_PANGI Cytochrome P450 OS=Panax ginseng PE=2 SV=1	GO:0009055,electron carrier activity;GO:0020037,heme binding;GO:0004497,monooxygenase activity;GO:0005506,iron ion binding;GO:0016705,oxidoreductase activity, acting on paired donors, with incorporation or reduction of molecular oxygen;GO:0016021,integral to membrane	-
comp18678_c0_seq1	225	LOC100259359	cytochrome P450 71D10-like	gnl|CDD|215583 PLN03112, PLN03112, cytochrome P450 family protein; Provisional.	-	gnl|CDD|228106 KOG0156, KOG0156, KOG0156, Cytochrome P450 CYP2 subfamily [Secondary metabolites biosynthesis, transport and catabolism].	ref|XP_002275826.1| PREDICTED: cytochrome P450 71D10 [Vitis vinifera]	gnl|CDD|215689 pfam00067, p450, Cytochrome P450. Cytochrome P450s are haem-thiolate proteins involved in the oxidative degradation of various compounds. They are particularly well known for their role in the degradation of environmental toxins and mutagens. They can be divided into 4 classes, according to the method by which electrons from NAD(P)H are delivered to the catalytic site. Sequence con…	sp|Q9STL0|C71AN_ARATH Cytochrome P450 71A23 OS=Arabidopsis thaliana GN=CYP71A23 PE=2 SV=1	tr|F6GTJ8|F6GTJ8_VITVI Putative uncharacterized protein OS=Vitis vinifera GN=VIT_17s0000g03910 PE=3 SV=1	GO:0009055,electron carrier activity;GO:0020037,heme binding;GO:0004497,monooxygenase activity;GO:0005506,iron ion binding;GO:0016705,oxidoreductase activity, acting on paired donors, with incorporation or reduction of molecular oxygen;GO:0016021,integral to membrane	-
comp34208_c0_seq1	2279	-	-	gnl|CDD|178773 PLN03234, PLN03234, cytochrome P450 83B1; Provisional.	gnl|CDD|225035 COG2124, CypX, Cytochrome P450 [Secondary metabolites biosynthesis, transport, and catabolism].	gnl|CDD|228106 KOG0156, KOG0156, KOG0156, Cytochrome P450 CYP2 subfamily [Secondary metabolites biosynthesis, transport and catabolism].	ref|XP_004236286.1| PREDICTED: cytochrome P450 71A8-like [Solanum lycopersicum]	gnl|CDD|215689 pfam00067, p450, Cytochrome P450. Cytochrome P450s are haem-thiolate proteins involved in the oxidative degradation of various compounds. They are particularly well known for their role in the degradation of environmental toxins and mutagens. They can be divided into 4 classes, according to the method by which electrons from NAD(P)H are delivered to the catalytic site. Sequence con…	sp|Q9STK8|C71AP_ARATH Cytochrome P450 71A25 OS=Arabidopsis thaliana GN=CYP71A25 PE=2 SV=1	tr|K4BK49|K4BK49_SOLLC Uncharacterized protein OS=Solanum lycopersicum GN=Solyc03g111880.2 PE=3 SV=1	GO:0009055,electron carrier activity;GO:0020037,heme binding;GO:0004497,monooxygenase activity;GO:0005506,iron ion binding;GO:0016705,oxidoreductase activity, acting on paired donors, with incorporation or reduction of molecular oxygen;GO:0016021,integral to membrane;GO:0005794,Golgi apparatus	-
comp20189_c1_seq1	493	LOC100253593	cytochrome P450 71A4-like	gnl|CDD|178773 PLN03234, PLN03234, cytochrome P450 83B1; Provisional.	-	gnl|CDD|228106 KOG0156, KOG0156, KOG0156, Cytochrome P450 CYP2 subfamily [Secondary metabolites biosynthesis, transport and catabolism].	emb|CBI14925.3| unnamed protein product [Vitis vinifera]	gnl|CDD|215689 pfam00067, p450, Cytochrome P450. Cytochrome P450s are haem-thiolate proteins involved in the oxidative degradation of various compounds. They are particularly well known for their role in the degradation of environmental toxins and mutagens. They can be divided into 4 classes, according to the method by which electrons from NAD(P)H are delivered to the catalytic site. Sequence con…	sp|Q9STK7|C71AQ_ARATH Cytochrome P450 71A26 OS=Arabidopsis thaliana GN=CYP71A26 PE=3 SV=1	tr|D7SHG6|D7SHG6_VITVI Putative uncharacterized protein OS=Vitis vinifera GN=VIT_17s0000g09510 PE=3 SV=1	GO:0009055,electron carrier activity;GO:0020037,heme binding;GO:0004497,monooxygenase activity;GO:0005506,iron ion binding;GO:0016705,oxidoreductase activity, acting on paired donors, with incorporation or reduction of molecular oxygen;GO:0016021,integral to membrane	-
comp36276_c0_seq5	2139	-	-	gnl|CDD|178773 PLN03234, PLN03234, cytochrome P450 83B1; Provisional.	gnl|CDD|225035 COG2124, CypX, Cytochrome P450 [Secondary metabolites biosynthesis, transport, and catabolism].	gnl|CDD|228106 KOG0156, KOG0156, KOG0156, Cytochrome P450 CYP2 subfamily [Secondary metabolites biosynthesis, transport and catabolism].	sp|Q6QNI4.1|C71AJ_AMMMJ RecName: Full=Psoralen synthase; AltName: Full=Cytochrome P450 CYP71AJ1 gb|AAT06911.1| psoralen synthase [Ammi majus]	gnl|CDD|215689 pfam00067, p450, Cytochrome P450. Cytochrome P450s are haem-thiolate proteins involved in the oxidative degradation of various compounds. They are particularly well known for their role in the degradation of environmental toxins and mutagens. They can be divided into 4 classes, according to the method by which electrons from NAD(P)H are delivered to the catalytic site. Sequence con…	sp|Q6QNI4|C71AJ_AMMMJ Psoralen synthase OS=Ammi majus GN=CYP71AJ1 PE=1 SV=1	tr|A5B9L0|A5B9L0_VITVI Putative uncharacterized protein OS=Vitis vinifera GN=VITISV_035274 PE=3 SV=1	GO:0009055,electron carrier activity;GO:0020037,heme binding;GO:0002238,response to molecule of fungal origin;GO:0004497,monooxygenase activity;GO:0005789,endoplasmic reticulum membrane;GO:0016709,oxidoreductase activity, acting on paired donors, with incorporation or reduction of molecular oxygen, NAD(P)H as one donor, and incorporation of one atom of oxygen;GO:0005506,iron ion binding;GO:001670…	-
comp35081_c0_seq10	1998	-	-	gnl|CDD|215371 PLN02687, PLN02687, flavonoid 3'-monooxygenase.	gnl|CDD|225035 COG2124, CypX, Cytochrome P450 [Secondary metabolites biosynthesis, transport, and catabolism].	gnl|CDD|228106 KOG0156, KOG0156, KOG0156, Cytochrome P450 CYP2 subfamily [Secondary metabolites biosynthesis, transport and catabolism].	sp|Q6QNI4.1|C71AJ_AMMMJ RecName: Full=Psoralen synthase; AltName: Full=Cytochrome P450 CYP71AJ1 gb|AAT06911.1| psoralen synthase [Ammi majus]	gnl|CDD|215689 pfam00067, p450, Cytochrome P450. Cytochrome P450s are haem-thiolate proteins involved in the oxidative degradation of various compounds. They are particularly well known for their role in the degradation of environmental toxins and mutagens. They can be divided into 4 classes, according to the method by which electrons from NAD(P)H are delivered to the catalytic site. Sequence con…	sp|Q6QNI4|C71AJ_AMMMJ Psoralen synthase OS=Ammi majus GN=CYP71AJ1 PE=1 SV=1	tr|D7SHG6|D7SHG6_VITVI Putative uncharacterized protein OS=Vitis vinifera GN=VIT_17s0000g09510 PE=3 SV=1	GO:0009055,electron carrier activity;GO:0020037,heme binding;GO:0002238,response to molecule of fungal origin;GO:0004497,monooxygenase activity;GO:0005789,endoplasmic reticulum membrane;GO:0016709,oxidoreductase activity, acting on paired donors, with incorporation or reduction of molecular oxygen, NAD(P)H as one donor, and incorporation of one atom of oxygen;GO:0005506,iron ion binding;GO:001670…	-
comp9533_c0_seq1	206	LOC100249139	cytochrome P450 71D10-like	gnl|CDD|177725 PLN00110, PLN00110, flavonoid 3',5'-hydroxylase (F3'5'H); Provisional.	-	gnl|CDD|228106 KOG0156, KOG0156, KOG0156, Cytochrome P450 CYP2 subfamily [Secondary metabolites biosynthesis, transport and catabolism].	ref|XP_003634278.1| PREDICTED: LOW QUALITY PROTEIN: cytochrome P450 71D10-like [Vitis vinifera]	-	sp|C0SJS4|C71AJ_APIGR Psoralen synthase (Fragment) OS=Apium graveolens GN=CYP71AJ2 PE=1 SV=1	tr|G7IJ93|G7IJ93_MEDTR Cytochrome P450 OS=Medicago truncatula GN=MTR_2g065360 PE=3 SV=1	GO:0031090,organelle membrane;GO:0009055,electron carrier activity;GO:0004497,monooxygenase activity;GO:0005506,iron ion binding;GO:0016705,oxidoreductase activity, acting on paired donors, with incorporation or reduction of molecular oxygen;GO:0005783,endoplasmic reticulum;GO:0020037,heme binding;GO:0016021,integral to membrane	-
comp24646_c0_seq1	236	-	-	-	-	gnl|CDD|228106 KOG0156, KOG0156, KOG0156, Cytochrome P450 CYP2 subfamily [Secondary metabolites biosynthesis, transport and catabolism].	sp|C0SJS4.1|C71AJ_APIGR RecName: Full=Psoralen synthase; AltName: Full=Cytochrome P450 CYP71AJ2 gb|ABO84855.1| cytochrome P450 [Apium graveolens]	-	sp|C0SJS4|C71AJ_APIGR Psoralen synthase (Fragment) OS=Apium graveolens GN=CYP71AJ2 PE=1 SV=1	tr|B9RAS2|B9RAS2_RICCO Cytochrome P450, putative OS=Ricinus communis GN=RCOM_1508240 PE=3 SV=1	GO:0005783,endoplasmic reticulum;GO:0031090,organelle membrane;GO:0050592,4-hydroxyphenylacetaldehyde oxime monooxygenase activity;GO:0009055,electron carrier activity;GO:0020037,heme binding;GO:0004497,monooxygenase activity;GO:0005506,iron ion binding;GO:0016705,oxidoreductase activity, acting on paired donors, with incorporation or reduction of molecular oxygen;GO:0016021,integral to membrane;…	-
comp30862_c1_seq2	617	-	-	gnl|CDD|215371 PLN02687, PLN02687, flavonoid 3'-monooxygenase.	gnl|CDD|225035 COG2124, CypX, Cytochrome P450 [Secondary metabolites biosynthesis, transport, and catabolism].	gnl|CDD|228106 KOG0156, KOG0156, KOG0156, Cytochrome P450 CYP2 subfamily [Secondary metabolites biosynthesis, transport and catabolism].	sp|C0SJS2.1|C71AJ_PASSA RecName: Full=Psoralen synthase; AltName: Full=Cytochrome P450 CYP71AJ3 gb|ABO84853.1| cytochrome P450 [Pastinaca sativa]	gnl|CDD|215689 pfam00067, p450, Cytochrome P450. Cytochrome P450s are haem-thiolate proteins involved in the oxidative degradation of various compounds. They are particularly well known for their role in the degradation of environmental toxins and mutagens. They can be divided into 4 classes, according to the method by which electrons from NAD(P)H are delivered to the catalytic site. Sequence con…	sp|C0SJS2|C71AJ_PASSA Psoralen synthase (Fragment) OS=Pastinaca sativa GN=CYP71AJ3 PE=1 SV=1	tr|M1BJH0|M1BJH0_SOLTU Uncharacterized protein OS=Solanum tuberosum GN=PGSC0003DMG400018131 PE=3 SV=1	GO:0005783,endoplasmic reticulum;GO:0031090,organelle membrane;GO:0009055,electron carrier activity;GO:0020037,heme binding;GO:0004497,monooxygenase activity;GO:0005506,iron ion binding;GO:0016705,oxidoreductase activity, acting on paired donors, with incorporation or reduction of molecular oxygen;GO:0016021,integral to membrane	-
comp30862_c0_seq1	212	-	-	gnl|CDD|178773 PLN03234, PLN03234, cytochrome P450 83B1; Provisional.	-	gnl|CDD|228106 KOG0156, KOG0156, KOG0156, Cytochrome P450 CYP2 subfamily [Secondary metabolites biosynthesis, transport and catabolism].	sp|C0SJS2.1|C71AJ_PASSA RecName: Full=Psoralen synthase; AltName: Full=Cytochrome P450 CYP71AJ3 gb|ABO84853.1| cytochrome P450 [Pastinaca sativa]	-	sp|C0SJS2|C71AJ_PASSA Psoralen synthase (Fragment) OS=Pastinaca sativa GN=CYP71AJ3 PE=1 SV=1	tr|B9IF07|B9IF07_POPTR Predicted protein OS=Populus trichocarpa GN=POPTRDRAFT_776174 PE=3 SV=1	GO:0005783,endoplasmic reticulum;GO:0031090,organelle membrane;GO:0047720,indoleacetaldoxime dehydratase activity;GO:0009055,electron carrier activity;GO:0020037,heme binding;GO:0004497,monooxygenase activity;GO:0005506,iron ion binding;GO:0042742,defense response to bacterium;GO:0016705,oxidoreductase activity, acting on paired donors, with incorporation or reduction of molecular oxygen;GO:00160…	-
comp12917_c0_seq1	213	-	-	-	-	-	-	-	sp|C0SJS3|ANGS_PASSA Angelicin synthase (Fragment) OS=Pastinaca sativa GN=CYP71AJ4 PE=1 SV=1	-	GO:0005783,endoplasmic reticulum;GO:0031090,organelle membrane;GO:0009055,electron carrier activity;GO:0020037,heme binding;GO:0004497,monooxygenase activity;GO:0005506,iron ion binding;GO:0016705,oxidoreductase activity, acting on paired donors, with incorporation or reduction of molecular oxygen;GO:0016021,integral to membrane	-
comp9524_c0_seq1	265	-	-	gnl|CDD|215583 PLN03112, PLN03112, cytochrome P450 family protein; Provisional.	-	-	sp|C0SJS3.1|ANGS_PASSA RecName: Full=Angelicin synthase; AltName: Full=Cytochrome P450 CYP71AJ4 gb|ABO84854.1| cytochrome P450 [Pastinaca sativa]	-	sp|C0SJS3|ANGS_PASSA Angelicin synthase (Fragment) OS=Pastinaca sativa GN=CYP71AJ4 PE=1 SV=1	tr|F5BHA2|F5BHA2_CATRO Tabersonine/lochnericine 19-hydroxylase OS=Catharanthus roseus GN=CYP71BJ1 PE=2 SV=1	GO:0031090,organelle membrane;GO:0009055,electron carrier activity;GO:0004497,monooxygenase activity;GO:0005506,iron ion binding;GO:0016705,oxidoreductase activity, acting on paired donors, with incorporation or reduction of molecular oxygen;GO:0005783,endoplasmic reticulum;GO:0020037,heme binding;GO:0016021,integral to membrane	-
comp89584_c0_seq1	201	-	-	gnl|CDD|178550 PLN02966, PLN02966, cytochrome P450 83A1.	gnl|CDD|225035 COG2124, CypX, Cytochrome P450 [Secondary metabolites biosynthesis, transport, and catabolism].	gnl|CDD|228107 KOG0157, KOG0157, KOG0157, Cytochrome P450 CYP4/CYP19/CYP26 subfamilies [Secondary metabolites biosynthesis, transport and catabolism, Lipid transport and metabolism].	sp|C0SJS3.1|ANGS_PASSA RecName: Full=Angelicin synthase; AltName: Full=Cytochrome P450 CYP71AJ4 gb|ABO84854.1| cytochrome P450 [Pastinaca sativa]	-	sp|C0SJS3|ANGS_PASSA Angelicin synthase (Fragment) OS=Pastinaca sativa GN=CYP71AJ4 PE=1 SV=1	tr|C5WZG4|C5WZG4_SORBI Putative uncharacterized protein Sb01g020100 OS=Sorghum bicolor GN=Sb01g020100 PE=3 SV=1	GO:0005783,endoplasmic reticulum;GO:0031090,organelle membrane;GO:0009055,electron carrier activity;GO:0020037,heme binding;GO:0004497,monooxygenase activity;GO:0005506,iron ion binding;GO:0016705,oxidoreductase activity, acting on paired donors, with incorporation or reduction of molecular oxygen;GO:0016021,integral to membrane	-
comp22159_c1_seq1	241	-	-	gnl|CDD|165828 PLN02183, PLN02183, ferulate 5-hydroxylase.	gnl|CDD|225035 COG2124, CypX, Cytochrome P450 [Secondary metabolites biosynthesis, transport, and catabolism].	gnl|CDD|228106 KOG0156, KOG0156, KOG0156, Cytochrome P450 CYP2 subfamily [Secondary metabolites biosynthesis, transport and catabolism].	ref|XP_004135283.1| PREDICTED: cytochrome P450 71B37-like [Cucumis sativus]	gnl|CDD|215689 pfam00067, p450, Cytochrome P450. Cytochrome P450s are haem-thiolate proteins involved in the oxidative degradation of various compounds. They are particularly well known for their role in the degradation of environmental toxins and mutagens. They can be divided into 4 classes, according to the method by which electrons from NAD(P)H are delivered to the catalytic site. Sequence con…	sp|Q9LVD2|C71BA_ARATH Cytochrome P450 71B10 OS=Arabidopsis thaliana GN=CYP71B10 PE=2 SV=1	tr|M4F5J0|M4F5J0_BRARP Uncharacterized protein OS=Brassica rapa subsp. pekinensis GN=Bra036346 PE=3 SV=1	GO:0009055,electron carrier activity;GO:0020037,heme binding;GO:0004497,monooxygenase activity;GO:0005506,iron ion binding;GO:0016705,oxidoreductase activity, acting on paired donors, with incorporation or reduction of molecular oxygen;GO:0016021,integral to membrane	-
comp26442_c0_seq1	277	LOC100250924	cytochrome P450 71B34-like	-	-	-	ref|XP_002285457.1| PREDICTED: cytochrome P450 71B34 [Vitis vinifera]	-	sp|Q9ZU07|C71BC_ARATH Cytochrome P450 71B12 OS=Arabidopsis thaliana GN=CYP71B12 PE=2 SV=1	tr|F6GVN0|F6GVN0_VITVI Putative uncharacterized protein OS=Vitis vinifera GN=VIT_01s0137g00550 PE=3 SV=1	GO:0005783,endoplasmic reticulum;GO:0009055,electron carrier activity;GO:0020037,heme binding;GO:0004497,monooxygenase activity;GO:0005506,iron ion binding;GO:0016705,oxidoreductase activity, acting on paired donors, with incorporation or reduction of molecular oxygen;GO:0016021,integral to membrane;GO:0005739,mitochondrion;GO:0005886,plasma membrane	-
comp107122_c0_seq1	397	-	-	gnl|CDD|165828 PLN02183, PLN02183, ferulate 5-hydroxylase.	-	gnl|CDD|228106 KOG0156, KOG0156, KOG0156, Cytochrome P450 CYP2 subfamily [Secondary metabolites biosynthesis, transport and catabolism].	gb|AED99875.1| cytochrome P450 [Panax notoginseng]	gnl|CDD|215689 pfam00067, p450, Cytochrome P450. Cytochrome P450s are haem-thiolate proteins involved in the oxidative degradation of various compounds. They are particularly well known for their role in the degradation of environmental toxins and mutagens. They can be divided into 4 classes, according to the method by which electrons from NAD(P)H are delivered to the catalytic site. Sequence con…	sp|P58051|C71BE_ARATH Cytochrome P450 71B14 OS=Arabidopsis thaliana GN=CYP71B14 PE=2 SV=1	tr|F4YF79|F4YF79_9APIA Cytochrome P450 OS=Panax notoginseng PE=2 SV=1	GO:0005506,iron ion binding;GO:0016705,oxidoreductase activity, acting on paired donors, with incorporation or reduction of molecular oxygen;GO:0016021,integral to membrane;GO:0009055,electron carrier activity;GO:0020037,heme binding;GO:0004497,monooxygenase activity	-
comp11941_c0_seq1	253	LOC100812286	cytochrome P450 71A1-like	gnl|CDD|215583 PLN03112, PLN03112, cytochrome P450 family protein; Provisional.	-	gnl|CDD|228106 KOG0156, KOG0156, KOG0156, Cytochrome P450 CYP2 subfamily [Secondary metabolites biosynthesis, transport and catabolism].	ref|XP_003533373.1| PREDICTED: cytochrome P450 71A1-like [Glycine max]	gnl|CDD|215689 pfam00067, p450, Cytochrome P450. Cytochrome P450s are haem-thiolate proteins involved in the oxidative degradation of various compounds. They are particularly well known for their role in the degradation of environmental toxins and mutagens. They can be divided into 4 classes, according to the method by which electrons from NAD(P)H are delivered to the catalytic site. Sequence con…	sp|Q9LTM0|C71BN_ARATH Cytochrome P450 71B23 OS=Arabidopsis thaliana GN=CYP71B23 PE=2 SV=1	tr|I1L4D9|I1L4D9_SOYBN Uncharacterized protein OS=Glycine max PE=3 SV=2	GO:0009055,electron carrier activity;GO:0020037,heme binding;GO:0004497,monooxygenase activity;GO:0005506,iron ion binding;GO:0016705,oxidoreductase activity, acting on paired donors, with incorporation or reduction of molecular oxygen;GO:0016021,integral to membrane	-
comp16848_c0_seq1	479	RCOM_0794410	cytochrome P450, putative	gnl|CDD|165828 PLN02183, PLN02183, ferulate 5-hydroxylase.	-	gnl|CDD|228106 KOG0156, KOG0156, KOG0156, Cytochrome P450 CYP2 subfamily [Secondary metabolites biosynthesis, transport and catabolism].	ref|XP_002530058.1| cytochrome P450, putative [Ricinus communis] gb|EEF32358.1| cytochrome P450, putative [Ricinus communis]	gnl|CDD|215689 pfam00067, p450, Cytochrome P450. Cytochrome P450s are haem-thiolate proteins involved in the oxidative degradation of various compounds. They are particularly well known for their role in the degradation of environmental toxins and mutagens. They can be divided into 4 classes, according to the method by which electrons from NAD(P)H are delivered to the catalytic site. Sequence con…	sp|Q9LIP6|C71BV_ARATH Cytochrome P450 71B34 OS=Arabidopsis thaliana GN=CYP71B34 PE=2 SV=1	tr|B9SVN9|B9SVN9_RICCO Cytochrome P450, putative OS=Ricinus communis GN=RCOM_0794410 PE=3 SV=1	GO:0050592,4-hydroxyphenylacetaldehyde oxime monooxygenase activity;GO:0009055,electron carrier activity;GO:0020037,heme binding;GO:0004497,monooxygenase activity;GO:0005506,iron ion binding;GO:0016705,oxidoreductase activity, acting on paired donors, with incorporation or reduction of molecular oxygen;GO:0016021,integral to membrane;GO:0047085,hydroxyphenylacetonitrile 2-monooxygenase activity	-
comp26442_c1_seq1	399	LOC100245779	cytochrome P450 71B35-like	gnl|CDD|178773 PLN03234, PLN03234, cytochrome P450 83B1; Provisional.	-	gnl|CDD|228106 KOG0156, KOG0156, KOG0156, Cytochrome P450 CYP2 subfamily [Secondary metabolites biosynthesis, transport and catabolism].	ref|XP_002285472.2| PREDICTED: cytochrome P450 71B35-like isoform 2 [Vitis vinifera]	gnl|CDD|215689 pfam00067, p450, Cytochrome P450. Cytochrome P450s are haem-thiolate proteins involved in the oxidative degradation of various compounds. They are particularly well known for their role in the degradation of environmental toxins and mutagens. They can be divided into 4 classes, according to the method by which electrons from NAD(P)H are delivered to the catalytic site. Sequence con…		tr|F6GVM9|F6GVM9_VITVI Putative uncharacterized protein OS=Vitis vinifera GN=VIT_01s0137g00560 PE=3 SV=1	GO:0005783,endoplasmic reticulum;GO:0031090,organelle membrane;GO:0009055,electron carrier activity;GO:0020037,heme binding;GO:0004497,monooxygenase activity;GO:0016709,oxidoreductase activity, acting on paired donors, with incorporation or reduction of molecular oxygen, NAD(P)H as one donor, and incorporation of one atom of oxygen;GO:0005506,iron ion binding;GO:0016705,oxidoreductase activity, a…	-
comp33086_c0_seq1	1524	-	-	gnl|CDD|178773 PLN03234, PLN03234, cytochrome P450 83B1; Provisional.	-	gnl|CDD|228106 KOG0156, KOG0156, KOG0156, Cytochrome P450 CYP2 subfamily [Secondary metabolites biosynthesis, transport and catabolism].	gb|ABO32529.1| cytochrome P450-dependent monooxygenase-like protein [Ammi majus]	gnl|CDD|215689 pfam00067, p450, Cytochrome P450. Cytochrome P450s are haem-thiolate proteins involved in the oxidative degradation of various compounds. They are particularly well known for their role in the degradation of environmental toxins and mutagens. They can be divided into 4 classes, according to the method by which electrons from NAD(P)H are delivered to the catalytic site. Sequence con…	sp|Q9LIP4|C71BX_ARATH Cytochrome P450 71B36 OS=Arabidopsis thaliana GN=CYP71B36 PE=3 SV=1	tr|D2CGS0|D2CGS0_AMMMJ Cytochrome P450-dependent monooxygenase-like protein OS=Ammi majus GN=CYP71AZ1 PE=3 SV=1	GO:0009055,electron carrier activity;GO:0020037,heme binding;GO:0004497,monooxygenase activity;GO:0005506,iron ion binding;GO:0016705,oxidoreductase activity, acting on paired donors, with incorporation or reduction of molecular oxygen;GO:0016021,integral to membrane	ko00140,Steroid hormone biosynthesis;ko04913,Ovarian Steroidogenesis;ko04917,Prolactin signaling pathway
comp15031_c0_seq1	329	RCOM_1596840	cytochrome P450, putative	gnl|CDD|178773 PLN03234, PLN03234, cytochrome P450 83B1; Provisional.	-	gnl|CDD|228106 KOG0156, KOG0156, KOG0156, Cytochrome P450 CYP2 subfamily [Secondary metabolites biosynthesis, transport and catabolism].	ref|XP_002510500.1| cytochrome P450, putative [Ricinus communis] gb|EEF52687.1| cytochrome P450, putative [Ricinus communis]	-	sp|Q9LIP3|C71BY_ARATH Cytochrome P450 71B37 OS=Arabidopsis thaliana GN=CYP71B37 PE=3 SV=2	tr|B9R857|B9R857_RICCO Cytochrome P450, putative OS=Ricinus communis GN=RCOM_1596840 PE=3 SV=1	GO:0050592,4-hydroxyphenylacetaldehyde oxime monooxygenase activity;GO:0009055,electron carrier activity;GO:0020037,heme binding;GO:0004497,monooxygenase activity;GO:0005506,iron ion binding;GO:0016705,oxidoreductase activity, acting on paired donors, with incorporation or reduction of molecular oxygen;GO:0016021,integral to membrane;GO:0047085,hydroxyphenylacetonitrile 2-monooxygenase activity	-
comp439289_c0_seq1	247	-	-	gnl|CDD|178550 PLN02966, PLN02966, cytochrome P450 83A1.	-	gnl|CDD|228106 KOG0156, KOG0156, KOG0156, Cytochrome P450 CYP2 subfamily [Secondary metabolites biosynthesis, transport and catabolism].	gb|ABO32531.1| cytochrome P450-dependent monooxygenase-like protein [Ammi majus]	gnl|CDD|215689 pfam00067, p450, Cytochrome P450. Cytochrome P450s are haem-thiolate proteins involved in the oxidative degradation of various compounds. They are particularly well known for their role in the degradation of environmental toxins and mutagens. They can be divided into 4 classes, according to the method by which electrons from NAD(P)H are delivered to the catalytic site. Sequence con…	sp|G3GBK0|C7BL3_CICIN Costunolide synthase OS=Cichorium intybus GN=CYP71BL3 PE=1 SV=1	tr|D2CGS2|D2CGS2_AMMMJ Cytochrome P450-dependent monooxygenase-like protein OS=Ammi majus GN=CYP71D98 PE=3 SV=1	GO:0009055,electron carrier activity;GO:0020037,heme binding;GO:0004497,monooxygenase activity;GO:0005506,iron ion binding;GO:0016705,oxidoreductase activity, acting on paired donors, with incorporation or reduction of molecular oxygen	-
comp23889_c0_seq2	547	-	-	gnl|CDD|178773 PLN03234, PLN03234, cytochrome P450 83B1; Provisional.	-	gnl|CDD|228106 KOG0156, KOG0156, KOG0156, Cytochrome P450 CYP2 subfamily [Secondary metabolites biosynthesis, transport and catabolism].	gb|ABO32531.1| cytochrome P450-dependent monooxygenase-like protein [Ammi majus]	gnl|CDD|215689 pfam00067, p450, Cytochrome P450. Cytochrome P450s are haem-thiolate proteins involved in the oxidative degradation of various compounds. They are particularly well known for their role in the degradation of environmental toxins and mutagens. They can be divided into 4 classes, according to the method by which electrons from NAD(P)H are delivered to the catalytic site. Sequence con…	sp|P93530|C71D6_SOLCH Cytochrome P450 71D6 OS=Solanum chacoense GN=CYP71D6 PE=2 SV=1	tr|D2CGS2|D2CGS2_AMMMJ Cytochrome P450-dependent monooxygenase-like protein OS=Ammi majus GN=CYP71D98 PE=3 SV=1	GO:0009055,electron carrier activity;GO:0020037,heme binding;GO:0004497,monooxygenase activity;GO:0005506,iron ion binding;GO:0016705,oxidoreductase activity, acting on paired donors, with incorporation or reduction of molecular oxygen	-
comp27563_c0_seq1	1612	-	-	gnl|CDD|178773 PLN03234, PLN03234, cytochrome P450 83B1; Provisional.	gnl|CDD|225035 COG2124, CypX, Cytochrome P450 [Secondary metabolites biosynthesis, transport, and catabolism].	gnl|CDD|228106 KOG0156, KOG0156, KOG0156, Cytochrome P450 CYP2 subfamily [Secondary metabolites biosynthesis, transport and catabolism].	gb|ABO32531.1| cytochrome P450-dependent monooxygenase-like protein [Ammi majus]	gnl|CDD|215689 pfam00067, p450, Cytochrome P450. Cytochrome P450s are haem-thiolate proteins involved in the oxidative degradation of various compounds. They are particularly well known for their role in the degradation of environmental toxins and mutagens. They can be divided into 4 classes, according to the method by which electrons from NAD(P)H are delivered to the catalytic site. Sequence con…	sp|P93531|C71D7_SOLCH Cytochrome P450 71D7 OS=Solanum chacoense GN=CYP71D7 PE=3 SV=1	tr|D2CGS2|D2CGS2_AMMMJ Cytochrome P450-dependent monooxygenase-like protein OS=Ammi majus GN=CYP71D98 PE=3 SV=1	GO:0009055,electron carrier activity;GO:0020037,heme binding;GO:0004497,monooxygenase activity;GO:0005506,iron ion binding;GO:0016705,oxidoreductase activity, acting on paired donors, with incorporation or reduction of molecular oxygen	-
comp32204_c0_seq2	381	-	-	gnl|CDD|178773 PLN03234, PLN03234, cytochrome P450 83B1; Provisional.	gnl|CDD|225035 COG2124, CypX, Cytochrome P450 [Secondary metabolites biosynthesis, transport, and catabolism].	gnl|CDD|228106 KOG0156, KOG0156, KOG0156, Cytochrome P450 CYP2 subfamily [Secondary metabolites biosynthesis, transport and catabolism].	gb|ABO32531.1| cytochrome P450-dependent monooxygenase-like protein [Ammi majus]	gnl|CDD|215689 pfam00067, p450, Cytochrome P450. Cytochrome P450s are haem-thiolate proteins involved in the oxidative degradation of various compounds. They are particularly well known for their role in the degradation of environmental toxins and mutagens. They can be divided into 4 classes, according to the method by which electrons from NAD(P)H are delivered to the catalytic site. Sequence con…	sp|O81974|C71D8_SOYBN Cytochrome P450 71D8 OS=Glycine max GN=CYP71D8 PE=2 SV=1	tr|D2CGS2|D2CGS2_AMMMJ Cytochrome P450-dependent monooxygenase-like protein OS=Ammi majus GN=CYP71D98 PE=3 SV=1	GO:0009055,electron carrier activity;GO:0020037,heme binding;GO:0004497,monooxygenase activity;GO:0005506,iron ion binding;GO:0016705,oxidoreductase activity, acting on paired donors, with incorporation or reduction of molecular oxygen	-
comp17733_c0_seq1	516	-	-	gnl|CDD|165828 PLN02183, PLN02183, ferulate 5-hydroxylase.	-	gnl|CDD|228106 KOG0156, KOG0156, KOG0156, Cytochrome P450 CYP2 subfamily [Secondary metabolites biosynthesis, transport and catabolism].	gb|ABC68406.1| cytochrome P450 monooxygenase CYP71D54 [Glycine max]	gnl|CDD|215689 pfam00067, p450, Cytochrome P450. Cytochrome P450s are haem-thiolate proteins involved in the oxidative degradation of various compounds. They are particularly well known for their role in the degradation of environmental toxins and mutagens. They can be divided into 4 classes, according to the method by which electrons from NAD(P)H are delivered to the catalytic site. Sequence con…	sp|O81974|C71D8_SOYBN Cytochrome P450 71D8 OS=Glycine max GN=CYP71D8 PE=2 SV=1	tr|Q2LAK5|Q2LAK5_SOYBN Cytochrome P450 monooxygenase CYP71D54 (Fragment) OS=Glycine max GN=CYP71D54 PE=2 SV=1	GO:0009055,electron carrier activity;GO:0020037,heme binding;GO:0004497,monooxygenase activity;GO:0005506,iron ion binding;GO:0016705,oxidoreductase activity, acting on paired donors, with incorporation or reduction of molecular oxygen	-
comp10628_c0_seq1	331	-	-	gnl|CDD|215583 PLN03112, PLN03112, cytochrome P450 family protein; Provisional.	-	-	gb|ABO32529.1| cytochrome P450-dependent monooxygenase-like protein [Ammi majus]	-	sp|O81971|C71D9_SOYBN Cytochrome P450 71D9 OS=Glycine max GN=CYP71D9 PE=2 SV=1	tr|D2CGS0|D2CGS0_AMMMJ Cytochrome P450-dependent monooxygenase-like protein OS=Ammi majus GN=CYP71AZ1 PE=3 SV=1	GO:0005506,iron ion binding;GO:0016705,oxidoreductase activity, acting on paired donors, with incorporation or reduction of molecular oxygen;GO:0009055,electron carrier activity;GO:0020037,heme binding;GO:0004497,monooxygenase activity	-
comp18582_c0_seq1	518	-	-	gnl|CDD|215371 PLN02687, PLN02687, flavonoid 3'-monooxygenase.	-	gnl|CDD|228106 KOG0156, KOG0156, KOG0156, Cytochrome P450 CYP2 subfamily [Secondary metabolites biosynthesis, transport and catabolism].	dbj|BAD15331.1| cytochrome P450 [Panax ginseng]	-	sp|O22307|C71DB_LOTJA Cytochrome P450 71D11 (Fragment) OS=Lotus japonicus GN=CYP71D11 PE=2 SV=1	tr|Q75W19|Q75W19_PANGI Cytochrome P450 OS=Panax ginseng PE=2 SV=1	GO:0009055,electron carrier activity;GO:0020037,heme binding;GO:0004497,monooxygenase activity;GO:0005506,iron ion binding;GO:0016705,oxidoreductase activity, acting on paired donors, with incorporation or reduction of molecular oxygen	-
comp15034_c0_seq1	306	RCOM_1596840	cytochrome P450, putative	gnl|CDD|178773 PLN03234, PLN03234, cytochrome P450 83B1; Provisional.	-	gnl|CDD|228106 KOG0156, KOG0156, KOG0156, Cytochrome P450 CYP2 subfamily [Secondary metabolites biosynthesis, transport and catabolism].	ref|XP_002510500.1| cytochrome P450, putative [Ricinus communis] gb|EEF52687.1| cytochrome P450, putative [Ricinus communis]	-	sp|P98183|C71DC_CATRO Tabersonine 16-hydroxylase (Fragment) OS=Catharanthus roseus GN=CYP71D12 PE=1 SV=1	tr|B9R857|B9R857_RICCO Cytochrome P450, putative OS=Ricinus communis GN=RCOM_1596840 PE=3 SV=1	GO:0005783,endoplasmic reticulum;GO:0050592,4-hydroxyphenylacetaldehyde oxime monooxygenase activity;GO:0009055,electron carrier activity;GO:0020037,heme binding;GO:0050594,tabersonine 16-hydroxylase activity;GO:0005506,iron ion binding;GO:0047085,hydroxyphenylacetonitrile 2-monooxygenase activity	-
comp200297_c0_seq1	568	-	-	gnl|CDD|215371 PLN02687, PLN02687, flavonoid 3'-monooxygenase.	-	gnl|CDD|228106 KOG0156, KOG0156, KOG0156, Cytochrome P450 CYP2 subfamily [Secondary metabolites biosynthesis, transport and catabolism].	gb|EMJ13657.1| hypothetical protein PRUPE_ppa017406mg [Prunus persica]	-	sp|A6YIH8|C7D55_HYOMU Premnaspirodiene oxygenase OS=Hyoscyamus muticus GN=CYP71D55 PE=1 SV=1	tr|M5WIN1|M5WIN1_PRUPE Uncharacterized protein OS=Prunus persica GN=PRUPE_ppa017406mg PE=4 SV=1	GO:0009055,electron carrier activity;GO:0020037,heme binding;GO:0004497,monooxygenase activity;GO:0005506,iron ion binding;GO:0016705,oxidoreductase activity, acting on paired donors, with incorporation or reduction of molecular oxygen;GO:0016021,integral to membrane	-
comp21868_c0_seq1	382	-	-	gnl|CDD|215371 PLN02687, PLN02687, flavonoid 3'-monooxygenase.	-	gnl|CDD|228106 KOG0156, KOG0156, KOG0156, Cytochrome P450 CYP2 subfamily [Secondary metabolites biosynthesis, transport and catabolism].	gb|AED99876.1| cytochrome P450 [Panax notoginseng]	-	sp|A6YIH8|C7D55_HYOMU Premnaspirodiene oxygenase OS=Hyoscyamus muticus GN=CYP71D55 PE=1 SV=1	tr|M1BXL3|M1BXL3_SOLTU Uncharacterized protein OS=Solanum tuberosum GN=PGSC0003DMG400021439 PE=3 SV=1	GO:0009055,electron carrier activity;GO:0020037,heme binding;GO:0004497,monooxygenase activity;GO:0005506,iron ion binding;GO:0016705,oxidoreductase activity, acting on paired donors, with incorporation or reduction of molecular oxygen;GO:0016021,integral to membrane	-
comp22468_c0_seq3	854	-	-	gnl|CDD|215371 PLN02687, PLN02687, flavonoid 3'-monooxygenase.	gnl|CDD|225035 COG2124, CypX, Cytochrome P450 [Secondary metabolites biosynthesis, transport, and catabolism].	gnl|CDD|228106 KOG0156, KOG0156, KOG0156, Cytochrome P450 CYP2 subfamily [Secondary metabolites biosynthesis, transport and catabolism].	ref|XP_004516744.1| PREDICTED: cytochrome P450 71D10-like [Cicer arietinum]	gnl|CDD|215689 pfam00067, p450, Cytochrome P450. Cytochrome P450s are haem-thiolate proteins involved in the oxidative degradation of various compounds. They are particularly well known for their role in the degradation of environmental toxins and mutagens. They can be divided into 4 classes, according to the method by which electrons from NAD(P)H are delivered to the catalytic site. Sequence con…	sp|A6YIH8|C7D55_HYOMU Premnaspirodiene oxygenase OS=Hyoscyamus muticus GN=CYP71D55 PE=1 SV=1	tr|F6I533|F6I533_VITVI Putative uncharacterized protein OS=Vitis vinifera GN=VIT_19s0015g00100 PE=3 SV=1	GO:0009055,electron carrier activity;GO:0020037,heme binding;GO:0051502,diterpene phytoalexin biosynthetic process;GO:0009536,plastid;GO:0004497,monooxygenase activity;GO:0005506,iron ion binding;GO:0016705,oxidoreductase activity, acting on paired donors, with incorporation or reduction of molecular oxygen;GO:0016021,integral to membrane	-
comp301349_c0_seq1	297	-	-	gnl|CDD|165828 PLN02183, PLN02183, ferulate 5-hydroxylase.	-	gnl|CDD|228106 KOG0156, KOG0156, KOG0156, Cytochrome P450 CYP2 subfamily [Secondary metabolites biosynthesis, transport and catabolism].	ref|XP_004231934.1| PREDICTED: premnaspirodiene oxygenase-like [Solanum lycopersicum]	-	sp|A6YIH8|C7D55_HYOMU Premnaspirodiene oxygenase OS=Hyoscyamus muticus GN=CYP71D55 PE=1 SV=1	tr|K4BD21|K4BD21_SOLLC Uncharacterized protein OS=Solanum lycopersicum GN=Solyc02g092250.2 PE=3 SV=1	GO:0009055,electron carrier activity;GO:0020037,heme binding;GO:0004497,monooxygenase activity;GO:0005506,iron ion binding;GO:0016705,oxidoreductase activity, acting on paired donors, with incorporation or reduction of molecular oxygen;GO:0016021,integral to membrane	-
comp35403_c0_seq1	1379	-	-	gnl|CDD|178773 PLN03234, PLN03234, cytochrome P450 83B1; Provisional.	gnl|CDD|225035 COG2124, CypX, Cytochrome P450 [Secondary metabolites biosynthesis, transport, and catabolism].	gnl|CDD|228106 KOG0156, KOG0156, KOG0156, Cytochrome P450 CYP2 subfamily [Secondary metabolites biosynthesis, transport and catabolism].	gb|ABO32530.1| cytochrome P450-dependent monooxygenase-like protein [Ammi majus]	gnl|CDD|215689 pfam00067, p450, Cytochrome P450. Cytochrome P450s are haem-thiolate proteins involved in the oxidative degradation of various compounds. They are particularly well known for their role in the degradation of environmental toxins and mutagens. They can be divided into 4 classes, according to the method by which electrons from NAD(P)H are delivered to the catalytic site. Sequence con…	sp|A6YIH8|C7D55_HYOMU Premnaspirodiene oxygenase OS=Hyoscyamus muticus GN=CYP71D55 PE=1 SV=1	tr|D2CGS1|D2CGS1_AMMMJ Cytochrome P450-dependent monooxygenase-like protein OS=Ammi majus GN=CYP71D97 PE=3 SV=1	GO:0009055,electron carrier activity;GO:0020037,heme binding;GO:0004497,monooxygenase activity;GO:0005506,iron ion binding;GO:0016705,oxidoreductase activity, acting on paired donors, with incorporation or reduction of molecular oxygen;GO:0016021,integral to membrane	-
comp35658_c0_seq1	1858	-	-	gnl|CDD|178773 PLN03234, PLN03234, cytochrome P450 83B1; Provisional.	gnl|CDD|225035 COG2124, CypX, Cytochrome P450 [Secondary metabolites biosynthesis, transport, and catabolism].	gnl|CDD|228106 KOG0156, KOG0156, KOG0156, Cytochrome P450 CYP2 subfamily [Secondary metabolites biosynthesis, transport and catabolism].	gb|AEY75217.1| cytochrome P450 CYP71D313 [Panax ginseng]	gnl|CDD|215689 pfam00067, p450, Cytochrome P450. Cytochrome P450s are haem-thiolate proteins involved in the oxidative degradation of various compounds. They are particularly well known for their role in the degradation of environmental toxins and mutagens. They can be divided into 4 classes, according to the method by which electrons from NAD(P)H are delivered to the catalytic site. Sequence con…	sp|A6YIH8|C7D55_HYOMU Premnaspirodiene oxygenase OS=Hyoscyamus muticus GN=CYP71D55 PE=1 SV=1	tr|H2DH20|H2DH20_PANGI Cytochrome P450 CYP71D313 OS=Panax ginseng PE=2 SV=1	GO:0009055,electron carrier activity;GO:0020037,heme binding;GO:0004497,monooxygenase activity;GO:0005506,iron ion binding;GO:0016705,oxidoreductase activity, acting on paired donors, with incorporation or reduction of molecular oxygen;GO:0016021,integral to membrane	-
comp6420_c0_seq1	380	-	-	-	-	-	gb|ABO32531.1| cytochrome P450-dependent monooxygenase-like protein [Ammi majus]	-	sp|A6YIH8|C7D55_HYOMU Premnaspirodiene oxygenase OS=Hyoscyamus muticus GN=CYP71D55 PE=1 SV=1	tr|D2CGS2|D2CGS2_AMMMJ Cytochrome P450-dependent monooxygenase-like protein OS=Ammi majus GN=CYP71D98 PE=3 SV=1	GO:0009055,electron carrier activity;GO:0020037,heme binding;GO:0004497,monooxygenase activity;GO:0005506,iron ion binding;GO:0016705,oxidoreductase activity, acting on paired donors, with incorporation or reduction of molecular oxygen;GO:0016021,integral to membrane	-
comp22159_c0_seq1	286	-	-	gnl|CDD|178773 PLN03234, PLN03234, cytochrome P450 83B1; Provisional.	-	-	ref|XP_004984233.1| PREDICTED: 4-hydroxyphenylacetaldehyde oxime monooxygenase-like [Setaria italica]	-	sp|O48958|C71E1_SORBI 4-hydroxyphenylacetaldehyde oxime monooxygenase OS=Sorghum bicolor GN=CYP71E1 PE=2 SV=1	tr|K4AKR6|K4AKR6_SETIT Uncharacterized protein OS=Setaria italica GN=Si039491m.g PE=3 SV=1	GO:0050592,4-hydroxyphenylacetaldehyde oxime monooxygenase activity;GO:0009055,electron carrier activity;GO:0020037,heme binding;GO:0004497,monooxygenase activity;GO:0005789,endoplasmic reticulum membrane;GO:0005506,iron ion binding;GO:0016705,oxidoreductase activity, acting on paired donors, with incorporation or reduction of molecular oxygen;GO:0016021,integral to membrane;GO:0047085,hydroxyphe…	-
comp30014_c0_seq1	2039	-	-	gnl|CDD|178773 PLN03234, PLN03234, cytochrome P450 83B1; Provisional.	-	gnl|CDD|228106 KOG0156, KOG0156, KOG0156, Cytochrome P450 CYP2 subfamily [Secondary metabolites biosynthesis, transport and catabolism].	gb|EOX92908.1| 4-hydroxyphenylacetaldehyde oxime monooxygenase, putative [Theobroma cacao]	gnl|CDD|215689 pfam00067, p450, Cytochrome P450. Cytochrome P450s are haem-thiolate proteins involved in the oxidative degradation of various compounds. They are particularly well known for their role in the degradation of environmental toxins and mutagens. They can be divided into 4 classes, according to the method by which electrons from NAD(P)H are delivered to the catalytic site. Sequence con…	sp|O48958|C71E1_SORBI 4-hydroxyphenylacetaldehyde oxime monooxygenase OS=Sorghum bicolor GN=CYP71E1 PE=2 SV=1	tr|F6GVM9|F6GVM9_VITVI Putative uncharacterized protein OS=Vitis vinifera GN=VIT_01s0137g00560 PE=3 SV=1	GO:0005783,endoplasmic reticulum;GO:0050592,4-hydroxyphenylacetaldehyde oxime monooxygenase activity;GO:0009055,electron carrier activity;GO:0020037,heme binding;GO:0004497,monooxygenase activity;GO:0005789,endoplasmic reticulum membrane;GO:0005506,iron ion binding;GO:0016705,oxidoreductase activity, acting on paired donors, with incorporation or reduction of molecular oxygen;GO:0016021,integral …	ko00903,Limonene and pinene degradation;ko00945,Stilbenoid, diarylheptanoid and gingerol biosynthesis;ko00627,Aminobenzoate degradation;ko00363,Bisphenol degradation;ko00624,Polycyclic aromatic hydrocarbon degradation
CYP72
Gene_ID	Length	Gene	Description	CDD	COG	KOG	NR	Pfam	Swissprot	Tremble	GO	Pathway
comp21910_c0_seq1	340	LOC100782454	secologanin synthase-like	gnl|CDD|215164 PLN02290, PLN02290, cytokinin trans-hydroxylase.	gnl|CDD|225035 COG2124, CypX, Cytochrome P450 [Secondary metabolites biosynthesis, transport, and catabolism].	gnl|CDD|228107 KOG0157, KOG0157, KOG0157, Cytochrome P450 CYP4/CYP19/CYP26 subfamilies [Secondary metabolites biosynthesis, transport and catabolism, Lipid transport and metabolism].	ref|XP_003543171.1| PREDICTED: secologanin synthase-like [Glycine max]	-	sp|Q05047|C72A1_CATRO Secologanin synthase OS=Catharanthus roseus GN=CYP72A1 PE=2 SV=1	tr|M1AA95|M1AA95_SOLTU Uncharacterized protein OS=Solanum tuberosum GN=PGSC0003DMG400007074 PE=3 SV=1	GO:0009055,electron carrier activity;GO:0020037,heme binding;GO:0004497,monooxygenase activity;GO:0005506,iron ion binding;GO:0016705,oxidoreductase activity, acting on paired donors, with incorporation or reduction of molecular oxygen;GO:0016021,integral to membrane;GO:0005774,vacuolar membrane;GO:0050616,secologanin synthase activity;GO:0009820,alkaloid metabolic process	-
comp16312_c0_seq1	266	-	-	gnl|CDD|215164 PLN02290, PLN02290, cytokinin trans-hydroxylase.	-	-	gb|AFB70988.1| secologanin synthase 2, partial [Mitragyna speciosa]	-	sp|Q05047|C72A1_CATRO Secologanin synthase OS=Catharanthus roseus GN=CYP72A1 PE=2 SV=1	tr|H9MZK0|H9MZK0_9GENT Secologanin synthase 2 (Fragment) OS=Mitragyna speciosa GN=SLS2 PE=2 SV=1	GO:0009055,electron carrier activity;GO:0020037,heme binding;GO:0004497,monooxygenase activity;GO:0005506,iron ion binding;GO:0016705,oxidoreductase activity, acting on paired donors, with incorporation or reduction of molecular oxygen;GO:0016021,integral to membrane;GO:0005774,vacuolar membrane;GO:0050616,secologanin synthase activity;GO:0009820,alkaloid metabolic process	-
comp105522_c0_seq1	569	-	-	gnl|CDD|215164 PLN02290, PLN02290, cytokinin trans-hydroxylase.	-	gnl|CDD|228107 KOG0157, KOG0157, KOG0157, Cytochrome P450 CYP4/CYP19/CYP26 subfamilies [Secondary metabolites biosynthesis, transport and catabolism, Lipid transport and metabolism].	gb|AEY75218.1| cytochrome P450 CYP72A129 [Panax ginseng]	-	sp|Q05047|C72A1_CATRO Secologanin synthase OS=Catharanthus roseus GN=CYP72A1 PE=2 SV=1	tr|H2DH21|H2DH21_PANGI Cytochrome P450 CYP72A129 OS=Panax ginseng PE=2 SV=1	GO:0005506,iron ion binding;GO:0016705,oxidoreductase activity, acting on paired donors, with incorporation or reduction of molecular oxygen;GO:0016021,integral to membrane;GO:0009055,electron carrier activity;GO:0020037,heme binding;GO:0005774,vacuolar membrane;GO:0050616,secologanin synthase activity;GO:0004497,monooxygenase activity;GO:0009820,alkaloid metabolic process	-
comp23412_c0_seq2	1982	-	-	gnl|CDD|215164 PLN02290, PLN02290, cytokinin trans-hydroxylase.	-	gnl|CDD|228107 KOG0157, KOG0157, KOG0157, Cytochrome P450 CYP4/CYP19/CYP26 subfamilies [Secondary metabolites biosynthesis, transport and catabolism, Lipid transport and metabolism].	gb|AEY75218.1| cytochrome P450 CYP72A129 [Panax ginseng]	-	sp|Q05047|C72A1_CATRO Secologanin synthase OS=Catharanthus roseus GN=CYP72A1 PE=2 SV=1	tr|H2DH21|H2DH21_PANGI Cytochrome P450 CYP72A129 OS=Panax ginseng PE=2 SV=1	GO:0009055,electron carrier activity;GO:0020037,heme binding;GO:0004497,monooxygenase activity;GO:0005506,iron ion binding;GO:0016705,oxidoreductase activity, acting on paired donors, with incorporation or reduction of molecular oxygen;GO:0016021,integral to membrane;GO:0005774,vacuolar membrane;GO:0050616,secologanin synthase activity;GO:0009820,alkaloid metabolic process	-
comp29191_c0_seq1	305	-	-	gnl|CDD|215164 PLN02290, PLN02290, cytokinin trans-hydroxylase.	gnl|CDD|225035 COG2124, CypX, Cytochrome P450 [Secondary metabolites biosynthesis, transport, and catabolism].	gnl|CDD|228107 KOG0157, KOG0157, KOG0157, Cytochrome P450 CYP4/CYP19/CYP26 subfamilies [Secondary metabolites biosynthesis, transport and catabolism, Lipid transport and metabolism].	gb|AEY75218.1| cytochrome P450 CYP72A129 [Panax ginseng]	gnl|CDD|215689 pfam00067, p450, Cytochrome P450. Cytochrome P450s are haem-thiolate proteins involved in the oxidative degradation of various compounds. They are particularly well known for their role in the degradation of environmental toxins and mutagens. They can be divided into 4 classes, according to the method by which electrons from NAD(P)H are delivered to the catalytic site. Sequence con…	sp|Q05047|C72A1_CATRO Secologanin synthase OS=Catharanthus roseus GN=CYP72A1 PE=2 SV=1	tr|H2DH21|H2DH21_PANGI Cytochrome P450 CYP72A129 OS=Panax ginseng PE=2 SV=1	GO:0009055,electron carrier activity;GO:0020037,heme binding;GO:0004497,monooxygenase activity;GO:0005506,iron ion binding;GO:0016705,oxidoreductase activity, acting on paired donors, with incorporation or reduction of molecular oxygen;GO:0016021,integral to membrane;GO:0005774,vacuolar membrane;GO:0050616,secologanin synthase activity;GO:0009820,alkaloid metabolic process	-
comp31072_c0_seq1	1582	-	-	gnl|CDD|215164 PLN02290, PLN02290, cytokinin trans-hydroxylase.	-	gnl|CDD|228107 KOG0157, KOG0157, KOG0157, Cytochrome P450 CYP4/CYP19/CYP26 subfamilies [Secondary metabolites biosynthesis, transport and catabolism, Lipid transport and metabolism].	ref|XP_004488669.1| PREDICTED: secologanin synthase-like [Cicer arietinum]	-	sp|Q05047|C72A1_CATRO Secologanin synthase OS=Catharanthus roseus GN=CYP72A1 PE=2 SV=1	tr|I1M382|I1M382_SOYBN Uncharacterized protein OS=Glycine max PE=3 SV=1	GO:0009055,electron carrier activity;GO:0020037,heme binding;GO:0004497,monooxygenase activity;GO:0005506,iron ion binding;GO:0016705,oxidoreductase activity, acting on paired donors, with incorporation or reduction of molecular oxygen;GO:0016021,integral to membrane;GO:0005774,vacuolar membrane;GO:0050616,secologanin synthase activity;GO:0009820,alkaloid metabolic process	ko00071,Fatty acid degradation;ko00380,Tryptophan metabolism;ko00627,Aminobenzoate degradation
comp31661_c1_seq1	1813	-	-	gnl|CDD|215164 PLN02290, PLN02290, cytokinin trans-hydroxylase.	-	gnl|CDD|228107 KOG0157, KOG0157, KOG0157, Cytochrome P450 CYP4/CYP19/CYP26 subfamilies [Secondary metabolites biosynthesis, transport and catabolism, Lipid transport and metabolism].	ref|XP_004244272.1| PREDICTED: secologanin synthase-like [Solanum lycopersicum]	-	sp|Q05047|C72A1_CATRO Secologanin synthase OS=Catharanthus roseus GN=CYP72A1 PE=2 SV=1	tr|K4CGT3|K4CGT3_SOLLC Uncharacterized protein OS=Solanum lycopersicum GN=Solyc07g062500.2 PE=3 SV=1	GO:0009055,electron carrier activity;GO:0020037,heme binding;GO:0004497,monooxygenase activity;GO:0005506,iron ion binding;GO:0016705,oxidoreductase activity, acting on paired donors, with incorporation or reduction of molecular oxygen;GO:0016021,integral to membrane;GO:0005774,vacuolar membrane;GO:0050616,secologanin synthase activity;GO:0009820,alkaloid metabolic process	-
comp34799_c0_seq2	1226	-	-	gnl|CDD|215164 PLN02290, PLN02290, cytokinin trans-hydroxylase.	gnl|CDD|225035 COG2124, CypX, Cytochrome P450 [Secondary metabolites biosynthesis, transport, and catabolism].	gnl|CDD|228107 KOG0157, KOG0157, KOG0157, Cytochrome P450 CYP4/CYP19/CYP26 subfamilies [Secondary metabolites biosynthesis, transport and catabolism, Lipid transport and metabolism].	gb|AEY75218.1| cytochrome P450 CYP72A129 [Panax ginseng]	-	sp|Q05047|C72A1_CATRO Secologanin synthase OS=Catharanthus roseus GN=CYP72A1 PE=2 SV=1	tr|H2DH21|H2DH21_PANGI Cytochrome P450 CYP72A129 OS=Panax ginseng PE=2 SV=1	GO:0009055,electron carrier activity;GO:0020037,heme binding;GO:0004497,monooxygenase activity;GO:0005506,iron ion binding;GO:0016705,oxidoreductase activity, acting on paired donors, with incorporation or reduction of molecular oxygen;GO:0016021,integral to membrane;GO:0005774,vacuolar membrane;GO:0050616,secologanin synthase activity;GO:0009820,alkaloid metabolic process	-
comp36239_c0_seq5	2013	-	-	gnl|CDD|215164 PLN02290, PLN02290, cytokinin trans-hydroxylase.	-	gnl|CDD|228107 KOG0157, KOG0157, KOG0157, Cytochrome P450 CYP4/CYP19/CYP26 subfamilies [Secondary metabolites biosynthesis, transport and catabolism, Lipid transport and metabolism].	gb|AEY75218.1| cytochrome P450 CYP72A129 [Panax ginseng]	-	sp|Q05047|C72A1_CATRO Secologanin synthase OS=Catharanthus roseus GN=CYP72A1 PE=2 SV=1	tr|H2DH21|H2DH21_PANGI Cytochrome P450 CYP72A129 OS=Panax ginseng PE=2 SV=1	GO:0009055,electron carrier activity;GO:0020037,heme binding;GO:0004497,monooxygenase activity;GO:0005506,iron ion binding;GO:0016705,oxidoreductase activity, acting on paired donors, with incorporation or reduction of molecular oxygen;GO:0016021,integral to membrane;GO:0005774,vacuolar membrane;GO:0050616,secologanin synthase activity;GO:0009820,alkaloid metabolic process	-
comp65730_c0_seq1	205	-	-	gnl|CDD|215164 PLN02290, PLN02290, cytokinin trans-hydroxylase.	-	gnl|CDD|228107 KOG0157, KOG0157, KOG0157, Cytochrome P450 CYP4/CYP19/CYP26 subfamilies [Secondary metabolites biosynthesis, transport and catabolism, Lipid transport and metabolism].	gb|AEY75218.1| cytochrome P450 CYP72A129 [Panax ginseng]	gnl|CDD|215689 pfam00067, p450, Cytochrome P450. Cytochrome P450s are haem-thiolate proteins involved in the oxidative degradation of various compounds. They are particularly well known for their role in the degradation of environmental toxins and mutagens. They can be divided into 4 classes, according to the method by which electrons from NAD(P)H are delivered to the catalytic site. Sequence con…	sp|Q9SHG5|C72C1_ARATH Cytochrome P450 72C1 OS=Arabidopsis thaliana GN=CYP72C1 PE=2 SV=2	tr|M1BGH0|M1BGH0_SOLTU Uncharacterized protein OS=Solanum tuberosum GN=PGSC0003DMG400017324 PE=3 SV=1	GO:0040008,regulation of growth;GO:0009055,electron carrier activity;GO:0020037,heme binding;GO:0004497,monooxygenase activity;GO:0005506,iron ion binding;GO:0016705,oxidoreductase activity, acting on paired donors, with incorporation or reduction of molecular oxygen;GO:0016021,integral to membrane	-
comp276467_c0_seq1	367	-	-	-	-	-	gb|AFO67228.1| putative cytochrome P450 72A, partial [Aralia elata]	-	sp|Q9SHG5|C72C1_ARATH Cytochrome P450 72C1 OS=Arabidopsis thaliana GN=CYP72C1 PE=2 SV=2	tr|I7DCH4|I7DCH4_ARAEL Putative cytochrome P450 72A (Fragment) OS=Aralia elata PE=2 SV=1	GO:0040008,regulation of growth;GO:0009055,electron carrier activity;GO:0020037,heme binding;GO:0004497,monooxygenase activity;GO:0005506,iron ion binding;GO:0016705,oxidoreductase activity, acting on paired donors, with incorporation or reduction of molecular oxygen;GO:0016021,integral to membrane	-
comp16770_c1_seq1	205	-	-	gnl|CDD|215164 PLN02290, PLN02290, cytokinin trans-hydroxylase.	gnl|CDD|225035 COG2124, CypX, Cytochrome P450 [Secondary metabolites biosynthesis, transport, and catabolism].	gnl|CDD|228107 KOG0157, KOG0157, KOG0157, Cytochrome P450 CYP4/CYP19/CYP26 subfamilies [Secondary metabolites biosynthesis, transport and catabolism, Lipid transport and metabolism].	gb|AEY75218.1| cytochrome P450 CYP72A129 [Panax ginseng]	gnl|CDD|215689 pfam00067, p450, Cytochrome P450. Cytochrome P450s are haem-thiolate proteins involved in the oxidative degradation of various compounds. They are particularly well known for their role in the degradation of environmental toxins and mutagens. They can be divided into 4 classes, according to the method by which electrons from NAD(P)H are delivered to the catalytic site. Sequence con…	sp|Q9SHG5|C72C1_ARATH Cytochrome P450 72C1 OS=Arabidopsis thaliana GN=CYP72C1 PE=2 SV=2	tr|H2DH21|H2DH21_PANGI Cytochrome P450 CYP72A129 OS=Panax ginseng PE=2 SV=1	GO:0040008,regulation of growth;GO:0009055,electron carrier activity;GO:0020037,heme binding;GO:0004497,monooxygenase activity;GO:0005506,iron ion binding;GO:0016705,oxidoreductase activity, acting on paired donors, with incorporation or reduction of molecular oxygen;GO:0016021,integral to membrane	-
CYP73
Gene_ID	Length	Gene	Description	CDD	COG	KOG	NR	Pfam	Swissprot	Tremble	GO	Pathway
comp23746_c0_seq1	1789	-	-	gnl|CDD|215221 PLN02394, PLN02394, trans-cinnamate 4-monooxygenase.	-	gnl|CDD|228106 KOG0156, KOG0156, KOG0156, Cytochrome P450 CYP2 subfamily [Secondary metabolites biosynthesis, transport and catabolism].	sp|Q43033.1|TCMO_PETCR RecName: Full=Trans-cinnamate 4-monooxygenase; AltName: Full=Cinnamic acid 4-hydroxylase; Short=C4H; Short=CA4H; AltName: Full=Cytochrome P450 73; AltName: Full=Cytochrome P450C4H gb|AAC41660.1| trans-cinnamate 4-monooxygenase [Petroselinum crispum]	gnl|CDD|215689 pfam00067, p450, Cytochrome P450. Cytochrome P450s are haem-thiolate proteins involved in the oxidative degradation of various compounds. They are particularly well known for their role in the degradation of environmental toxins and mutagens. They can be divided into 4 classes, according to the method by which electrons from NAD(P)H are delivered to the catalytic site. Sequence con…	sp|Q43033|TCMO_PETCR Trans-cinnamate 4-monooxygenase OS=Petroselinum crispum GN=CYP73A10 PE=2 SV=1	tr|F4YRL2|F4YRL2_9APIA Cinnamate 4-hydroxylase OS=Angelica gigas GN=C4H PE=2 SV=1	GO:0009055,electron carrier activity;GO:0020037,heme binding;GO:0016710,trans-cinnamate 4-monooxygenase activity;GO:0005506,iron ion binding	ko01220,Degradation of aromatic compounds;ko00360,Phenylalanine metabolism;ko00940,Phenylpropanoid biosynthesis;ko00945,Stilbenoid, diarylheptanoid and gingerol biosynthesis;ko00941,Flavonoid biosynthesis
CYP74
Gene_ID	Length	Gene	Description	CDD	COG	KOG	NR	Pfam	Swissprot	Tremble	GO	Pathway
comp34703_c0_seq1	1675	-	-	gnl|CDD|215350 PLN02648, PLN02648, allene oxide synthase.	-	-	gb|AED99870.1| cytochrome P450 [Panax notoginseng]	-	sp|P48417|CP74_LINUS Allene oxide synthase, chloroplastic OS=Linum usitatissimum GN=CYP74A PE=1 SV=1	tr|F4YF74|F4YF74_9APIA Cytochrome P450 OS=Panax notoginseng PE=2 SV=1	GO:0031408,oxylipin biosynthetic process;GO:0009055,electron carrier activity;GO:0020037,heme binding;GO:0047987,hydroperoxide dehydratase activity;GO:0004497,monooxygenase activity;GO:0005506,iron ion binding;GO:0016705,oxidoreductase activity, acting on paired donors, with incorporation or reduction of molecular oxygen;GO:0009507,chloroplast	ko00592,alpha-Linolenic acid metabolism
CYP75
Gene_ID	Length	Gene	Description	CDD	COG	KOG	NR	Pfam	Swissprot	Tremble	GO	Pathway
comp32558_c0_seq1	1814	-	-	gnl|CDD|177725 PLN00110, PLN00110, flavonoid 3',5'-hydroxylase (F3'5'H); Provisional.	gnl|CDD|225035 COG2124, CypX, Cytochrome P450 [Secondary metabolites biosynthesis, transport, and catabolism].	gnl|CDD|228106 KOG0156, KOG0156, KOG0156, Cytochrome P450 CYP2 subfamily [Secondary metabolites biosynthesis, transport and catabolism].	gb|EMJ12228.1| hypothetical protein PRUPE_ppa019849mg [Prunus persica]	gnl|CDD|215689 pfam00067, p450, Cytochrome P450. Cytochrome P450s are haem-thiolate proteins involved in the oxidative degradation of various compounds. They are particularly well known for their role in the degradation of environmental toxins and mutagens. They can be divided into 4 classes, according to the method by which electrons from NAD(P)H are delivered to the catalytic site. Sequence con…	sp|P37120|C75A2_SOLME Flavonoid 3',5'-hydroxylase OS=Solanum melongena GN=CYP75A2 PE=2 SV=1	tr|M5WSD8|M5WSD8_PRUPE Uncharacterized protein OS=Prunus persica GN=PRUPE_ppa019849mg PE=4 SV=1	GO:0009718,anthocyanin-containing compound biosynthetic process;GO:0033772,flavonoid 3',5'-hydroxylase activity;GO:0009055,electron carrier activity;GO:0020037,heme binding;GO:0005506,iron ion binding	-
comp35278_c0_seq4	1244	-	-	gnl|CDD|215371 PLN02687, PLN02687, flavonoid 3'-monooxygenase.	gnl|CDD|225035 COG2124, CypX, Cytochrome P450 [Secondary metabolites biosynthesis, transport, and catabolism].	gnl|CDD|228106 KOG0156, KOG0156, KOG0156, Cytochrome P450 CYP2 subfamily [Secondary metabolites biosynthesis, transport and catabolism].	gb|EMJ10305.1| hypothetical protein PRUPE_ppa005322mg [Prunus persica]	gnl|CDD|215689 pfam00067, p450, Cytochrome P450. Cytochrome P450s are haem-thiolate proteins involved in the oxidative degradation of various compounds. They are particularly well known for their role in the degradation of environmental toxins and mutagens. They can be divided into 4 classes, according to the method by which electrons from NAD(P)H are delivered to the catalytic site. Sequence con…	sp|Q9SD85|F3PH_ARATH Flavonoid 3'-monooxygenase OS=Arabidopsis thaliana GN=CYP75B1 PE=1 SV=1	tr|M1A0V7|M1A0V7_SOLTU Uncharacterized protein OS=Solanum tuberosum GN=PGSC0003DMG401004779 PE=3 SV=1	GO:0009055,electron carrier activity;GO:0020037,heme binding;GO:0005789,endoplasmic reticulum membrane;GO:0009733,response to auxin stimulus;GO:0009813,flavonoid biosynthetic process;GO:0005506,iron ion binding;GO:0016711,flavonoid 3'-monooxygenase activity;GO:0016021,integral to membrane	-
comp34220_c0_seq1	1785	-	-	gnl|CDD|177725 PLN00110, PLN00110, flavonoid 3',5'-hydroxylase (F3'5'H); Provisional.	gnl|CDD|225035 COG2124, CypX, Cytochrome P450 [Secondary metabolites biosynthesis, transport, and catabolism].	gnl|CDD|228106 KOG0156, KOG0156, KOG0156, Cytochrome P450 CYP2 subfamily [Secondary metabolites biosynthesis, transport and catabolism].	ref|XP_004300719.1| PREDICTED: cytochrome P450 93A1-like [Fragaria vesca subsp. vesca]	gnl|CDD|215689 pfam00067, p450, Cytochrome P450. Cytochrome P450s are haem-thiolate proteins involved in the oxidative degradation of various compounds. They are particularly well known for their role in the degradation of environmental toxins and mutagens. They can be divided into 4 classes, according to the method by which electrons from NAD(P)H are delivered to the catalytic site. Sequence con…	sp|Q9SBQ9|F3PH_PETHY Flavonoid 3'-monooxygenase OS=Petunia hybrida GN=CYP75B2 PE=2 SV=1	tr|M5WDL9|M5WDL9_PRUPE Uncharacterized protein OS=Prunus persica GN=PRUPE_ppa019218mg PE=4 SV=1	GO:0009055,electron carrier activity;GO:0020037,heme binding;GO:0005789,endoplasmic reticulum membrane;GO:0009813,flavonoid biosynthetic process;GO:0005506,iron ion binding;GO:0016711,flavonoid 3'-monooxygenase activity;GO:0016021,integral to membrane	-
comp34569_c0_seq1	1708	-	-	gnl|CDD|215371 PLN02687, PLN02687, flavonoid 3'-monooxygenase.	gnl|CDD|225035 COG2124, CypX, Cytochrome P450 [Secondary metabolites biosynthesis, transport, and catabolism].	gnl|CDD|228106 KOG0156, KOG0156, KOG0156, Cytochrome P450 CYP2 subfamily [Secondary metabolites biosynthesis, transport and catabolism].	gb|ADZ28515.1| flavonoid-3'-hydroxylase [Camellia nitidissima]	gnl|CDD|215689 pfam00067, p450, Cytochrome P450. Cytochrome P450s are haem-thiolate proteins involved in the oxidative degradation of various compounds. They are particularly well known for their role in the degradation of environmental toxins and mutagens. They can be divided into 4 classes, according to the method by which electrons from NAD(P)H are delivered to the catalytic site. Sequence con…	sp|Q9SBQ9|F3PH_PETHY Flavonoid 3'-monooxygenase OS=Petunia hybrida GN=CYP75B2 PE=2 SV=1	tr|F1CJJ0|F1CJJ0_9ERIC Flavonoid-3'-hydroxylase OS=Camellia nitidissima GN=F3'H PE=2 SV=1	GO:0009055,electron carrier activity;GO:0020037,heme binding;GO:0004497,monooxygenase activity;GO:0005789,endoplasmic reticulum membrane;GO:0009813,flavonoid biosynthetic process;GO:0005506,iron ion binding;GO:0016705,oxidoreductase activity, acting on paired donors, with incorporation or reduction of molecular oxygen;GO:0016711,flavonoid 3'-monooxygenase activity;GO:0016021,integral to membrane	ko00941,Flavonoid biosynthesis;ko00944,Flavone and flavonol biosynthesis
CYP76
Gene_ID	Length	Gene	Description	CDD	COG	KOG	NR	Pfam	Swissprot	Tremble	GO	Pathway
comp109729_c0_seq1	365	CYP76T3	cytochrome P450	gnl|CDD|177725 PLN00110, PLN00110, flavonoid 3',5'-hydroxylase (F3'5'H); Provisional.	-	gnl|CDD|228106 KOG0156, KOG0156, KOG0156, Cytochrome P450 CYP2 subfamily [Secondary metabolites biosynthesis, transport and catabolism].	ref|XP_002301306.1| cytochrome P450 [Populus trichocarpa] gb|EEE80579.1| cytochrome P450 [Populus trichocarpa]	-	sp|O23976|C76B1_HELTU 7-ethoxycoumarin O-deethylase OS=Helianthus tuberosus GN=CYP76B1 PE=1 SV=1	tr|B9GPS1|B9GPS1_POPTR Cytochrome P450 OS=Populus trichocarpa GN=CYP76T3 PE=3 SV=1	GO:0005506,iron ion binding;GO:0016705,oxidoreductase activity, acting on paired donors, with incorporation or reduction of molecular oxygen;GO:0009055,electron carrier activity;GO:0020037,heme binding;GO:0004497,monooxygenase activity	-
comp16236_c0_seq1	704	LOC100249522	cytochrome P450 76A2-like	-	-	-	ref|XP_002283772.1| PREDICTED: cytochrome P450 76A2 [Vitis vinifera]	-	sp|P37122|C76A2_SOLME Cytochrome P450 76A2 OS=Solanum melongena GN=CYP76A2 PE=2 SV=1	tr|F6HKG7|F6HKG7_VITVI Putative uncharacterized protein OS=Vitis vinifera GN=VIT_08s0007g04040 PE=3 SV=1	GO:0009055,electron carrier activity;GO:0020037,heme binding;GO:0004497,monooxygenase activity;GO:0005506,iron ion binding;GO:0016705,oxidoreductase activity, acting on paired donors, with incorporation or reduction of molecular oxygen	-
comp17773_c0_seq2	834	RCOM_0841220	cytochrome P450, putative	gnl|CDD|215371 PLN02687, PLN02687, flavonoid 3'-monooxygenase.	gnl|CDD|225035 COG2124, CypX, Cytochrome P450 [Secondary metabolites biosynthesis, transport, and catabolism].	gnl|CDD|228106 KOG0156, KOG0156, KOG0156, Cytochrome P450 CYP2 subfamily [Secondary metabolites biosynthesis, transport and catabolism].	ref|XP_002528647.1| cytochrome P450, putative [Ricinus communis] gb|EEF33750.1| cytochrome P450, putative [Ricinus communis]	gnl|CDD|215689 pfam00067, p450, Cytochrome P450. Cytochrome P450s are haem-thiolate proteins involved in the oxidative degradation of various compounds. They are particularly well known for their role in the degradation of environmental toxins and mutagens. They can be divided into 4 classes, according to the method by which electrons from NAD(P)H are delivered to the catalytic site. Sequence con…	sp|P37122|C76A2_SOLME Cytochrome P450 76A2 OS=Solanum melongena GN=CYP76A2 PE=2 SV=1	tr|B9SRM8|B9SRM8_RICCO Cytochrome P450, putative OS=Ricinus communis GN=RCOM_0841220 PE=3 SV=1	GO:0033772,flavonoid 3',5'-hydroxylase activity;GO:0009055,electron carrier activity;GO:0020037,heme binding;GO:0004497,monooxygenase activity;GO:0005506,iron ion binding;GO:0016705,oxidoreductase activity, acting on paired donors, with incorporation or reduction of molecular oxygen	-
comp192178_c0_seq1	438	-	-	gnl|CDD|165828 PLN02183, PLN02183, ferulate 5-hydroxylase.	gnl|CDD|225035 COG2124, CypX, Cytochrome P450 [Secondary metabolites biosynthesis, transport, and catabolism].	gnl|CDD|228106 KOG0156, KOG0156, KOG0156, Cytochrome P450 CYP2 subfamily [Secondary metabolites biosynthesis, transport and catabolism].	ref|XP_004246901.1| PREDICTED: cytochrome P450 76A2-like [Solanum lycopersicum]	gnl|CDD|215689 pfam00067, p450, Cytochrome P450. Cytochrome P450s are haem-thiolate proteins involved in the oxidative degradation of various compounds. They are particularly well known for their role in the degradation of environmental toxins and mutagens. They can be divided into 4 classes, according to the method by which electrons from NAD(P)H are delivered to the catalytic site. Sequence con…	sp|P37122|C76A2_SOLME Cytochrome P450 76A2 OS=Solanum melongena GN=CYP76A2 PE=2 SV=1	tr|M0ZSE5|M0ZSE5_SOLTU Uncharacterized protein OS=Solanum tuberosum GN=PGSC0003DMG400002726 PE=3 SV=1	GO:0009055,electron carrier activity;GO:0020037,heme binding;GO:0004497,monooxygenase activity;GO:0005506,iron ion binding;GO:0016705,oxidoreductase activity, acting on paired donors, with incorporation or reduction of molecular oxygen	-
comp19399_c0_seq1	207	-	-	-	-	-	gb|EOY08091.1| Cytochrome P450 76A2 [Theobroma cacao]	-	sp|P37122|C76A2_SOLME Cytochrome P450 76A2 OS=Solanum melongena GN=CYP76A2 PE=2 SV=1	tr|Q8H0I7|Q8H0I7_PETHY Cytochrome P450 OS=Petunia hybrida GN=IMT-6 PE=2 SV=1	GO:0009055,electron carrier activity;GO:0020037,heme binding;GO:0004497,monooxygenase activity;GO:0005506,iron ion binding;GO:0016705,oxidoreductase activity, acting on paired donors, with incorporation or reduction of molecular oxygen	-
comp19399_c1_seq1	242	-	-	-	-	-	dbj|BAC53892.1| cytochrome P450 [Petunia x hybrida]	-	sp|P37122|C76A2_SOLME Cytochrome P450 76A2 OS=Solanum melongena GN=CYP76A2 PE=2 SV=1	tr|Q8H0I7|Q8H0I7_PETHY Cytochrome P450 OS=Petunia hybrida GN=IMT-6 PE=2 SV=1	GO:0009055,electron carrier activity;GO:0020037,heme binding;GO:0004497,monooxygenase activity;GO:0005506,iron ion binding;GO:0016705,oxidoreductase activity, acting on paired donors, with incorporation or reduction of molecular oxygen	-
comp195970_c0_seq1	231	-	-	gnl|CDD|177725 PLN00110, PLN00110, flavonoid 3',5'-hydroxylase (F3'5'H); Provisional.	-	gnl|CDD|228106 KOG0156, KOG0156, KOG0156, Cytochrome P450 CYP2 subfamily [Secondary metabolites biosynthesis, transport and catabolism].	ref|XP_004298300.1| PREDICTED: geraniol 8-hydroxylase-like [Fragaria vesca subsp. vesca]	gnl|CDD|215689 pfam00067, p450, Cytochrome P450. Cytochrome P450s are haem-thiolate proteins involved in the oxidative degradation of various compounds. They are particularly well known for their role in the degradation of environmental toxins and mutagens. They can be divided into 4 classes, according to the method by which electrons from NAD(P)H are delivered to the catalytic site. Sequence con…	sp|D1MI46|C76BA_SWEMU Geraniol 8-hydroxylase OS=Swertia mussotii GN=CYP76B10 PE=1 SV=1	tr|F6I341|F6I341_VITVI Putative uncharacterized protein OS=Vitis vinifera GN=VIT_15s0048g01470 PE=4 SV=1	GO:0016099,monoterpenoid biosynthetic process;GO:0009055,electron carrier activity;GO:0020037,heme binding;GO:0005789,endoplasmic reticulum membrane;GO:0016709,oxidoreductase activity, acting on paired donors, with incorporation or reduction of molecular oxygen, NAD(P)H as one donor, and incorporation of one atom of oxygen;GO:0005506,iron ion binding;GO:0016705,oxidoreductase activity, acting on …	-
comp22347_c0_seq1	490	-	-	gnl|CDD|215583 PLN03112, PLN03112, cytochrome P450 family protein; Provisional.	-	-	ref|XP_004249632.1| PREDICTED: cytochrome P450 76A2-like [Solanum lycopersicum]	-	sp|P37122|C76A2_SOLME Cytochrome P450 76A2 OS=Solanum melongena GN=CYP76A2 PE=2 SV=1	tr|K4D3Y4|K4D3Y4_SOLLC Uncharacterized protein OS=Solanum lycopersicum GN=Solyc10g085500.1 PE=3 SV=1	GO:0009055,electron carrier activity;GO:0020037,heme binding;GO:0004497,monooxygenase activity;GO:0005506,iron ion binding;GO:0016705,oxidoreductase activity, acting on paired donors, with incorporation or reduction of molecular oxygen	-
comp226100_c0_seq1	266	LOC100266647	cytochrome P450 76A2-like	gnl|CDD|177725 PLN00110, PLN00110, flavonoid 3',5'-hydroxylase (F3'5'H); Provisional.	-	-	ref|XP_002277595.2| PREDICTED: cytochrome P450 76A2-like [Vitis vinifera]	-	sp|P37121|C76A1_SOLME Cytochrome P450 76A1 (Fragment) OS=Solanum melongena GN=CYP76A1 PE=2 SV=1	tr|F6HKG4|F6HKG4_VITVI Putative uncharacterized protein OS=Vitis vinifera GN=VIT_08s0007g04070 PE=4 SV=1	GO:0009055,electron carrier activity;GO:0020037,heme binding;GO:0004497,monooxygenase activity;GO:0005506,iron ion binding;GO:0016705,oxidoreductase activity, acting on paired donors, with incorporation or reduction of molecular oxygen	-
comp24453_c0_seq1	492	-	-	gnl|CDD|165828 PLN02183, PLN02183, ferulate 5-hydroxylase.	-	gnl|CDD|228106 KOG0156, KOG0156, KOG0156, Cytochrome P450 CYP2 subfamily [Secondary metabolites biosynthesis, transport and catabolism].	gb|AFK39641.1| unknown [Lotus japonicus]	gnl|CDD|215689 pfam00067, p450, Cytochrome P450. Cytochrome P450s are haem-thiolate proteins involved in the oxidative degradation of various compounds. They are particularly well known for their role in the degradation of environmental toxins and mutagens. They can be divided into 4 classes, according to the method by which electrons from NAD(P)H are delivered to the catalytic site. Sequence con…	sp|O64635|C76C4_ARATH Cytochrome P450 76C4 OS=Arabidopsis thaliana GN=CYP76C4 PE=3 SV=1	tr|I3SH99|I3SH99_LOTJA Uncharacterized protein OS=Lotus japonicus PE=2 SV=1	GO:0009055,electron carrier activity;GO:0020037,heme binding;GO:0004497,monooxygenase activity;GO:0005506,iron ion binding;GO:0016705,oxidoreductase activity, acting on paired donors, with incorporation or reduction of molecular oxygen;GO:0016021,integral to membrane	-
comp266259_c0_seq1	269	-	-	gnl|CDD|215583 PLN03112, PLN03112, cytochrome P450 family protein; Provisional.	-	gnl|CDD|228106 KOG0156, KOG0156, KOG0156, Cytochrome P450 CYP2 subfamily [Secondary metabolites biosynthesis, transport and catabolism].	emb|CBI30232.3| unnamed protein product [Vitis vinifera]	-	sp|P37122|C76A2_SOLME Cytochrome P450 76A2 OS=Solanum melongena GN=CYP76A2 PE=2 SV=1	tr|A5BEF7|A5BEF7_VITVI Putative uncharacterized protein OS=Vitis vinifera GN=VITISV_028823 PE=3 SV=1	GO:0009055,electron carrier activity;GO:0020037,heme binding;GO:0004497,monooxygenase activity;GO:0005506,iron ion binding;GO:0016705,oxidoreductase activity, acting on paired donors, with incorporation or reduction of molecular oxygen	-
comp27501_c0_seq1	421	CYP76C5	cytochrome P450, family 76, subfamily C, polypeptide 5	gnl|CDD|215371 PLN02687, PLN02687, flavonoid 3'-monooxygenase.	gnl|CDD|225035 COG2124, CypX, Cytochrome P450 [Secondary metabolites biosynthesis, transport, and catabolism].	gnl|CDD|228106 KOG0156, KOG0156, KOG0156, Cytochrome P450 CYP2 subfamily [Secondary metabolites biosynthesis, transport and catabolism].	ref|NP_174634.1| cytochrome P450, family 76, subfamily C, polypeptide 5 [Arabidopsis thaliana] gb|AEE31619.1| cytochrome P450, family 76, subfamily C, polypeptide 5 [Arabidopsis thaliana]	gnl|CDD|215689 pfam00067, p450, Cytochrome P450. Cytochrome P450s are haem-thiolate proteins involved in the oxidative degradation of various compounds. They are particularly well known for their role in the degradation of environmental toxins and mutagens. They can be divided into 4 classes, according to the method by which electrons from NAD(P)H are delivered to the catalytic site. Sequence con…	sp|O64637|C76C2_ARATH Cytochrome P450 76C2 OS=Arabidopsis thaliana GN=CYP76C2 PE=2 SV=1	tr|F4HRA1|F4HRA1_ARATH Cytochrome P450, family 76, subfamily C, polypeptide 5 OS=Arabidopsis thaliana GN=CYP76C5 PE=3 SV=1	GO:0009055,electron carrier activity;GO:0020037,heme binding;GO:0004497,monooxygenase activity;GO:0005506,iron ion binding;GO:0016705,oxidoreductase activity, acting on paired donors, with incorporation or reduction of molecular oxygen;GO:0016021,integral to membrane	-
comp27501_c1_seq1	319	MTR_1g031700	Cytochrome P450 monooxygenase	gnl|CDD|165828 PLN02183, PLN02183, ferulate 5-hydroxylase.	-	-	ref|XP_003589660.1| Cytochrome P450 monooxygenase [Medicago truncatula] gb|AES59911.1| Cytochrome P450 monooxygenase [Medicago truncatula]	-	sp|Q8VWZ7|C76B6_CATRO Geraniol 8-hydroxylase OS=Catharanthus roseus GN=CYP76B6 PE=1 SV=1	tr|G7IA00|G7IA00_MEDTR Cytochrome P450 monooxygenase OS=Medicago truncatula GN=MTR_1g031700 PE=3 SV=1	GO:0016099,monoterpenoid biosynthetic process;GO:0009055,electron carrier activity;GO:0020037,heme binding;GO:0004497,monooxygenase activity;GO:0005789,endoplasmic reticulum membrane;GO:0016709,oxidoreductase activity, acting on paired donors, with incorporation or reduction of molecular oxygen, NAD(P)H as one donor, and incorporation of one atom of oxygen;GO:0005506,iron ion binding;GO:0016705,o…	-
comp27727_c0_seq1	776	-	-	gnl|CDD|215371 PLN02687, PLN02687, flavonoid 3'-monooxygenase.	-	gnl|CDD|228106 KOG0156, KOG0156, KOG0156, Cytochrome P450 CYP2 subfamily [Secondary metabolites biosynthesis, transport and catabolism].	emb|CBI24736.3| unnamed protein product [Vitis vinifera]	gnl|CDD|215689 pfam00067, p450, Cytochrome P450. Cytochrome P450s are haem-thiolate proteins involved in the oxidative degradation of various compounds. They are particularly well known for their role in the degradation of environmental toxins and mutagens. They can be divided into 4 classes, according to the method by which electrons from NAD(P)H are delivered to the catalytic site. Sequence con…	sp|Q8VWZ7|C76B6_CATRO Geraniol 8-hydroxylase OS=Catharanthus roseus GN=CYP76B6 PE=1 SV=1	tr|F6HAZ2|F6HAZ2_VITVI Putative uncharacterized protein OS=Vitis vinifera GN=VIT_05s0094g01180 PE=3 SV=1	GO:0016099,monoterpenoid biosynthetic process;GO:0009055,electron carrier activity;GO:0020037,heme binding;GO:0004497,monooxygenase activity;GO:0005789,endoplasmic reticulum membrane;GO:0016709,oxidoreductase activity, acting on paired donors, with incorporation or reduction of molecular oxygen, NAD(P)H as one donor, and incorporation of one atom of oxygen;GO:0005506,iron ion binding;GO:0016705,o…	-
comp30336_c0_seq1	709	LOC100266067	cytochrome P450 76C4-like	gnl|CDD|215371 PLN02687, PLN02687, flavonoid 3'-monooxygenase.	gnl|CDD|225035 COG2124, CypX, Cytochrome P450 [Secondary metabolites biosynthesis, transport, and catabolism].	gnl|CDD|228106 KOG0156, KOG0156, KOG0156, Cytochrome P450 CYP2 subfamily [Secondary metabolites biosynthesis, transport and catabolism].	ref|XP_002276121.1| PREDICTED: cytochrome P450 76C4-like [Vitis vinifera]	gnl|CDD|215689 pfam00067, p450, Cytochrome P450. Cytochrome P450s are haem-thiolate proteins involved in the oxidative degradation of various compounds. They are particularly well known for their role in the degradation of environmental toxins and mutagens. They can be divided into 4 classes, according to the method by which electrons from NAD(P)H are delivered to the catalytic site. Sequence con…	sp|O64636|C76C1_ARATH Cytochrome P450 76C1 OS=Arabidopsis thaliana GN=CYP76C1 PE=2 SV=1	tr|F6HUK6|F6HUK6_VITVI Putative uncharacterized protein OS=Vitis vinifera GN=VIT_02s0025g04880 PE=2 SV=1	GO:0009055,electron carrier activity;GO:0020037,heme binding;GO:0004497,monooxygenase activity;GO:0005506,iron ion binding;GO:0016705,oxidoreductase activity, acting on paired donors, with incorporation or reduction of molecular oxygen;GO:0016021,integral to membrane	-
comp33785_c0_seq2	957	-	-	gnl|CDD|215371 PLN02687, PLN02687, flavonoid 3'-monooxygenase.	gnl|CDD|225035 COG2124, CypX, Cytochrome P450 [Secondary metabolites biosynthesis, transport, and catabolism].	gnl|CDD|228106 KOG0156, KOG0156, KOG0156, Cytochrome P450 CYP2 subfamily [Secondary metabolites biosynthesis, transport and catabolism].	gb|AAQ05825.1|AF479661_1 cytochrome P450 [Pastinaca sativa]	gnl|CDD|215689 pfam00067, p450, Cytochrome P450. Cytochrome P450s are haem-thiolate proteins involved in the oxidative degradation of various compounds. They are particularly well known for their role in the degradation of environmental toxins and mutagens. They can be divided into 4 classes, according to the method by which electrons from NAD(P)H are delivered to the catalytic site. Sequence con…	sp|D1MI46|C76BA_SWEMU Geraniol 8-hydroxylase OS=Swertia mussotii GN=CYP76B10 PE=1 SV=1	tr|Q71KT6|Q71KT6_PASSA Cytochrome P450 OS=Pastinaca sativa GN=CYP76B7 PE=2 SV=1	GO:0016099,monoterpenoid biosynthetic process;GO:0009055,electron carrier activity;GO:0020037,heme binding;GO:0004497,monooxygenase activity;GO:0005789,endoplasmic reticulum membrane;GO:0016709,oxidoreductase activity, acting on paired donors, with incorporation or reduction of molecular oxygen, NAD(P)H as one donor, and incorporation of one atom of oxygen;GO:0005506,iron ion binding;GO:0016705,o…	-
comp34506_c0_seq1	1181	-	-	gnl|CDD|165828 PLN02183, PLN02183, ferulate 5-hydroxylase.	gnl|CDD|225035 COG2124, CypX, Cytochrome P450 [Secondary metabolites biosynthesis, transport, and catabolism].	gnl|CDD|228106 KOG0156, KOG0156, KOG0156, Cytochrome P450 CYP2 subfamily [Secondary metabolites biosynthesis, transport and catabolism].	ref|XP_004241763.1| PREDICTED: geraniol 8-hydroxylase-like [Solanum lycopersicum]	gnl|CDD|215689 pfam00067, p450, Cytochrome P450. Cytochrome P450s are haem-thiolate proteins involved in the oxidative degradation of various compounds. They are particularly well known for their role in the degradation of environmental toxins and mutagens. They can be divided into 4 classes, according to the method by which electrons from NAD(P)H are delivered to the catalytic site. Sequence con…	sp|Q8VWZ7|C76B6_CATRO Geraniol 8-hydroxylase OS=Catharanthus roseus GN=CYP76B6 PE=1 SV=1	tr|M1BEA8|M1BEA8_SOLTU Uncharacterized protein OS=Solanum tuberosum GN=PGSC0003DMG400016778 PE=3 SV=1	GO:0016099,monoterpenoid biosynthetic process;GO:0009055,electron carrier activity;GO:0020037,heme binding;GO:0005789,endoplasmic reticulum membrane;GO:0016709,oxidoreductase activity, acting on paired donors, with incorporation or reduction of molecular oxygen, NAD(P)H as one donor, and incorporation of one atom of oxygen;GO:0005506,iron ion binding;GO:0016021,integral to membrane	-
comp73635_c0_seq1	975	LOC100257869	cytochrome P450 76A2-like	gnl|CDD|165828 PLN02183, PLN02183, ferulate 5-hydroxylase.	gnl|CDD|225035 COG2124, CypX, Cytochrome P450 [Secondary metabolites biosynthesis, transport, and catabolism].	gnl|CDD|228106 KOG0156, KOG0156, KOG0156, Cytochrome P450 CYP2 subfamily [Secondary metabolites biosynthesis, transport and catabolism].	ref|XP_002277746.1| PREDICTED: cytochrome P450 76A2 [Vitis vinifera]	gnl|CDD|215689 pfam00067, p450, Cytochrome P450. Cytochrome P450s are haem-thiolate proteins involved in the oxidative degradation of various compounds. They are particularly well known for their role in the degradation of environmental toxins and mutagens. They can be divided into 4 classes, according to the method by which electrons from NAD(P)H are delivered to the catalytic site. Sequence con…	sp|P37121|C76A1_SOLME Cytochrome P450 76A1 (Fragment) OS=Solanum melongena GN=CYP76A1 PE=2 SV=1	tr|B9SRM6|B9SRM6_RICCO Cytochrome P450, putative OS=Ricinus communis GN=RCOM_0841200 PE=3 SV=1	GO:0033772,flavonoid 3',5'-hydroxylase activity;GO:0009055,electron carrier activity;GO:0020037,heme binding;GO:0004497,monooxygenase activity;GO:0005506,iron ion binding;GO:0016705,oxidoreductase activity, acting on paired donors, with incorporation or reduction of molecular oxygen	-
comp35021_c0_seq2	309	-	-	gnl|CDD|215583 PLN03112, PLN03112, cytochrome P450 family protein; Provisional.	-	-	sp|P37122.1|C76A2_SOLME RecName: Full=Cytochrome P450 76A2; AltName: Full=CYPLXXVIA2; AltName: Full=Cytochrome P-450EG7 emb|CAA50648.1| P450 hydroxylase [Solanum melongena]	-	sp|P37122|C76A2_SOLME Cytochrome P450 76A2 OS=Solanum melongena GN=CYP76A2 PE=2 SV=1	tr|K4D3Y4|K4D3Y4_SOLLC Uncharacterized protein OS=Solanum lycopersicum GN=Solyc10g085500.1 PE=3 SV=1	GO:0009055,electron carrier activity;GO:0020037,heme binding;GO:0004497,monooxygenase activity;GO:0005506,iron ion binding;GO:0016705,oxidoreductase activity, acting on paired donors, with incorporation or reduction of molecular oxygen	-
comp36274_c0_seq1	2024	LOC100257869	cytochrome P450 76A2-like	gnl|CDD|215371 PLN02687, PLN02687, flavonoid 3'-monooxygenase.	gnl|CDD|225035 COG2124, CypX, Cytochrome P450 [Secondary metabolites biosynthesis, transport, and catabolism].	gnl|CDD|228106 KOG0156, KOG0156, KOG0156, Cytochrome P450 CYP2 subfamily [Secondary metabolites biosynthesis, transport and catabolism].	ref|XP_002277746.1| PREDICTED: cytochrome P450 76A2 [Vitis vinifera]	gnl|CDD|215689 pfam00067, p450, Cytochrome P450. Cytochrome P450s are haem-thiolate proteins involved in the oxidative degradation of various compounds. They are particularly well known for their role in the degradation of environmental toxins and mutagens. They can be divided into 4 classes, according to the method by which electrons from NAD(P)H are delivered to the catalytic site. Sequence con…	sp|P37122|C76A2_SOLME Cytochrome P450 76A2 OS=Solanum melongena GN=CYP76A2 PE=2 SV=1	tr|M0ZSE5|M0ZSE5_SOLTU Uncharacterized protein OS=Solanum tuberosum GN=PGSC0003DMG400002726 PE=3 SV=1	GO:0009055,electron carrier activity;GO:0020037,heme binding;GO:0004497,monooxygenase activity;GO:0005506,iron ion binding;GO:0016705,oxidoreductase activity, acting on paired donors, with incorporation or reduction of molecular oxygen	ko00903,Limonene and pinene degradation;ko00945,Stilbenoid, diarylheptanoid and gingerol biosynthesis;ko00627,Aminobenzoate degradation;ko00363,Bisphenol degradation;ko00624,Polycyclic aromatic hydrocarbon degradation
comp35021_c1_seq5	1563	-	-	gnl|CDD|177725 PLN00110, PLN00110, flavonoid 3',5'-hydroxylase (F3'5'H); Provisional.	gnl|CDD|225035 COG2124, CypX, Cytochrome P450 [Secondary metabolites biosynthesis, transport, and catabolism].	gnl|CDD|228106 KOG0156, KOG0156, KOG0156, Cytochrome P450 CYP2 subfamily [Secondary metabolites biosynthesis, transport and catabolism].	gb|EOY08091.1| Cytochrome P450 76A2 [Theobroma cacao]	gnl|CDD|215689 pfam00067, p450, Cytochrome P450. Cytochrome P450s are haem-thiolate proteins involved in the oxidative degradation of various compounds. They are particularly well known for their role in the degradation of environmental toxins and mutagens. They can be divided into 4 classes, according to the method by which electrons from NAD(P)H are delivered to the catalytic site. Sequence con…	sp|P37122|C76A2_SOLME Cytochrome P450 76A2 OS=Solanum melongena GN=CYP76A2 PE=2 SV=1	tr|B9HCH6|B9HCH6_POPTR Cytochrome P450 OS=Populus trichocarpa GN=CYP76A8 PE=3 SV=1	GO:0009055,electron carrier activity;GO:0020037,heme binding;GO:0004497,monooxygenase activity;GO:0005506,iron ion binding;GO:0016705,oxidoreductase activity, acting on paired donors, with incorporation or reduction of molecular oxygen	-
comp918_c0_seq1	359	CYP76T2	cytochrome P450	-	-	-	ref|XP_002301305.1| cytochrome P450 [Populus trichocarpa] gb|EEE80578.1| cytochrome P450 [Populus trichocarpa]	-	sp|D1MI46|C76BA_SWEMU Geraniol 8-hydroxylase OS=Swertia mussotii GN=CYP76B10 PE=1 SV=1	tr|F6I343|F6I343_VITVI Putative uncharacterized protein OS=Vitis vinifera GN=VIT_15s0048g01440 PE=4 SV=1	GO:0009055,electron carrier activity;GO:0005789,endoplasmic reticulum membrane;GO:0016709,oxidoreductase activity, acting on paired donors, with incorporation or reduction of molecular oxygen, NAD(P)H as one donor, and incorporation of one atom of oxygen;GO:0005506,iron ion binding;GO:0016705,oxidoreductase activity, acting on paired donors, with incorporation or reduction of molecular oxygen;GO:…	-
comp35196_c1_seq1	1044	-	-	gnl|CDD|215371 PLN02687, PLN02687, flavonoid 3'-monooxygenase.	-	gnl|CDD|228106 KOG0156, KOG0156, KOG0156, Cytochrome P450 CYP2 subfamily [Secondary metabolites biosynthesis, transport and catabolism].	gb|ABF94965.1| Cytochrome P450 family protein, expressed [Oryza sativa Japonica Group] gb|EAZ26270.1| hypothetical protein OsJ_10139 [Oryza sativa Japonica Group]	gnl|CDD|215689 pfam00067, p450, Cytochrome P450. Cytochrome P450s are haem-thiolate proteins involved in the oxidative degradation of various compounds. They are particularly well known for their role in the degradation of environmental toxins and mutagens. They can be divided into 4 classes, according to the method by which electrons from NAD(P)H are delivered to the catalytic site. Sequence con…	sp|D1MI46|C76BA_SWEMU Geraniol 8-hydroxylase OS=Swertia mussotii GN=CYP76B10 PE=1 SV=1	tr|I1P9G9|I1P9G9_ORYGL Uncharacterized protein OS=Oryza glaberrima PE=3 SV=1	GO:0016099,monoterpenoid biosynthetic process;GO:0009055,electron carrier activity;GO:0020037,heme binding;GO:0004497,monooxygenase activity;GO:0005789,endoplasmic reticulum membrane;GO:0016709,oxidoreductase activity, acting on paired donors, with incorporation or reduction of molecular oxygen, NAD(P)H as one donor, and incorporation of one atom of oxygen;GO:0005506,iron ion binding;GO:0016705,o…	-
comp35907_c0_seq1	1758	-	-	gnl|CDD|215371 PLN02687, PLN02687, flavonoid 3'-monooxygenase.	gnl|CDD|225035 COG2124, CypX, Cytochrome P450 [Secondary metabolites biosynthesis, transport, and catabolism].	gnl|CDD|228106 KOG0156, KOG0156, KOG0156, Cytochrome P450 CYP2 subfamily [Secondary metabolites biosynthesis, transport and catabolism].	gb|AAQ05825.1|AF479661_1 cytochrome P450 [Pastinaca sativa]	gnl|CDD|215689 pfam00067, p450, Cytochrome P450. Cytochrome P450s are haem-thiolate proteins involved in the oxidative degradation of various compounds. They are particularly well known for their role in the degradation of environmental toxins and mutagens. They can be divided into 4 classes, according to the method by which electrons from NAD(P)H are delivered to the catalytic site. Sequence con…	sp|D1MI46|C76BA_SWEMU Geraniol 8-hydroxylase OS=Swertia mussotii GN=CYP76B10 PE=1 SV=1	tr|Q71KT6|Q71KT6_PASSA Cytochrome P450 OS=Pastinaca sativa GN=CYP76B7 PE=2 SV=1	GO:0016099,monoterpenoid biosynthetic process;GO:0009055,electron carrier activity;GO:0020037,heme binding;GO:0004497,monooxygenase activity;GO:0005789,endoplasmic reticulum membrane;GO:0016709,oxidoreductase activity, acting on paired donors, with incorporation or reduction of molecular oxygen, NAD(P)H as one donor, and incorporation of one atom of oxygen;GO:0005506,iron ion binding;GO:0016705,o…	-
comp35196_c0_seq1	1030	LOC100264407	cytochrome P450 76C4-like	gnl|CDD|165828 PLN02183, PLN02183, ferulate 5-hydroxylase.	gnl|CDD|225035 COG2124, CypX, Cytochrome P450 [Secondary metabolites biosynthesis, transport, and catabolism].	gnl|CDD|228106 KOG0156, KOG0156, KOG0156, Cytochrome P450 CYP2 subfamily [Secondary metabolites biosynthesis, transport and catabolism].	ref|XP_002271420.2| PREDICTED: LOW QUALITY PROTEIN: cytochrome P450 76C4-like [Vitis vinifera]	gnl|CDD|215689 pfam00067, p450, Cytochrome P450. Cytochrome P450s are haem-thiolate proteins involved in the oxidative degradation of various compounds. They are particularly well known for their role in the degradation of environmental toxins and mutagens. They can be divided into 4 classes, according to the method by which electrons from NAD(P)H are delivered to the catalytic site. Sequence con…	sp|O64638|C76C3_ARATH Cytochrome P450 76C3 OS=Arabidopsis thaliana GN=CYP76C3 PE=2 SV=2	tr|M1BEA7|M1BEA7_SOLTU Uncharacterized protein OS=Solanum tuberosum GN=PGSC0003DMG400016778 PE=3 SV=1	GO:0009055,electron carrier activity;GO:0020037,heme binding;GO:0004497,monooxygenase activity;GO:0005506,iron ion binding;GO:0016705,oxidoreductase activity, acting on paired donors, with incorporation or reduction of molecular oxygen;GO:0016021,integral to membrane	-
CYP77
Gene_ID	Length	Gene	Description	CDD	COG	KOG	NR	Pfam	Swissprot	Tremble	GO	Pathway
comp28836_c0_seq1	732	-	-	gnl|CDD|215086 PLN00168, PLN00168, Cytochrome P450; Provisional.	gnl|CDD|225035 COG2124, CypX, Cytochrome P450 [Secondary metabolites biosynthesis, transport, and catabolism].	gnl|CDD|228106 KOG0156, KOG0156, KOG0156, Cytochrome P450 CYP2 subfamily [Secondary metabolites biosynthesis, transport and catabolism].	ref|XP_004250487.1| PREDICTED: cytochrome P450 77A1-like [Solanum lycopersicum]	gnl|CDD|215689 pfam00067, p450, Cytochrome P450. Cytochrome P450s are haem-thiolate proteins involved in the oxidative degradation of various compounds. They are particularly well known for their role in the degradation of environmental toxins and mutagens. They can be divided into 4 classes, according to the method by which electrons from NAD(P)H are delivered to the catalytic site. Sequence con…	sp|P37123|C77A1_SOLME Cytochrome P450 77A1 (Fragment) OS=Solanum melongena GN=CYP77A1 PE=2 SV=1	tr|M1CLZ5|M1CLZ5_SOLTU Uncharacterized protein OS=Solanum tuberosum GN=PGSC0003DMG400027340 PE=3 SV=1	GO:0009055,electron carrier activity;GO:0020037,heme binding;GO:0004497,monooxygenase activity;GO:0005506,iron ion binding;GO:0016705,oxidoreductase activity, acting on paired donors, with incorporation or reduction of molecular oxygen	-
comp23036_c1_seq1	377	-	-	gnl|CDD|215086 PLN00168, PLN00168, Cytochrome P450; Provisional.	-	gnl|CDD|228106 KOG0156, KOG0156, KOG0156, Cytochrome P450 CYP2 subfamily [Secondary metabolites biosynthesis, transport and catabolism].	emb|CAN65790.1| hypothetical protein VITISV_042049 [Vitis vinifera]	gnl|CDD|215689 pfam00067, p450, Cytochrome P450. Cytochrome P450s are haem-thiolate proteins involved in the oxidative degradation of various compounds. They are particularly well known for their role in the degradation of environmental toxins and mutagens. They can be divided into 4 classes, according to the method by which electrons from NAD(P)H are delivered to the catalytic site. Sequence con…	sp|P37123|C77A1_SOLME Cytochrome P450 77A1 (Fragment) OS=Solanum melongena GN=CYP77A1 PE=2 SV=1	tr|A5BLL1|A5BLL1_VITVI Putative uncharacterized protein OS=Vitis vinifera GN=VITISV_042049 PE=2 SV=1	GO:0048868,pollen tube development;GO:0009055,electron carrier activity;GO:0020037,heme binding;GO:0009908,flower development;GO:0010143,cutin biosynthetic process;GO:0004497,monooxygenase activity;GO:0005506,iron ion binding;GO:0009567,double fertilization forming a zygote and endosperm;GO:0016705,oxidoreductase activity, acting on paired donors, with incorporation or reduction of molecular oxyg…	-
comp10773_c0_seq1	470	-	-	gnl|CDD|215086 PLN00168, PLN00168, Cytochrome P450; Provisional.	-	gnl|CDD|228106 KOG0156, KOG0156, KOG0156, Cytochrome P450 CYP2 subfamily [Secondary metabolites biosynthesis, transport and catabolism].	emb|CAN65790.1| hypothetical protein VITISV_042049 [Vitis vinifera]	gnl|CDD|215689 pfam00067, p450, Cytochrome P450. Cytochrome P450s are haem-thiolate proteins involved in the oxidative degradation of various compounds. They are particularly well known for their role in the degradation of environmental toxins and mutagens. They can be divided into 4 classes, according to the method by which electrons from NAD(P)H are delivered to the catalytic site. Sequence con…	sp|P37123|C77A1_SOLME Cytochrome P450 77A1 (Fragment) OS=Solanum melongena GN=CYP77A1 PE=2 SV=1	tr|A5BLL1|A5BLL1_VITVI Putative uncharacterized protein OS=Vitis vinifera GN=VITISV_042049 PE=2 SV=1	GO:0005506,iron ion binding;GO:0048868,pollen tube development;GO:0009567,double fertilization forming a zygote and endosperm;GO:0016705,oxidoreductase activity, acting on paired donors, with incorporation or reduction of molecular oxygen;GO:0005739,mitochondrion;GO:0009055,electron carrier activity;GO:0020037,heme binding;GO:0009908,flower development;GO:0010143,cutin biosynthetic process;GO:000…	-
comp23036_c0_seq1	511	-	-	gnl|CDD|215086 PLN00168, PLN00168, Cytochrome P450; Provisional.	-	-	sp|O48928.1|C77A3_SOYBN RecName: Full=Cytochrome P450 77A3 gb|AAB94593.1| CYP77A3p [Glycine max]	-	sp|O48928|C77A3_SOYBN Cytochrome P450 77A3 OS=Glycine max GN=CYP77A3 PE=2 SV=1	tr|I1LCR6|I1LCR6_SOYBN Uncharacterized protein OS=Glycine max PE=3 SV=1	GO:0009055,electron carrier activity;GO:0020037,heme binding;GO:0004497,monooxygenase activity;GO:0005506,iron ion binding;GO:0016705,oxidoreductase activity, acting on paired donors, with incorporation or reduction of molecular oxygen	-
comp20184_c0_seq1	373	-	-	gnl|CDD|215086 PLN00168, PLN00168, Cytochrome P450; Provisional.	-	-	ref|XP_004307039.1| PREDICTED: cytochrome P450 77A3-like [Fragaria vesca subsp. vesca]	-	sp|Q9LZ31|C77A4_ARATH Cytochrome P450 77A4 OS=Arabidopsis thaliana GN=CYP77A4 PE=2 SV=1	tr|M5XMD8|M5XMD8_PRUPE Uncharacterized protein OS=Prunus persica GN=PRUPE_ppa004373mg PE=4 SV=1	GO:0009055,electron carrier activity;GO:0020037,heme binding;GO:0004497,monooxygenase activity;GO:0019395,fatty acid oxidation;GO:0005506,iron ion binding;GO:0016705,oxidoreductase activity, acting on paired donors, with incorporation or reduction of molecular oxygen;GO:0016021,integral to membrane	-
CYP78
Gene_ID	Length	Gene	Description	CDD	COG	KOG	NR	Pfam	Swissprot	Tremble	GO	Pathway
comp141003_c0_seq1	690	-	-	gnl|CDD|178550 PLN02966, PLN02966, cytochrome P450 83A1.	gnl|CDD|225035 COG2124, CypX, Cytochrome P450 [Secondary metabolites biosynthesis, transport, and catabolism].	gnl|CDD|228106 KOG0156, KOG0156, KOG0156, Cytochrome P450 CYP2 subfamily [Secondary metabolites biosynthesis, transport and catabolism].	ref|XP_004236064.1| PREDICTED: cytochrome P450 78A4-like [Solanum lycopersicum]	gnl|CDD|215689 pfam00067, p450, Cytochrome P450. Cytochrome P450s are haem-thiolate proteins involved in the oxidative degradation of various compounds. They are particularly well known for their role in the degradation of environmental toxins and mutagens. They can be divided into 4 classes, according to the method by which electrons from NAD(P)H are delivered to the catalytic site. Sequence con…	sp|Q9LMX7|C78A5_ARATH Cytochrome P450 78A5 OS=Arabidopsis thaliana GN=CYP78A5 PE=2 SV=1	tr|M1CAH2|M1CAH2_SOLTU Uncharacterized protein OS=Solanum tuberosum GN=PGSC0003DMG400024630 PE=3 SV=1	GO:0005783,endoplasmic reticulum;GO:0048437,floral organ development;GO:0040009,regulation of growth rate;GO:0035265,organ growth;GO:0009055,electron carrier activity;GO:0020037,heme binding;GO:0010075,regulation of meristem growth;GO:0004497,monooxygenase activity;GO:0005506,iron ion binding;GO:0046622,positive regulation of organ growth;GO:0016705,oxidoreductase activity, acting on paired donor…	-
comp114014_c0_seq1	413	ARALYDRAFT_483830	CYP78A6	-	-	-	ref|XP_002882080.1| CYP78A6 [Arabidopsis lyrata subsp. lyrata] gb|EFH58339.1| CYP78A6 [Arabidopsis lyrata subsp. lyrata]	-	sp|Q9ZNR0|C78A6_ARATH Cytochrome P450 78A6 OS=Arabidopsis thaliana GN=CYP78A6 PE=2 SV=1	tr|M4FDU6|M4FDU6_BRARP Uncharacterized protein OS=Brassica rapa subsp. pekinensis GN=Bra039267 PE=3 SV=1	GO:0048316,seed development;GO:0009055,electron carrier activity;GO:0020037,heme binding;GO:0004497,monooxygenase activity;GO:0005506,iron ion binding;GO:0016705,oxidoreductase activity, acting on paired donors, with incorporation or reduction of molecular oxygen	-
comp159086_c0_seq1	303	CYP78A22	cytochrome P450	gnl|CDD|215371 PLN02687, PLN02687, flavonoid 3'-monooxygenase.	-	gnl|CDD|228106 KOG0156, KOG0156, KOG0156, Cytochrome P450 CYP2 subfamily [Secondary metabolites biosynthesis, transport and catabolism].	ref|XP_002297948.1| cytochrome P450 [Populus trichocarpa] gb|EEE82753.1| cytochrome P450 [Populus trichocarpa]	gnl|CDD|215689 pfam00067, p450, Cytochrome P450. Cytochrome P450s are haem-thiolate proteins involved in the oxidative degradation of various compounds. They are particularly well known for their role in the degradation of environmental toxins and mutagens. They can be divided into 4 classes, according to the method by which electrons from NAD(P)H are delivered to the catalytic site. Sequence con…	sp|Q9SLP1|C78A9_ARATH Cytochrome P450 78A9 OS=Arabidopsis thaliana GN=CYP78A9 PE=2 SV=1	tr|B9GK76|B9GK76_POPTR Cytochrome P450 OS=Populus trichocarpa GN=CYP78A22 PE=3 SV=1	GO:0009055,electron carrier activity;GO:0020037,heme binding;GO:0004497,monooxygenase activity;GO:0010154,fruit development;GO:0005506,iron ion binding;GO:0016705,oxidoreductase activity, acting on paired donors, with incorporation or reduction of molecular oxygen	-
CYP704
Gene_ID	Length	Gene	Description	CDD	COG	KOG	NR	Pfam	Swissprot	Tremble	GO	Pathway
comp32655_c0_seq1	1758	LOC100247993	cytochrome P450 704C1-like	gnl|CDD|215627 PLN03195, PLN03195, fatty acid omega-hydroxylase; Provisional.	-	gnl|CDD|228107 KOG0157, KOG0157, KOG0157, Cytochrome P450 CYP4/CYP19/CYP26 subfamilies [Secondary metabolites biosynthesis, transport and catabolism, Lipid transport and metabolism].	ref|XP_002270428.1| PREDICTED: cytochrome P450 704C1-like [Vitis vinifera]	gnl|CDD|215689 pfam00067, p450, Cytochrome P450. Cytochrome P450s are haem-thiolate proteins involved in the oxidative degradation of various compounds. They are particularly well known for their role in the degradation of environmental toxins and mutagens. They can be divided into 4 classes, according to the method by which electrons from NAD(P)H are delivered to the catalytic site. Sequence con…	sp|Q50EK3|C04C1_PINTA Cytochrome P450 704C1 OS=Pinus taeda GN=CYP704C1 PE=2 SV=1	tr|F6HAR3|F6HAR3_VITVI Putative uncharacterized protein OS=Vitis vinifera GN=VIT_16s0022g02140 PE=3 SV=1	GO:0009055,electron carrier activity;GO:0020037,heme binding;GO:0004497,monooxygenase activity;GO:0005506,iron ion binding;GO:0016705,oxidoreductase activity, acting on paired donors, with incorporation or reduction of molecular oxygen;GO:0016021,integral to membrane	-
comp34667_c1_seq1	1919	-	-	gnl|CDD|215627 PLN03195, PLN03195, fatty acid omega-hydroxylase; Provisional.	-	gnl|CDD|228107 KOG0157, KOG0157, KOG0157, Cytochrome P450 CYP4/CYP19/CYP26 subfamilies [Secondary metabolites biosynthesis, transport and catabolism, Lipid transport and metabolism].	gb|EMJ22148.1| hypothetical protein PRUPE_ppa026124mg [Prunus persica]	-	sp|Q50EK3|C04C1_PINTA Cytochrome P450 704C1 OS=Pinus taeda GN=CYP704C1 PE=2 SV=1	tr|M5XKT9|M5XKT9_PRUPE Uncharacterized protein OS=Prunus persica GN=PRUPE_ppa026124mg PE=4 SV=1	GO:0009055,electron carrier activity;GO:0020037,heme binding;GO:0004497,monooxygenase activity;GO:0005506,iron ion binding;GO:0016705,oxidoreductase activity, acting on paired donors, with incorporation or reduction of molecular oxygen;GO:0016021,integral to membrane	-
comp6111_c0_seq1	296	-	-	gnl|CDD|215235 PLN02426, PLN02426, cytochrome P450, family 94, subfamily C protein.	-	gnl|CDD|228107 KOG0157, KOG0157, KOG0157, Cytochrome P450 CYP4/CYP19/CYP26 subfamilies [Secondary metabolites biosynthesis, transport and catabolism, Lipid transport and metabolism].	gb|AFK36569.1| unknown [Medicago truncatula]	-	sp|Q50EK3|C04C1_PINTA Cytochrome P450 704C1 OS=Pinus taeda GN=CYP704C1 PE=2 SV=1	tr|I3S8H7|I3S8H7_MEDTR Uncharacterized protein OS=Medicago truncatula PE=2 SV=1	GO:0009055,electron carrier activity;GO:0020037,heme binding;GO:0004497,monooxygenase activity;GO:0005506,iron ion binding;GO:0016705,oxidoreductase activity, acting on paired donors, with incorporation or reduction of molecular oxygen;GO:0016021,integral to membrane	-
comp91934_c0_seq1	452	POPTRDRAFT_56982	cytochrome P450	gnl|CDD|215627 PLN03195, PLN03195, fatty acid omega-hydroxylase; Provisional.	-	gnl|CDD|228107 KOG0157, KOG0157, KOG0157, Cytochrome P450 CYP4/CYP19/CYP26 subfamilies [Secondary metabolites biosynthesis, transport and catabolism, Lipid transport and metabolism].	ref|XP_002320071.1| cytochrome P450 [Populus trichocarpa] gb|EEE98386.1| cytochrome P450 [Populus trichocarpa]	-	sp|Q50EK3|C04C1_PINTA Cytochrome P450 704C1 OS=Pinus taeda GN=CYP704C1 PE=2 SV=1	tr|B9IC22|B9IC22_POPTR Cytochrome P450 OS=Populus trichocarpa GN=POPTRDRAFT_56982 PE=3 SV=1	GO:0009055,electron carrier activity;GO:0004497,monooxygenase activity;GO:0005506,iron ion binding;GO:0016705,oxidoreductase activity, acting on paired donors, with incorporation or reduction of molecular oxygen;GO:0005783,endoplasmic reticulum;GO:0020037,heme binding;GO:0016021,integral to membrane	-
CYP707
Gene_ID	Length	Gene	Description	CDD	COG	KOG	NR	Pfam	Swissprot	Tremble	GO	Pathway
comp35268_c1_seq1	506	-	-	gnl|CDD|177847 PLN02196, PLN02196, abscisic acid 8'-hydroxylase.	-	-	gb|AFK79028.1| cytochrome P450 CYP707A67 [Bupleurum chinense]	gnl|CDD|215689 pfam00067, p450, Cytochrome P450. Cytochrome P450s are haem-thiolate proteins involved in the oxidative degradation of various compounds. They are particularly well known for their role in the degradation of environmental toxins and mutagens. They can be divided into 4 classes, according to the method by which electrons from NAD(P)H are delivered to the catalytic site. Sequence con…	sp|Q949P1|ABAH1_ARATH Abscisic acid 8'-hydroxylase 1 OS=Arabidopsis thaliana GN=CYP707A1 PE=2 SV=1	tr|I3VI22|I3VI22_BUPCH Cytochrome P450 CYP707A67 OS=Bupleurum chinense PE=2 SV=1	GO:0010295,(+)-abscisic acid 8'-hydroxylase activity;GO:0009055,electron carrier activity;GO:0020037,heme binding;GO:0004497,monooxygenase activity;GO:0005506,iron ion binding;GO:0006950,response to stress;GO:0016705,oxidoreductase activity, acting on paired donors, with incorporation or reduction of molecular oxygen;GO:0016021,integral to membrane;GO:0046345,abscisic acid catabolic process	-
comp35268_c0_seq3	1417	-	-	gnl|CDD|177847 PLN02196, PLN02196, abscisic acid 8'-hydroxylase.	gnl|CDD|225035 COG2124, CypX, Cytochrome P450 [Secondary metabolites biosynthesis, transport, and catabolism].	gnl|CDD|228631 KOG0684, KOG0684, KOG0684, Cytochrome P450 [Secondary metabolites biosynthesis, transport and catabolism].	gb|AFK79028.1| cytochrome P450 CYP707A67 [Bupleurum chinense]	gnl|CDD|215689 pfam00067, p450, Cytochrome P450. Cytochrome P450s are haem-thiolate proteins involved in the oxidative degradation of various compounds. They are particularly well known for their role in the degradation of environmental toxins and mutagens. They can be divided into 4 classes, according to the method by which electrons from NAD(P)H are delivered to the catalytic site. Sequence con…	sp|Q949P1|ABAH1_ARATH Abscisic acid 8'-hydroxylase 1 OS=Arabidopsis thaliana GN=CYP707A1 PE=2 SV=1	tr|I3VI22|I3VI22_BUPCH Cytochrome P450 CYP707A67 OS=Bupleurum chinense PE=2 SV=1	GO:0010295,(+)-abscisic acid 8'-hydroxylase activity;GO:0009055,electron carrier activity;GO:0020037,heme binding;GO:0004497,monooxygenase activity;GO:0005506,iron ion binding;GO:0006950,response to stress;GO:0016705,oxidoreductase activity, acting on paired donors, with incorporation or reduction of molecular oxygen;GO:0016021,integral to membrane;GO:0046345,abscisic acid catabolic process	ko00906,Carotenoid biosynthesis
comp92081_c0_seq1	778	-	-	gnl|CDD|177847 PLN02196, PLN02196, abscisic acid 8'-hydroxylase.	-	-	gb|AFK79028.1| cytochrome P450 CYP707A67 [Bupleurum chinense]	-	sp|Q9FH76|ABAH3_ARATH Abscisic acid 8'-hydroxylase 3 OS=Arabidopsis thaliana GN=CYP707A3 PE=1 SV=1	tr|I3VI22|I3VI22_BUPCH Cytochrome P450 CYP707A67 OS=Bupleurum chinense PE=2 SV=1	GO:0010295,(+)-abscisic acid 8'-hydroxylase activity;GO:0009055,electron carrier activity;GO:0004497,monooxygenase activity;GO:0009639,response to red or far red light;GO:0009414,response to water deprivation;GO:0005506,iron ion binding;GO:0016705,oxidoreductase activity, acting on paired donors, with incorporation or reduction of molecular oxygen;GO:0032940,secretion by cell;GO:0022900,electron …	-
comp10397_c0_seq1	689	-	-	gnl|CDD|177847 PLN02196, PLN02196, abscisic acid 8'-hydroxylase.	gnl|CDD|225035 COG2124, CypX, Cytochrome P450 [Secondary metabolites biosynthesis, transport, and catabolism].	gnl|CDD|228107 KOG0157, KOG0157, KOG0157, Cytochrome P450 CYP4/CYP19/CYP26 subfamilies [Secondary metabolites biosynthesis, transport and catabolism, Lipid transport and metabolism].	gb|AED99877.1| cytochrome P450 [Panax notoginseng]	gnl|CDD|215689 pfam00067, p450, Cytochrome P450. Cytochrome P450s are haem-thiolate proteins involved in the oxidative degradation of various compounds. They are particularly well known for their role in the degradation of environmental toxins and mutagens. They can be divided into 4 classes, according to the method by which electrons from NAD(P)H are delivered to the catalytic site. Sequence con…	sp|Q9LJK2|ABAH4_ARATH Abscisic acid 8'-hydroxylase 4 OS=Arabidopsis thaliana GN=CYP707A4 PE=2 SV=2	tr|F4YF81|F4YF81_9APIA Cytochrome P450 OS=Panax notoginseng PE=2 SV=1	GO:0005506,iron ion binding;GO:0006950,response to stress;GO:0010295,(+)-abscisic acid 8'-hydroxylase activity;GO:0016705,oxidoreductase activity, acting on paired donors, with incorporation or reduction of molecular oxygen;GO:0016021,integral to membrane;GO:0009055,electron carrier activity;GO:0020037,heme binding;GO:0046345,abscisic acid catabolic process;GO:0004497,monooxygenase activity	-
comp144078_c0_seq1	349	-	-	gnl|CDD|177847 PLN02196, PLN02196, abscisic acid 8'-hydroxylase.	-	-	emb|CBI19518.3| unnamed protein product [Vitis vinifera]	-	sp|Q9LJK2|ABAH4_ARATH Abscisic acid 8'-hydroxylase 4 OS=Arabidopsis thaliana GN=CYP707A4 PE=2 SV=2	tr|B9RYI0|B9RYI0_RICCO Cytochrome P450, putative OS=Ricinus communis GN=RCOM_0813450 PE=3 SV=1	GO:0010295,(+)-abscisic acid 8'-hydroxylase activity;GO:0009055,electron carrier activity;GO:0020037,heme binding;GO:0004497,monooxygenase activity;GO:0005506,iron ion binding;GO:0006950,response to stress;GO:0016705,oxidoreductase activity, acting on paired donors, with incorporation or reduction of molecular oxygen;GO:0016021,integral to membrane;GO:0046345,abscisic acid catabolic process	-
comp185751_c0_seq1	221	-	-	gnl|CDD|177847 PLN02196, PLN02196, abscisic acid 8'-hydroxylase.	-	-	gb|AED99877.1| cytochrome P450 [Panax notoginseng]	-	sp|Q9LJK2|ABAH4_ARATH Abscisic acid 8'-hydroxylase 4 OS=Arabidopsis thaliana GN=CYP707A4 PE=2 SV=2	tr|F4YF81|F4YF81_9APIA Cytochrome P450 OS=Panax notoginseng PE=2 SV=1	GO:0010295,(+)-abscisic acid 8'-hydroxylase activity;GO:0009055,electron carrier activity;GO:0020037,heme binding;GO:0004497,monooxygenase activity;GO:0005506,iron ion binding;GO:0006950,response to stress;GO:0016705,oxidoreductase activity, acting on paired donors, with incorporation or reduction of molecular oxygen;GO:0016021,integral to membrane;GO:0046345,abscisic acid catabolic process	-
comp21622_c0_seq1	1052	-	-	gnl|CDD|177847 PLN02196, PLN02196, abscisic acid 8'-hydroxylase.	gnl|CDD|225035 COG2124, CypX, Cytochrome P450 [Secondary metabolites biosynthesis, transport, and catabolism].	gnl|CDD|228631 KOG0684, KOG0684, KOG0684, Cytochrome P450 [Secondary metabolites biosynthesis, transport and catabolism].	emb|CBI32407.3| unnamed protein product [Vitis vinifera]	gnl|CDD|215689 pfam00067, p450, Cytochrome P450. Cytochrome P450s are haem-thiolate proteins involved in the oxidative degradation of various compounds. They are particularly well known for their role in the degradation of environmental toxins and mutagens. They can be divided into 4 classes, according to the method by which electrons from NAD(P)H are delivered to the catalytic site. Sequence con…	sp|A2Z212|ABAH3_ORYSI Abscisic acid 8'-hydroxylase 3 OS=Oryza sativa subsp. indica GN=CYP707A7 PE=3 SV=1	tr|F6HQA8|F6HQA8_VITVI Putative uncharacterized protein OS=Vitis vinifera GN=VIT_03s0063g00380 PE=3 SV=1	GO:0010295,(+)-abscisic acid 8'-hydroxylase activity;GO:0009055,electron carrier activity;GO:0020037,heme binding;GO:0005506,iron ion binding;GO:0016021,integral to membrane;GO:0046345,abscisic acid catabolic process	ko00906,Carotenoid biosynthesis
comp23018_c1_seq1	220	-	-	gnl|CDD|177847 PLN02196, PLN02196, abscisic acid 8'-hydroxylase.	-	-	ref|XP_004294805.1| PREDICTED: abscisic acid 8'-hydroxylase 4-like [Fragaria vesca subsp. vesca]	-	sp|A2Z212|ABAH3_ORYSI Abscisic acid 8'-hydroxylase 3 OS=Oryza sativa subsp. indica GN=CYP707A7 PE=3 SV=1	tr|K9ZSC3|K9ZSC3_ARAHY ABA-8'-hydroxylase 4 OS=Arachis hypogaea PE=2 SV=1	GO:0010295,(+)-abscisic acid 8'-hydroxylase activity;GO:0009055,electron carrier activity;GO:0020037,heme binding;GO:0005506,iron ion binding;GO:0016021,integral to membrane;GO:0046345,abscisic acid catabolic process	-
comp3123_c0_seq1	318	-	-	gnl|CDD|177847 PLN02196, PLN02196, abscisic acid 8'-hydroxylase.	-	-	emb|CBI19518.3| unnamed protein product [Vitis vinifera]	-	sp|Q0J185|ABAH3_ORYSJ Abscisic acid 8'-hydroxylase 3 OS=Oryza sativa subsp. japonica GN=CYP707A7 PE=2 SV=1	tr|F6H1D3|F6H1D3_VITVI Putative uncharacterized protein OS=Vitis vinifera GN=VIT_18s0001g10500 PE=3 SV=1	GO:0010295,(+)-abscisic acid 8'-hydroxylase activity;GO:0009055,electron carrier activity;GO:0020037,heme binding;GO:0004497,monooxygenase activity;GO:0005506,iron ion binding;GO:0016705,oxidoreductase activity, acting on paired donors, with incorporation or reduction of molecular oxygen;GO:0016021,integral to membrane;GO:0046345,abscisic acid catabolic process	-
CYP710
Gene_ID	Length	Gene	Description	CDD	COG	KOG	NR	Pfam	Swissprot	Tremble	GO	Pathway
comp151603_c0_seq1	341	MTR_2g019640	Cytochrome P450 monooxygenase CYP710A15	-	-	-	ref|XP_003593948.1| Cytochrome P450 monooxygenase CYP710A15 [Medicago truncatula] gb|AES64199.1| Cytochrome P450 monooxygenase CYP710A15 [Medicago truncatula]	-	sp|O64697|C7101_ARATH Cytochrome P450 710A1 OS=Arabidopsis thaliana GN=CYP710A1 PE=1 SV=1	tr|G7IPY1|G7IPY1_MEDTR Cytochrome P450 monooxygenase CYP710A15 OS=Medicago truncatula GN=MTR_2g019640 PE=3 SV=1	GO:0009055,electron carrier activity;GO:0016126,sterol biosynthetic process;GO:0020037,heme binding;GO:0004497,monooxygenase activity;GO:0005506,iron ion binding;GO:0000249,C-22 sterol desaturase activity;GO:0016705,oxidoreductase activity, acting on paired donors, with incorporation or reduction of molecular oxygen;GO:0016021,integral to membrane	ko00100,Steroid biosynthesis
comp358169_c0_seq1	339	LOC100255505	cytochrome P450 710A1-like	-	-	-	ref|XP_002276613.1| PREDICTED: cytochrome P450 710A1-like [Vitis vinifera]	-	sp|O64697|C7101_ARATH Cytochrome P450 710A1 OS=Arabidopsis thaliana GN=CYP710A1 PE=1 SV=1	tr|F6HLR0|F6HLR0_VITVI Putative uncharacterized protein OS=Vitis vinifera GN=VIT_10s0003g03170 PE=3 SV=1	GO:0009055,electron carrier activity;GO:0016126,sterol biosynthetic process;GO:0020037,heme binding;GO:0004497,monooxygenase activity;GO:0005506,iron ion binding;GO:0000249,C-22 sterol desaturase activity;GO:0016021,integral to membrane	ko00100,Steroid biosynthesis
CYP711
Gene_ID	Length	Gene	Description	CDD	COG	KOG	NR	Pfam	Swissprot	Tremble	GO	Pathway
comp32611_c0_seq3	1934	-	-	gnl|CDD|215689 pfam00067, p450, Cytochrome P450. Cytochrome P450s are haem-thiolate proteins involved in the oxidative degradation of various compounds. They are particularly well known for their role in the degradation of environmental toxins and mutagens. They can be divided into 4 classes, according to the method by which electrons from NAD(P)H are delivered to the catalytic site. Sequence con…	gnl|CDD|225035 COG2124, CypX, Cytochrome P450 [Secondary metabolites biosynthesis, transport, and catabolism].	gnl|CDD|228108 KOG0158, KOG0158, KOG0158, Cytochrome P450 CYP3/CYP5/CYP6/CYP9 subfamilies [Secondary metabolites biosynthesis, transport and catabolism].	gb|EOY29930.1| Thromboxane-A synthase [Theobroma cacao]	gnl|CDD|215689 pfam00067, p450, Cytochrome P450. Cytochrome P450s are haem-thiolate proteins involved in the oxidative degradation of various compounds. They are particularly well known for their role in the degradation of environmental toxins and mutagens. They can be divided into 4 classes, according to the method by which electrons from NAD(P)H are delivered to the catalytic site. Sequence con…	sp|B9DFU2|MAX1_ARATH Cytochrome P450 711A1 OS=Arabidopsis thaliana GN=CYP711A1 PE=2 SV=1	tr|M5XC65|M5XC65_PRUPE Uncharacterized protein OS=Prunus persica GN=PRUPE_ppa003950mg PE=4 SV=1	GO:0009926,auxin polar transport;GO:0009963,positive regulation of flavonoid biosynthetic process;GO:0009055,electron carrier activity;GO:0020037,heme binding;GO:0004497,monooxygenase activity;GO:0005506,iron ion binding;GO:0016705,oxidoreductase activity, acting on paired donors, with incorporation or reduction of molecular oxygen;GO:0016117,carotenoid biosynthetic process;GO:0010223,secondary s…	-
CYP714
Gene_ID	Length	Gene	Description	CDD	COG	KOG	NR	Pfam	Swissprot	Tremble	GO	Pathway
comp13865_c0_seq1	300	-	-	gnl|CDD|215164 PLN02290, PLN02290, cytokinin trans-hydroxylase.	-	gnl|CDD|228107 KOG0157, KOG0157, KOG0157, Cytochrome P450 CYP4/CYP19/CYP26 subfamilies [Secondary metabolites biosynthesis, transport and catabolism, Lipid transport and metabolism].	ref|XP_004235212.1| PREDICTED: cytokinin hydroxylase-like [Solanum lycopersicum]	gnl|CDD|215689 pfam00067, p450, Cytochrome P450. Cytochrome P450s are haem-thiolate proteins involved in the oxidative degradation of various compounds. They are particularly well known for their role in the degradation of environmental toxins and mutagens. They can be divided into 4 classes, according to the method by which electrons from NAD(P)H are delivered to the catalytic site. Sequence con…	sp|Q93Z79|C14A1_ARATH Cytochrome P450 714A1 OS=Arabidopsis thaliana GN=CYP714A1 PE=2 SV=1	tr|M1A2W9|M1A2W9_SOLTU Uncharacterized protein OS=Solanum tuberosum GN=PGSC0003DMG400005261 PE=3 SV=1	GO:0009055,electron carrier activity;GO:0020037,heme binding;GO:0004497,monooxygenase activity;GO:0005506,iron ion binding;GO:0016705,oxidoreductase activity, acting on paired donors, with incorporation or reduction of molecular oxygen	-
comp194838_c0_seq1	243	-	-	gnl|CDD|215689 pfam00067, p450, Cytochrome P450. Cytochrome P450s are haem-thiolate proteins involved in the oxidative degradation of various compounds. They are particularly well known for their role in the degradation of environmental toxins and mutagens. They can be divided into 4 classes, according to the method by which electrons from NAD(P)H are delivered to the catalytic site. Sequence con…	-	gnl|CDD|228107 KOG0157, KOG0157, KOG0157, Cytochrome P450 CYP4/CYP19/CYP26 subfamilies [Secondary metabolites biosynthesis, transport and catabolism, Lipid transport and metabolism].	gb|EOY20237.1| Cytochrome P450, family 714, subfamily A, polypeptide 1, putative isoform 4, partial [Theobroma cacao]	gnl|CDD|215689 pfam00067, p450, Cytochrome P450. Cytochrome P450s are haem-thiolate proteins involved in the oxidative degradation of various compounds. They are particularly well known for their role in the degradation of environmental toxins and mutagens. They can be divided into 4 classes, according to the method by which electrons from NAD(P)H are delivered to the catalytic site. Sequence con…	sp|Q93Z79|C14A1_ARATH Cytochrome P450 714A1 OS=Arabidopsis thaliana GN=CYP714A1 PE=2 SV=1	tr|M1A2X2|M1A2X2_SOLTU Uncharacterized protein OS=Solanum tuberosum GN=PGSC0003DMG400005261 PE=3 SV=1	GO:0009055,electron carrier activity;GO:0020037,heme binding;GO:0004497,monooxygenase activity;GO:0005506,iron ion binding;GO:0016705,oxidoreductase activity, acting on paired donors, with incorporation or reduction of molecular oxygen	-
CYP716
Gene_ID	Length	Gene	Description	CDD	COG	KOG	NR	Pfam	Swissprot	Tremble	GO	Pathway
comp221522_c0_seq1	314	-	-	-	-	-	gb|AFO63032.1| cytochrome P450 CYP716A52v2 [Panax ginseng]	-	-	tr|I7C6E8|I7C6E8_PANGI Cytochrome P450 CYP716A52v2 OS=Panax ginseng PE=2 SV=1	GO:0009055,electron carrier activity;GO:0020037,heme binding;GO:0004497,monooxygenase activity;GO:0005506,iron ion binding;GO:0016705,oxidoreductase activity, acting on paired donors, with incorporation or reduction of molecular oxygen	-
comp22168_c0_seq2	323	-	-	gnl|CDD|177847 PLN02196, PLN02196, abscisic acid 8'-hydroxylase.	-	-	gb|AFO67236.1| putative cytochrome P450, partial [Aralia elata]	-	sp|Q50EK1|C16B1_PICSI Cytochrome P450 716B1 OS=Picea sitchensis GN=CYP716B1 PE=2 SV=1	tr|I7DFW1|I7DFW1_ARAEL Putative cytochrome P450 (Fragment) OS=Aralia elata PE=2 SV=1	GO:0009055,electron carrier activity;GO:0020037,heme binding;GO:0004497,monooxygenase activity;GO:0005506,iron ion binding;GO:0016705,oxidoreductase activity, acting on paired donors, with incorporation or reduction of molecular oxygen;GO:0016021,integral to membrane	-
comp23559_c0_seq2	223	LOC100790001	taxadiene 5-alpha hydroxylase-like	gnl|CDD|177847 PLN02196, PLN02196, abscisic acid 8'-hydroxylase.	gnl|CDD|225035 COG2124, CypX, Cytochrome P450 [Secondary metabolites biosynthesis, transport, and catabolism].	gnl|CDD|228106 KOG0156, KOG0156, KOG0156, Cytochrome P450 CYP2 subfamily [Secondary metabolites biosynthesis, transport and catabolism].	ref|NP_001242838.1| uncharacterized protein LOC100790001 precursor [Glycine max] gb|ACU19728.1| unknown [Glycine max]	gnl|CDD|215689 pfam00067, p450, Cytochrome P450. Cytochrome P450s are haem-thiolate proteins involved in the oxidative degradation of various compounds. They are particularly well known for their role in the degradation of environmental toxins and mutagens. They can be divided into 4 classes, according to the method by which electrons from NAD(P)H are delivered to the catalytic site. Sequence con…	sp|Q50EK1|C16B1_PICSI Cytochrome P450 716B1 OS=Picea sitchensis GN=CYP716B1 PE=2 SV=1	tr|C6TD26|C6TD26_SOYBN Putative uncharacterized protein OS=Glycine max PE=2 SV=1	GO:0009055,electron carrier activity;GO:0020037,heme binding;GO:0004497,monooxygenase activity;GO:0005506,iron ion binding;GO:0016705,oxidoreductase activity, acting on paired donors, with incorporation or reduction of molecular oxygen;GO:0016021,integral to membrane	-
comp14935_c0_seq1	491	-	-	gnl|CDD|177847 PLN02196, PLN02196, abscisic acid 8'-hydroxylase.	-	gnl|CDD|228107 KOG0157, KOG0157, KOG0157, Cytochrome P450 CYP4/CYP19/CYP26 subfamilies [Secondary metabolites biosynthesis, transport and catabolism, Lipid transport and metabolism].	gb|AFO63032.1| cytochrome P450 CYP716A52v2 [Panax ginseng]	gnl|CDD|215689 pfam00067, p450, Cytochrome P450. Cytochrome P450s are haem-thiolate proteins involved in the oxidative degradation of various compounds. They are particularly well known for their role in the degradation of environmental toxins and mutagens. They can be divided into 4 classes, according to the method by which electrons from NAD(P)H are delivered to the catalytic site. Sequence con…	sp|Q50EK0|C16B2_PICSI Cytochrome P450 716B2 OS=Picea sitchensis GN=CYP716B2 PE=2 SV=1	tr|I7C6E8|I7C6E8_PANGI Cytochrome P450 CYP716A52v2 OS=Panax ginseng PE=2 SV=1	GO:0009055,electron carrier activity;GO:0020037,heme binding;GO:0004497,monooxygenase activity;GO:0005506,iron ion binding;GO:0016705,oxidoreductase activity, acting on paired donors, with incorporation or reduction of molecular oxygen;GO:0016021,integral to membrane	-
comp34913_c0_seq3	1111	-	-	gnl|CDD|177847 PLN02196, PLN02196, abscisic acid 8'-hydroxylase.	gnl|CDD|225035 COG2124, CypX, Cytochrome P450 [Secondary metabolites biosynthesis, transport, and catabolism].	gnl|CDD|228107 KOG0157, KOG0157, KOG0157, Cytochrome P450 CYP4/CYP19/CYP26 subfamilies [Secondary metabolites biosynthesis, transport and catabolism, Lipid transport and metabolism].	gb|ABD60225.1| ent-kaurenoic acid 13-hydroxylase [Stevia rebaudiana] gb|ACD93722.1| ent-kaurenoic acid 13-hydroxylase [Stevia rebaudiana]	gnl|CDD|215689 pfam00067, p450, Cytochrome P450. Cytochrome P450s are haem-thiolate proteins involved in the oxidative degradation of various compounds. They are particularly well known for their role in the degradation of environmental toxins and mutagens. They can be divided into 4 classes, according to the method by which electrons from NAD(P)H are delivered to the catalytic site. Sequence con…	sp|Q50EK0|C16B2_PICSI Cytochrome P450 716B2 OS=Picea sitchensis GN=CYP716B2 PE=2 SV=1	tr|Q0NZP1|Q0NZP1_STERE Ent-kaurenoic acid 13-hydroxylase OS=Stevia rebaudiana GN=KA13H PE=2 SV=1	GO:0009055,electron carrier activity;GO:0020037,heme binding;GO:0004497,monooxygenase activity;GO:0005506,iron ion binding;GO:0016705,oxidoreductase activity, acting on paired donors, with incorporation or reduction of molecular oxygen;GO:0016021,integral to membrane	-
comp12450_c0_seq1	543	-	-	gnl|CDD|177847 PLN02196, PLN02196, abscisic acid 8'-hydroxylase.	-	-	gb|EOY12429.1| Cytochrome P450 [Theobroma cacao]	-	sp|Q50EK0|C16B2_PICSI Cytochrome P450 716B2 OS=Picea sitchensis GN=CYP716B2 PE=2 SV=1	tr|F6HEN9|F6HEN9_VITVI Putative uncharacterized protein OS=Vitis vinifera GN=VIT_19s0090g00140 PE=3 SV=1	GO:0009055,electron carrier activity;GO:0020037,heme binding;GO:0004497,monooxygenase activity;GO:0005506,iron ion binding;GO:0016705,oxidoreductase activity, acting on paired donors, with incorporation or reduction of molecular oxygen;GO:0016021,integral to membrane	-
comp212069_c0_seq1	220	-	-	gnl|CDD|215276 PLN02500, PLN02500, cytochrome P450 90B1.	-	-	ref|XP_004242231.1| PREDICTED: cytochrome P450 716B2-like [Solanum lycopersicum]	-	sp|Q50EK0|C16B2_PICSI Cytochrome P450 716B2 OS=Picea sitchensis GN=CYP716B2 PE=2 SV=1	tr|K4C7H1|K4C7H1_SOLLC Uncharacterized protein OS=Solanum lycopersicum GN=Solyc06g065420.1 PE=3 SV=1	GO:0009055,electron carrier activity;GO:0020037,heme binding;GO:0004497,monooxygenase activity;GO:0005506,iron ion binding;GO:0016705,oxidoreductase activity, acting on paired donors, with incorporation or reduction of molecular oxygen;GO:0016021,integral to membrane	-
CYP724
Gene_ID	Length	Gene	Description	CDD	COG	KOG	NR	Pfam	Swissprot	Tremble	GO	Pathway
comp237800_c0_seq1	417	-	-	gnl|CDD|215276 PLN02500, PLN02500, cytochrome P450 90B1.	-	gnl|CDD|228107 KOG0157, KOG0157, KOG0157, Cytochrome P450 CYP4/CYP19/CYP26 subfamilies [Secondary metabolites biosynthesis, transport and catabolism, Lipid transport and metabolism].	gb|EOY02582.1| Cytochrome P450 724B1 [Theobroma cacao]	gnl|CDD|215689 pfam00067, p450, Cytochrome P450. Cytochrome P450s are haem-thiolate proteins involved in the oxidative degradation of various compounds. They are particularly well known for their role in the degradation of environmental toxins and mutagens. They can be divided into 4 classes, according to the method by which electrons from NAD(P)H are delivered to the catalytic site. Sequence con…	sp|Q6F4F5|C724B_ORYSJ Cytochrome P450 724B1 OS=Oryza sativa subsp. japonica GN=CYP724B1 PE=1 SV=1	tr|K4BDF0|K4BDF0_SOLLC Uncharacterized protein OS=Solanum lycopersicum GN=Solyc02g093540.2 PE=3 SV=1	GO:0006879,cellular iron ion homeostasis;GO:0016132,brassinosteroid biosynthetic process;GO:0006826,iron ion transport;GO:0009055,electron carrier activity;GO:0020037,heme binding;GO:0008199,ferric iron binding;GO:0004497,monooxygenase activity;GO:0005506,iron ion binding;GO:0016705,oxidoreductase activity, acting on paired donors, with incorporation or reduction of molecular oxygen;GO:0016021,in…	-
comp99776_c0_seq1	564	-	-	gnl|CDD|215276 PLN02500, PLN02500, cytochrome P450 90B1.	gnl|CDD|225035 COG2124, CypX, Cytochrome P450 [Secondary metabolites biosynthesis, transport, and catabolism].	gnl|CDD|228107 KOG0157, KOG0157, KOG0157, Cytochrome P450 CYP4/CYP19/CYP26 subfamilies [Secondary metabolites biosynthesis, transport and catabolism, Lipid transport and metabolism].	ref|XP_004296000.1| PREDICTED: cytochrome P450 724B1-like [Fragaria vesca subsp. vesca]	gnl|CDD|215689 pfam00067, p450, Cytochrome P450. Cytochrome P450s are haem-thiolate proteins involved in the oxidative degradation of various compounds. They are particularly well known for their role in the degradation of environmental toxins and mutagens. They can be divided into 4 classes, according to the method by which electrons from NAD(P)H are delivered to the catalytic site. Sequence con…	sp|Q6F4F5|C724B_ORYSJ Cytochrome P450 724B1 OS=Oryza sativa subsp. japonica GN=CYP724B1 PE=1 SV=1	tr|M5WYL9|M5WYL9_PRUPE Uncharacterized protein OS=Prunus persica GN=PRUPE_ppa020957mg PE=4 SV=1	GO:0016132,brassinosteroid biosynthetic process;GO:0009055,electron carrier activity;GO:0008199,ferric iron binding;GO:0004497,monooxygenase activity;GO:0016705,oxidoreductase activity, acting on paired donors, with incorporation or reduction of molecular oxygen;GO:0009647,skotomorphogenesis;GO:0006879,cellular iron ion homeostasis;GO:0006826,iron ion transport;GO:0020037,heme binding;GO:0016021,…	-
comp194687_c0_seq1	207	RCOM_0532520	cytochrome P450, putative	gnl|CDD|215276 PLN02500, PLN02500, cytochrome P450 90B1.	-	-	ref|XP_002526970.1| cytochrome P450, putative [Ricinus communis] gb|EEF35457.1| cytochrome P450, putative [Ricinus communis]	-	sp|Q6F4F5|C724B_ORYSJ Cytochrome P450 724B1 OS=Oryza sativa subsp. japonica GN=CYP724B1 PE=1 SV=1	tr|B9SLV1|B9SLV1_RICCO Cytochrome P450, putative OS=Ricinus communis GN=RCOM_0532520 PE=3 SV=1	GO:0006879,cellular iron ion homeostasis;GO:0016132,brassinosteroid biosynthetic process;GO:0006826,iron ion transport;GO:0009055,electron carrier activity;GO:0020037,heme binding;GO:0008199,ferric iron binding;GO:0004497,monooxygenase activity;GO:0005506,iron ion binding;GO:0016705,oxidoreductase activity, acting on paired donors, with incorporation or reduction of molecular oxygen;GO:0016021,in…	-
CYP725
Gene_ID	Length	Gene	Description	CDD	COG	KOG	NR	Pfam	Swissprot	Tremble	GO	Pathway
comp260431_c0_seq1	216	RCOM_0585670	cytochrome P450, putative	gnl|CDD|166628 PLN02987, PLN02987, Cytochrome P450, family 90, subfamily A.	-	-	ref|XP_002522969.1| cytochrome P450, putative [Ricinus communis] gb|EEF39399.1| cytochrome P450, putative [Ricinus communis]	-	sp|Q9AXM6|T10H_TAXCU Taxane 10-beta-hydroxylase OS=Taxus cuspidata GN=CYP725A1 PE=1 SV=1	tr|M1C0N1|M1C0N1_SOLTU Uncharacterized protein OS=Solanum tuberosum GN=PGSC0003DMG400022224 PE=3 SV=1	GO:0042617,paclitaxel biosynthetic process;GO:0009055,electron carrier activity;GO:0020037,heme binding;GO:0050597,taxane 10-beta-hydroxylase activity;GO:0005506,iron ion binding	-
comp35966_c0_seq3	816	-	-	-	-	-	ref|XP_004242231.1| PREDICTED: cytochrome P450 716B2-like [Solanum lycopersicum]	-	sp|Q8W4T9|T13H_TAXCU Taxane 13-alpha-hydroxylase OS=Taxus cuspidata GN=CYP725A2 PE=1 SV=1	tr|M1CGT8|M1CGT8_SOLTU Uncharacterized protein OS=Solanum tuberosum GN=PGSC0003DMG400026115 PE=3 SV=1	GO:0050598,taxane 13-alpha-hydroxylase activity;GO:0042617,paclitaxel biosynthetic process;GO:0009055,electron carrier activity;GO:0020037,heme binding;GO:0005506,iron ion binding	-
CYP734
Gene_ID	Length	Gene	Description	CDD	COG	KOG	NR	Pfam	Swissprot	Tremble	GO	Pathway
comp10358_c0_seq1	601	-	-	gnl|CDD|215164 PLN02290, PLN02290, cytokinin trans-hydroxylase.	gnl|CDD|225035 COG2124, CypX, Cytochrome P450 [Secondary metabolites biosynthesis, transport, and catabolism].	gnl|CDD|228107 KOG0157, KOG0157, KOG0157, Cytochrome P450 CYP4/CYP19/CYP26 subfamilies [Secondary metabolites biosynthesis, transport and catabolism, Lipid transport and metabolism].	ref|XP_004242962.1| PREDICTED: cytochrome P450 734A1-like [Solanum lycopersicum]	gnl|CDD|215689 pfam00067, p450, Cytochrome P450. Cytochrome P450s are haem-thiolate proteins involved in the oxidative degradation of various compounds. They are particularly well known for their role in the degradation of environmental toxins and mutagens. They can be divided into 4 classes, according to the method by which electrons from NAD(P)H are delivered to the catalytic site. Sequence con…	sp|O48786|C734A_ARATH Cytochrome P450 734A1 OS=Arabidopsis thaliana GN=CYP734A1 PE=2 SV=1	tr|K4CD82|K4CD82_SOLLC Uncharacterized protein OS=Solanum lycopersicum GN=Solyc07g025370.2 PE=3 SV=1	GO:0009741,response to brassinosteroid stimulus;GO:0040008,regulation of growth;GO:0005506,iron ion binding;GO:0009416,response to light stimulus;GO:0016705,oxidoreductase activity, acting on paired donors, with incorporation or reduction of molecular oxygen;GO:0016021,integral to membrane;GO:0010268,brassinosteroid homeostasis;GO:0008395,steroid hydroxylase activity;GO:0009055,electron carrier a…	-
comp31015_c0_seq1	1809	-	-	gnl|CDD|215164 PLN02290, PLN02290, cytokinin trans-hydroxylase.	gnl|CDD|225035 COG2124, CypX, Cytochrome P450 [Secondary metabolites biosynthesis, transport, and catabolism].	gnl|CDD|228107 KOG0157, KOG0157, KOG0157, Cytochrome P450 CYP4/CYP19/CYP26 subfamilies [Secondary metabolites biosynthesis, transport and catabolism, Lipid transport and metabolism].	ref|XP_004239024.1| PREDICTED: cytochrome P450 734A1-like [Solanum lycopersicum]	-	sp|O48786|C734A_ARATH Cytochrome P450 734A1 OS=Arabidopsis thaliana GN=CYP734A1 PE=2 SV=1	tr|K4BXR7|K4BXR7_SOLLC Uncharacterized protein OS=Solanum lycopersicum GN=Solyc05g011940.2 PE=3 SV=1	GO:0009741,response to brassinosteroid stimulus;GO:0040008,regulation of growth;GO:0008395,steroid hydroxylase activity;GO:0009055,electron carrier activity;GO:0020037,heme binding;GO:0016131,brassinosteroid metabolic process;GO:0004497,monooxygenase activity;GO:0005506,iron ion binding;GO:0009416,response to light stimulus;GO:0016705,oxidoreductase activity, acting on paired donors, with incorpo…	ko04726,Serotonergic synapse
comp69183_c0_seq1	242	-	-	-	-	-	dbj|BAN19917.1| cytochrome P450, partial [Echinochloa phyllopogon]	-	sp|Q69XM6|C7344_ORYSJ Cytochrome P450 734A4 OS=Oryza sativa subsp. japonica GN=CYP734A4 PE=2 SV=1	tr|R4WPL3|R4WPL3_9POAL Cytochrome P450 (Fragment) OS=Echinochloa phyllopogon GN=CYP72A255 PE=2 SV=1	GO:0009741,response to brassinosteroid stimulus;GO:0040008,regulation of growth;GO:0008395,steroid hydroxylase activity;GO:0009055,electron carrier activity;GO:0020037,heme binding;GO:0016131,brassinosteroid metabolic process;GO:0004497,monooxygenase activity;GO:0005506,iron ion binding;GO:0009416,response to light stimulus;GO:0016705,oxidoreductase activity, acting on paired donors, with incorpo…	-
CYP735
Gene_ID	Length	Gene	Description	CDD	COG	KOG	NR	Pfam	Swissprot	Tremble	GO	Pathway
comp58264_c0_seq1	1373	-	-	gnl|CDD|215164 PLN02290, PLN02290, cytokinin trans-hydroxylase.	gnl|CDD|225035 COG2124, CypX, Cytochrome P450 [Secondary metabolites biosynthesis, transport, and catabolism].	gnl|CDD|228107 KOG0157, KOG0157, KOG0157, Cytochrome P450 CYP4/CYP19/CYP26 subfamilies [Secondary metabolites biosynthesis, transport and catabolism, Lipid transport and metabolism].	gb|EMJ17301.1| hypothetical protein PRUPE_ppa018639mg [Prunus persica]	-	sp|Q9FF18|C7351_ARATH Cytokinin hydroxylase OS=Arabidopsis thaliana GN=CYP735A1 PE=1 SV=1	tr|M5WVP1|M5WVP1_PRUPE Uncharacterized protein OS=Prunus persica GN=PRUPE_ppa018639mg PE=4 SV=1	GO:0009055,electron carrier activity;GO:0020037,heme binding;GO:0004497,monooxygenase activity;GO:0005506,iron ion binding;GO:0016705,oxidoreductase activity, acting on paired donors, with incorporation or reduction of molecular oxygen;GO:0016021,integral to membrane;GO:0033466,trans-zeatin biosynthetic process	ko00908,Zeatin biosynthesis
comp25384_c0_seq1	246	-	-	gnl|CDD|215164 PLN02290, PLN02290, cytokinin trans-hydroxylase.	-	-	emb|CAN79415.1| hypothetical protein VITISV_009963 [Vitis vinifera]	-	sp|Q9FF18|C7351_ARATH Cytokinin hydroxylase OS=Arabidopsis thaliana GN=CYP735A1 PE=1 SV=1	tr|A5BX47|A5BX47_VITVI Putative uncharacterized protein OS=Vitis vinifera GN=VITISV_009963 PE=3 SV=1	GO:0009055,electron carrier activity;GO:0020037,heme binding;GO:0004497,monooxygenase activity;GO:0005506,iron ion binding;GO:0016705,oxidoreductase activity, acting on paired donors, with incorporation or reduction of molecular oxygen;GO:0016021,integral to membrane;GO:0033466,trans-zeatin biosynthetic process	-
CYP80
Gene_ID	Length	Gene	Description	CDD	COG	KOG	NR	Pfam	Swissprot	Tremble	GO	Pathway
comp22405_c0_seq2	441	-	-	gnl|CDD|177725 PLN00110, PLN00110, flavonoid 3',5'-hydroxylase (F3'5'H); Provisional.	-	gnl|CDD|228106 KOG0156, KOG0156, KOG0156, Cytochrome P450 CYP2 subfamily [Secondary metabolites biosynthesis, transport and catabolism].	gb|EMJ11267.1| hypothetical protein PRUPE_ppa019443mg [Prunus persica]	-	sp|Q9FXW4|C80B2_COPJA Probable (S)-N-methylcoclaurine 3'-hydroxylase isozyme 2 OS=Coptis japonica GN=CYP80B2 PE=2 SV=1	tr|M5WBY3|M5WBY3_PRUPE Uncharacterized protein OS=Prunus persica GN=PRUPE_ppa019443mg PE=4 SV=1	GO:0009055,electron carrier activity;GO:0020037,heme binding;GO:0005789,endoplasmic reticulum membrane;GO:0005506,iron ion binding;GO:0016021,integral to membrane;GO:0050593,N-methylcoclaurine 3'-monooxygenase activity	-
CYP81
Gene_ID	Length	Gene	Description	CDD	COG	KOG	NR	Pfam	Swissprot	Tremble	GO	Pathway
comp19815_c0_seq1	592	LOC100266303	isoflavone 2'-hydroxylase-like	gnl|CDD|215583 PLN03112, PLN03112, cytochrome P450 family protein; Provisional.	-	gnl|CDD|228106 KOG0156, KOG0156, KOG0156, Cytochrome P450 CYP2 subfamily [Secondary metabolites biosynthesis, transport and catabolism].	ref|XP_002283792.2| PREDICTED: isoflavone 2'-hydroxylase [Vitis vinifera]	-	sp|Q9FG65|C81D1_ARATH Cytochrome P450 81D1 OS=Arabidopsis thaliana GN=CYP81D1 PE=2 SV=1	tr|F6HSX1|F6HSX1_VITVI Putative uncharacterized protein OS=Vitis vinifera GN=VIT_07s0129g00760 PE=3 SV=1	GO:0005783,endoplasmic reticulum;GO:0009759,indole glucosinolate biosynthetic process;GO:0052544,defense response by callose deposition in cell wall;GO:0009055,electron carrier activity;GO:0020037,heme binding;GO:0080167,response to karrikin;GO:0004497,monooxygenase activity;GO:0005506,iron ion binding;GO:0042742,defense response to bacterium;GO:0016705,oxidoreductase activity, acting on paired d…	-
comp16614_c0_seq1	302	-	-	gnl|CDD|215371 PLN02687, PLN02687, flavonoid 3'-monooxygenase.	-	gnl|CDD|228106 KOG0156, KOG0156, KOG0156, Cytochrome P450 CYP2 subfamily [Secondary metabolites biosynthesis, transport and catabolism].	gb|AED99874.1| cytochrome P450 [Panax notoginseng]	-	sp|Q9FG65|C81D1_ARATH Cytochrome P450 81D1 OS=Arabidopsis thaliana GN=CYP81D1 PE=2 SV=1	tr|F4YF78|F4YF78_9APIA Cytochrome P450 OS=Panax notoginseng PE=2 SV=1	GO:0009055,electron carrier activity;GO:0020037,heme binding;GO:0004497,monooxygenase activity;GO:0005506,iron ion binding;GO:0016705,oxidoreductase activity, acting on paired donors, with incorporation or reduction of molecular oxygen;GO:0016021,integral to membrane	-
comp18672_c0_seq1	415	-	-	gnl|CDD|215371 PLN02687, PLN02687, flavonoid 3'-monooxygenase.	gnl|CDD|225035 COG2124, CypX, Cytochrome P450 [Secondary metabolites biosynthesis, transport, and catabolism].	gnl|CDD|228106 KOG0156, KOG0156, KOG0156, Cytochrome P450 CYP2 subfamily [Secondary metabolites biosynthesis, transport and catabolism].	emb|CAB16768.1| cytochrome like protein [Arabidopsis thaliana]	gnl|CDD|215689 pfam00067, p450, Cytochrome P450. Cytochrome P450s are haem-thiolate proteins involved in the oxidative degradation of various compounds. They are particularly well known for their role in the degradation of environmental toxins and mutagens. They can be divided into 4 classes, according to the method by which electrons from NAD(P)H are delivered to the catalytic site. Sequence con…	sp|Q9FG65|C81D1_ARATH Cytochrome P450 81D1 OS=Arabidopsis thaliana GN=CYP81D1 PE=2 SV=1	tr|Q9SW68|Q9SW68_ARATH Cytochrome like protein (Fragment) OS=Arabidopsis thaliana GN=C7A10.10 PE=2 SV=1	GO:0009055,electron carrier activity;GO:0020037,heme binding;GO:0004497,monooxygenase activity;GO:0005506,iron ion binding;GO:0016705,oxidoreductase activity, acting on paired donors, with incorporation or reduction of molecular oxygen;GO:0016021,integral to membrane	-
comp35476_c0_seq1	2055	LOC100261095	isoflavone 2'-hydroxylase-like	gnl|CDD|215583 PLN03112, PLN03112, cytochrome P450 family protein; Provisional.	gnl|CDD|225035 COG2124, CypX, Cytochrome P450 [Secondary metabolites biosynthesis, transport, and catabolism].	gnl|CDD|228106 KOG0156, KOG0156, KOG0156, Cytochrome P450 CYP2 subfamily [Secondary metabolites biosynthesis, transport and catabolism].	ref|XP_002283827.2| PREDICTED: isoflavone 2'-hydroxylase-like [Vitis vinifera]	gnl|CDD|215689 pfam00067, p450, Cytochrome P450. Cytochrome P450s are haem-thiolate proteins involved in the oxidative degradation of various compounds. They are particularly well known for their role in the degradation of environmental toxins and mutagens. They can be divided into 4 classes, according to the method by which electrons from NAD(P)H are delivered to the catalytic site. Sequence con…	sp|Q9FG65|C81D1_ARATH Cytochrome P450 81D1 OS=Arabidopsis thaliana GN=CYP81D1 PE=2 SV=1	tr|F6HSX0|F6HSX0_VITVI Putative uncharacterized protein OS=Vitis vinifera GN=VIT_07s0129g00730 PE=3 SV=1	GO:0005783,endoplasmic reticulum;GO:0009759,indole glucosinolate biosynthetic process;GO:0052544,defense response by callose deposition in cell wall;GO:0009055,electron carrier activity;GO:0020037,heme binding;GO:0080167,response to karrikin;GO:0004497,monooxygenase activity;GO:0005506,iron ion binding;GO:0042742,defense response to bacterium;GO:0016705,oxidoreductase activity, acting on paired d…	ko00903,Limonene and pinene degradation;ko00945,Stilbenoid, diarylheptanoid and gingerol biosynthesis;ko00627,Aminobenzoate degradation;ko00363,Bisphenol degradation;ko00624,Polycyclic aromatic hydrocarbon degradation
comp35989_c0_seq1	1764	-	-	gnl|CDD|215583 PLN03112, PLN03112, cytochrome P450 family protein; Provisional.	gnl|CDD|225035 COG2124, CypX, Cytochrome P450 [Secondary metabolites biosynthesis, transport, and catabolism].	gnl|CDD|228106 KOG0156, KOG0156, KOG0156, Cytochrome P450 CYP2 subfamily [Secondary metabolites biosynthesis, transport and catabolism].	gb|AED99874.1| cytochrome P450 [Panax notoginseng]	-	sp|Q9FG65|C81D1_ARATH Cytochrome P450 81D1 OS=Arabidopsis thaliana GN=CYP81D1 PE=2 SV=1	tr|F4YF78|F4YF78_9APIA Cytochrome P450 OS=Panax notoginseng PE=2 SV=1	GO:0009055,electron carrier activity;GO:0020037,heme binding;GO:0004497,monooxygenase activity;GO:0005506,iron ion binding;GO:0016705,oxidoreductase activity, acting on paired donors, with incorporation or reduction of molecular oxygen;GO:0016021,integral to membrane	ko00903,Limonene and pinene degradation;ko00945,Stilbenoid, diarylheptanoid and gingerol biosynthesis;ko00627,Aminobenzoate degradation;ko00363,Bisphenol degradation;ko00624,Polycyclic aromatic hydrocarbon degradation
comp36131_c1_seq1	1728	-	-	gnl|CDD|215583 PLN03112, PLN03112, cytochrome P450 family protein; Provisional.	gnl|CDD|225035 COG2124, CypX, Cytochrome P450 [Secondary metabolites biosynthesis, transport, and catabolism].	gnl|CDD|228106 KOG0156, KOG0156, KOG0156, Cytochrome P450 CYP2 subfamily [Secondary metabolites biosynthesis, transport and catabolism].	ref|XP_004238116.1| PREDICTED: isoflavone 2'-hydroxylase-like [Solanum lycopersicum]	gnl|CDD|215689 pfam00067, p450, Cytochrome P450. Cytochrome P450s are haem-thiolate proteins involved in the oxidative degradation of various compounds. They are particularly well known for their role in the degradation of environmental toxins and mutagens. They can be divided into 4 classes, according to the method by which electrons from NAD(P)H are delivered to the catalytic site. Sequence con…	sp|Q9FG65|C81D1_ARATH Cytochrome P450 81D1 OS=Arabidopsis thaliana GN=CYP81D1 PE=2 SV=1	tr|K4BUR6|K4BUR6_SOLLC Uncharacterized protein OS=Solanum lycopersicum GN=Solyc04g078290.2 PE=3 SV=1	GO:0009055,electron carrier activity;GO:0020037,heme binding;GO:0004497,monooxygenase activity;GO:0005506,iron ion binding;GO:0016705,oxidoreductase activity, acting on paired donors, with incorporation or reduction of molecular oxygen;GO:0016021,integral to membrane	ko00903,Limonene and pinene degradation;ko00945,Stilbenoid, diarylheptanoid and gingerol biosynthesis;ko00627,Aminobenzoate degradation;ko00363,Bisphenol degradation;ko00624,Polycyclic aromatic hydrocarbon degradation
comp99821_c0_seq1	541	-	-	gnl|CDD|215371 PLN02687, PLN02687, flavonoid 3'-monooxygenase.	-	gnl|CDD|228106 KOG0156, KOG0156, KOG0156, Cytochrome P450 CYP2 subfamily [Secondary metabolites biosynthesis, transport and catabolism].	gb|AED99874.1| cytochrome P450 [Panax notoginseng]	gnl|CDD|215689 pfam00067, p450, Cytochrome P450. Cytochrome P450s are haem-thiolate proteins involved in the oxidative degradation of various compounds. They are particularly well known for their role in the degradation of environmental toxins and mutagens. They can be divided into 4 classes, according to the method by which electrons from NAD(P)H are delivered to the catalytic site. Sequence con…	sp|Q9FG65|C81D1_ARATH Cytochrome P450 81D1 OS=Arabidopsis thaliana GN=CYP81D1 PE=2 SV=1	tr|F4YF78|F4YF78_9APIA Cytochrome P450 OS=Panax notoginseng PE=2 SV=1	GO:0009055,electron carrier activity;GO:0004497,monooxygenase activity;GO:0005506,iron ion binding;GO:0016705,oxidoreductase activity, acting on paired donors, with incorporation or reduction of molecular oxygen;GO:0020037,heme binding;GO:0016021,integral to membrane	-
comp32911_c0_seq1	1330	LOC100261095	isoflavone 2'-hydroxylase-like	gnl|CDD|215371 PLN02687, PLN02687, flavonoid 3'-monooxygenase.	gnl|CDD|225035 COG2124, CypX, Cytochrome P450 [Secondary metabolites biosynthesis, transport, and catabolism].	gnl|CDD|228106 KOG0156, KOG0156, KOG0156, Cytochrome P450 CYP2 subfamily [Secondary metabolites biosynthesis, transport and catabolism].	ref|XP_002283827.2| PREDICTED: isoflavone 2'-hydroxylase-like [Vitis vinifera]	gnl|CDD|215689 pfam00067, p450, Cytochrome P450. Cytochrome P450s are haem-thiolate proteins involved in the oxidative degradation of various compounds. They are particularly well known for their role in the degradation of environmental toxins and mutagens. They can be divided into 4 classes, according to the method by which electrons from NAD(P)H are delivered to the catalytic site. Sequence con…	sp|Q9FG65|C81D1_ARATH Cytochrome P450 81D1 OS=Arabidopsis thaliana GN=CYP81D1 PE=2 SV=1	tr|F6HSX0|F6HSX0_VITVI Putative uncharacterized protein OS=Vitis vinifera GN=VIT_07s0129g00730 PE=3 SV=1	GO:0005783,endoplasmic reticulum;GO:0009759,indole glucosinolate biosynthetic process;GO:0052544,defense response by callose deposition in cell wall;GO:0009055,electron carrier activity;GO:0020037,heme binding;GO:0080167,response to karrikin;GO:0004497,monooxygenase activity;GO:0005506,iron ion binding;GO:0042742,defense response to bacterium;GO:0016705,oxidoreductase activity, acting on paired d…	-
comp22641_c0_seq1	408	-	-	gnl|CDD|165828 PLN02183, PLN02183, ferulate 5-hydroxylase.	-	gnl|CDD|228106 KOG0156, KOG0156, KOG0156, Cytochrome P450 CYP2 subfamily [Secondary metabolites biosynthesis, transport and catabolism].	gb|AED99874.1| cytochrome P450 [Panax notoginseng]	gnl|CDD|215689 pfam00067, p450, Cytochrome P450. Cytochrome P450s are haem-thiolate proteins involved in the oxidative degradation of various compounds. They are particularly well known for their role in the degradation of environmental toxins and mutagens. They can be divided into 4 classes, according to the method by which electrons from NAD(P)H are delivered to the catalytic site. Sequence con…	sp|Q9FG65|C81D1_ARATH Cytochrome P450 81D1 OS=Arabidopsis thaliana GN=CYP81D1 PE=2 SV=1	tr|F4YF78|F4YF78_9APIA Cytochrome P450 OS=Panax notoginseng PE=2 SV=1	GO:0009055,electron carrier activity;GO:0020037,heme binding;GO:0004497,monooxygenase activity;GO:0005506,iron ion binding;GO:0016705,oxidoreductase activity, acting on paired donors, with incorporation or reduction of molecular oxygen;GO:0016021,integral to membrane	-
comp13071_c0_seq1	306	-	-	gnl|CDD|215371 PLN02687, PLN02687, flavonoid 3'-monooxygenase.	-	gnl|CDD|228106 KOG0156, KOG0156, KOG0156, Cytochrome P450 CYP2 subfamily [Secondary metabolites biosynthesis, transport and catabolism].	gb|EOY03933.1| Cytochrome P450, family 81, subfamily D, polypeptide 8 [Theobroma cacao]	-	sp|Q9FG65|C81D1_ARATH Cytochrome P450 81D1 OS=Arabidopsis thaliana GN=CYP81D1 PE=2 SV=1	tr|M5W5F9|M5W5F9_PRUPE Uncharacterized protein OS=Prunus persica GN=PRUPE_ppa004635mg PE=4 SV=1	GO:0009055,electron carrier activity;GO:0020037,heme binding;GO:0004497,monooxygenase activity;GO:0005506,iron ion binding;GO:0016705,oxidoreductase activity, acting on paired donors, with incorporation or reduction of molecular oxygen;GO:0016021,integral to membrane	-
comp73594_c0_seq1	260	-	-	-	-	-	gb|EMJ07752.1| hypothetical protein PRUPE_ppa019965mg [Prunus persica]	-	sp|P93147|C81E1_GLYEC Isoflavone 2'-hydroxylase OS=Glycyrrhiza echinata GN=CYP81E1 PE=1 SV=2	tr|M5W1Y2|M5W1Y2_PRUPE Uncharacterized protein OS=Prunus persica GN=PRUPE_ppa019965mg PE=4 SV=1	GO:0016020,membrane;GO:0009055,electron carrier activity;GO:0020037,heme binding;GO:0005506,iron ion binding;GO:0033773,isoflavone 2'-hydroxylase activity	-
comp14158_c0_seq1	212	CYP81S5P|CYP81S6	cytochrome P450	gnl|CDD|165828 PLN02183, PLN02183, ferulate 5-hydroxylase.	-	gnl|CDD|228106 KOG0156, KOG0156, KOG0156, Cytochrome P450 CYP2 subfamily [Secondary metabolites biosynthesis, transport and catabolism].	ref|XP_002331106.1| cytochrome P450 [Populus trichocarpa] gb|EEF09965.1| cytochrome P450 [Populus trichocarpa]	-	sp|P93147|C81E1_GLYEC Isoflavone 2'-hydroxylase OS=Glycyrrhiza echinata GN=CYP81E1 PE=1 SV=2	tr|B9N767|B9N767_POPTR Cytochrome P450 OS=Populus trichocarpa GN=CYP81S5P|CYP81S6 PE=4 SV=1	GO:0016020,membrane;GO:0005783,endoplasmic reticulum;GO:0009759,indole glucosinolate biosynthetic process;GO:0052544,defense response by callose deposition in cell wall;GO:0009055,electron carrier activity;GO:0020037,heme binding;GO:0080167,response to karrikin;GO:0005506,iron ion binding;GO:0042742,defense response to bacterium;GO:0016705,oxidoreductase activity, acting on paired donors, with in…	-
comp36131_c2_seq1	339	LOC100267741	isoflavone 2'-hydroxylase-like	-	-	gnl|CDD|228106 KOG0156, KOG0156, KOG0156, Cytochrome P450 CYP2 subfamily [Secondary metabolites biosynthesis, transport and catabolism].	ref|XP_002285105.1| PREDICTED: isoflavone 2'-hydroxylase-like [Vitis vinifera]	-	sp|O65790|C81F1_ARATH Cytochrome P450 81F1 OS=Arabidopsis thaliana GN=CYP81F1 PE=2 SV=2	tr|F6GZP6|F6GZP6_VITVI Putative uncharacterized protein OS=Vitis vinifera GN=VIT_18s0001g09510 PE=3 SV=1	GO:0005783,endoplasmic reticulum;GO:0042343,indole glucosinolate metabolic process;GO:0009055,electron carrier activity;GO:0020037,heme binding;GO:0004497,monooxygenase activity;GO:0005506,iron ion binding;GO:0016705,oxidoreductase activity, acting on paired donors, with incorporation or reduction of molecular oxygen;GO:0016021,integral to membrane	-
comp193065_c0_seq1	219	-	-	gnl|CDD|215583 PLN03112, PLN03112, cytochrome P450 family protein; Provisional.	-	-	gb|AED99874.1| cytochrome P450 [Panax notoginseng]	-	sp|O65790|C81F1_ARATH Cytochrome P450 81F1 OS=Arabidopsis thaliana GN=CYP81F1 PE=2 SV=2	tr|F4YF78|F4YF78_9APIA Cytochrome P450 OS=Panax notoginseng PE=2 SV=1	GO:0005783,endoplasmic reticulum;GO:0042343,indole glucosinolate metabolic process;GO:0009055,electron carrier activity;GO:0020037,heme binding;GO:0004497,monooxygenase activity;GO:0005506,iron ion binding;GO:0016705,oxidoreductase activity, acting on paired donors, with incorporation or reduction of molecular oxygen;GO:0016021,integral to membrane	-
CYP82
Gene_ID	Length	Gene	Description	CDD	COG	KOG	NR	Pfam	Swissprot	Tremble	GO	Pathway
comp199203_c0_seq1	273	-	-	-	-	gnl|CDD|228106 KOG0156, KOG0156, KOG0156, Cytochrome P450 CYP2 subfamily [Secondary metabolites biosynthesis, transport and catabolism].	gb|EOX91268.1| Cytochrome P450 [Theobroma cacao]	-	sp|Q43068|C82A1_PEA Cytochrome P450 82A1 (Fragment) OS=Pisum sativum GN=CYP82A1 PE=2 SV=2	tr|A5B629|A5B629_VITVI Putative uncharacterized protein OS=Vitis vinifera GN=VITISV_031127 PE=3 SV=1	GO:0016020,membrane;GO:0009055,electron carrier activity;GO:0020037,heme binding;GO:0004497,monooxygenase activity;GO:0005506,iron ion binding;GO:0016705,oxidoreductase activity, acting on paired donors, with incorporation or reduction of molecular oxygen	-
comp183983_c0_seq1	211	CYP82C14P	cytochrome P450	gnl|CDD|165828 PLN02183, PLN02183, ferulate 5-hydroxylase.	-	gnl|CDD|228106 KOG0156, KOG0156, KOG0156, Cytochrome P450 CYP2 subfamily [Secondary metabolites biosynthesis, transport and catabolism].	ref|XP_002330305.1| cytochrome P450 [Populus trichocarpa] gb|EEF08471.1| cytochrome P450 [Populus trichocarpa]	-	sp|Q43068|C82A1_PEA Cytochrome P450 82A1 (Fragment) OS=Pisum sativum GN=CYP82A1 PE=2 SV=2	tr|B9N4T1|B9N4T1_POPTR Cytochrome P450 OS=Populus trichocarpa GN=CYP82C14P PE=3 SV=1	GO:0016020,membrane;GO:0009055,electron carrier activity;GO:0020037,heme binding;GO:0004497,monooxygenase activity;GO:0005506,iron ion binding;GO:0016705,oxidoreductase activity, acting on paired donors, with incorporation or reduction of molecular oxygen	-
comp4358_c0_seq1	322	-	-	gnl|CDD|215221 PLN02394, PLN02394, trans-cinnamate 4-monooxygenase.	-	-	gb|AFK79026.1| cytochrome P450 CYP82T1 [Bupleurum chinense]	-	sp|O49858|C82A3_SOYBN Cytochrome P450 82A3 OS=Glycine max GN=CYP82A3 PE=2 SV=1	tr|I3VI20|I3VI20_BUPCH Cytochrome P450 CYP82T1 OS=Bupleurum chinense PE=2 SV=1	GO:0016020,membrane;GO:0009055,electron carrier activity;GO:0020037,heme binding;GO:0004497,monooxygenase activity;GO:0005506,iron ion binding;GO:0016705,oxidoreductase activity, acting on paired donors, with incorporation or reduction of molecular oxygen	-
comp22863_c0_seq1	1999	-	-	gnl|CDD|215371 PLN02687, PLN02687, flavonoid 3'-monooxygenase.	gnl|CDD|225035 COG2124, CypX, Cytochrome P450 [Secondary metabolites biosynthesis, transport, and catabolism].	gnl|CDD|228106 KOG0156, KOG0156, KOG0156, Cytochrome P450 CYP2 subfamily [Secondary metabolites biosynthesis, transport and catabolism].	gb|EOX91268.1| Cytochrome P450 [Theobroma cacao]	gnl|CDD|215689 pfam00067, p450, Cytochrome P450. Cytochrome P450s are haem-thiolate proteins involved in the oxidative degradation of various compounds. They are particularly well known for their role in the degradation of environmental toxins and mutagens. They can be divided into 4 classes, according to the method by which electrons from NAD(P)H are delivered to the catalytic site. Sequence con…	sp|O49858|C82A3_SOYBN Cytochrome P450 82A3 OS=Glycine max GN=CYP82A3 PE=2 SV=1	tr|A5AKY1|A5AKY1_VITVI Putative uncharacterized protein OS=Vitis vinifera GN=VIT_07s0255g00090 PE=3 SV=1	GO:0016020,membrane;GO:0009055,electron carrier activity;GO:0020037,heme binding;GO:0004497,monooxygenase activity;GO:0005506,iron ion binding;GO:0016705,oxidoreductase activity, acting on paired donors, with incorporation or reduction of molecular oxygen	-
comp13262_c0_seq1	371	RCOM_0603590	cytochrome P450, putative	gnl|CDD|165828 PLN02183, PLN02183, ferulate 5-hydroxylase.	-	gnl|CDD|228106 KOG0156, KOG0156, KOG0156, Cytochrome P450 CYP2 subfamily [Secondary metabolites biosynthesis, transport and catabolism].	ref|XP_002522370.1| cytochrome P450, putative [Ricinus communis] gb|EEF40054.1| cytochrome P450, putative [Ricinus communis]	-	sp|O49859|C82A4_SOYBN Cytochrome P450 82A4 OS=Glycine max GN=CYP82A4 PE=2 SV=1	tr|B9S8Q1|B9S8Q1_RICCO Cytochrome P450, putative OS=Ricinus communis GN=RCOM_0603590 PE=3 SV=1	GO:0016020,membrane;GO:0009055,electron carrier activity;GO:0020037,heme binding;GO:0004497,monooxygenase activity;GO:0005506,iron ion binding;GO:0016705,oxidoreductase activity, acting on paired donors, with incorporation or reduction of molecular oxygen;GO:0016711,flavonoid 3'-monooxygenase activity	-
comp10839_c0_seq1	370	RCOM_0939040	cytochrome P450, putative	gnl|CDD|165828 PLN02183, PLN02183, ferulate 5-hydroxylase.	-	gnl|CDD|228106 KOG0156, KOG0156, KOG0156, Cytochrome P450 CYP2 subfamily [Secondary metabolites biosynthesis, transport and catabolism].	ref|XP_002519132.1| cytochrome P450, putative [Ricinus communis] gb|EEF43343.1| cytochrome P450, putative [Ricinus communis]	-	sp|O49394|C82C2_ARATH Cytochrome P450 82C2 OS=Arabidopsis thaliana GN=CYP82C2 PE=2 SV=2	tr|B9RZG3|B9RZG3_RICCO Cytochrome P450, putative OS=Ricinus communis GN=RCOM_0939040 PE=4 SV=1	GO:0071456,cellular response to hypoxia;GO:0005506,iron ion binding;GO:0016705,oxidoreductase activity, acting on paired donors, with incorporation or reduction of molecular oxygen;GO:0016711,flavonoid 3'-monooxygenase activity;GO:0016021,integral to membrane;GO:0009055,electron carrier activity;GO:0020037,heme binding;GO:0004497,monooxygenase activity	-
comp17686_c0_seq1	502	-	-	gnl|CDD|177725 PLN00110, PLN00110, flavonoid 3',5'-hydroxylase (F3'5'H); Provisional.	-	gnl|CDD|228106 KOG0156, KOG0156, KOG0156, Cytochrome P450 CYP2 subfamily [Secondary metabolites biosynthesis, transport and catabolism].	gb|AAS90126.1| cytochrome P450 [Ammi majus]	gnl|CDD|215689 pfam00067, p450, Cytochrome P450. Cytochrome P450s are haem-thiolate proteins involved in the oxidative degradation of various compounds. They are particularly well known for their role in the degradation of environmental toxins and mutagens. They can be divided into 4 classes, according to the method by which electrons from NAD(P)H are delivered to the catalytic site. Sequence con…	sp|O49394|C82C2_ARATH Cytochrome P450 82C2 OS=Arabidopsis thaliana GN=CYP82C2 PE=2 SV=2	tr|Q6QNI1|Q6QNI1_AMMMJ Cytochrome P450 OS=Ammi majus GN=CYP82H1 PE=2 SV=1	GO:0009055,electron carrier activity;GO:0020037,heme binding;GO:0004497,monooxygenase activity;GO:0071456,cellular response to hypoxia;GO:0005506,iron ion binding;GO:0016705,oxidoreductase activity, acting on paired donors, with incorporation or reduction of molecular oxygen;GO:0016021,integral to membrane	-
comp21900_c1_seq1	255	-	-	gnl|CDD|178550 PLN02966, PLN02966, cytochrome P450 83A1.	-	-	gb|AEY75220.1| cytochrome P450 CYP82H23, partial [Panax ginseng]	-	sp|O49394|C82C2_ARATH Cytochrome P450 82C2 OS=Arabidopsis thaliana GN=CYP82C2 PE=2 SV=2	tr|H2DH23|H2DH23_PANGI Cytochrome P450 CYP82H23 (Fragment) OS=Panax ginseng PE=2 SV=1	GO:0009055,electron carrier activity;GO:0020037,heme binding;GO:0004497,monooxygenase activity;GO:0071456,cellular response to hypoxia;GO:0005506,iron ion binding;GO:0016705,oxidoreductase activity, acting on paired donors, with incorporation or reduction of molecular oxygen;GO:0016021,integral to membrane	-
comp25212_c0_seq1	277	-	-	-	-	-	gb|AFK79026.1| cytochrome P450 CYP82T1 [Bupleurum chinense]	-	sp|O49394|C82C2_ARATH Cytochrome P450 82C2 OS=Arabidopsis thaliana GN=CYP82C2 PE=2 SV=2	tr|I3VI20|I3VI20_BUPCH Cytochrome P450 CYP82T1 OS=Bupleurum chinense PE=2 SV=1	GO:0009055,electron carrier activity;GO:0020037,heme binding;GO:0004497,monooxygenase activity;GO:0071456,cellular response to hypoxia;GO:0005506,iron ion binding;GO:0016705,oxidoreductase activity, acting on paired donors, with incorporation or reduction of molecular oxygen;GO:0016021,integral to membrane	-
comp34605_c0_seq3	1784	-	-	gnl|CDD|215371 PLN02687, PLN02687, flavonoid 3'-monooxygenase.	gnl|CDD|225035 COG2124, CypX, Cytochrome P450 [Secondary metabolites biosynthesis, transport, and catabolism].	gnl|CDD|228106 KOG0156, KOG0156, KOG0156, Cytochrome P450 CYP2 subfamily [Secondary metabolites biosynthesis, transport and catabolism].	gb|AAS90126.1| cytochrome P450 [Ammi majus]	gnl|CDD|215689 pfam00067, p450, Cytochrome P450. Cytochrome P450s are haem-thiolate proteins involved in the oxidative degradation of various compounds. They are particularly well known for their role in the degradation of environmental toxins and mutagens. They can be divided into 4 classes, according to the method by which electrons from NAD(P)H are delivered to the catalytic site. Sequence con…	sp|O49394|C82C2_ARATH Cytochrome P450 82C2 OS=Arabidopsis thaliana GN=CYP82C2 PE=2 SV=2	tr|Q6QNI1|Q6QNI1_AMMMJ Cytochrome P450 OS=Ammi majus GN=CYP82H1 PE=2 SV=1	GO:0009055,electron carrier activity;GO:0020037,heme binding;GO:0004497,monooxygenase activity;GO:0071456,cellular response to hypoxia;GO:0005506,iron ion binding;GO:0016705,oxidoreductase activity, acting on paired donors, with incorporation or reduction of molecular oxygen;GO:0016021,integral to membrane	-
comp32824_c0_seq1	1790	-	-	gnl|CDD|215371 PLN02687, PLN02687, flavonoid 3'-monooxygenase.	gnl|CDD|225035 COG2124, CypX, Cytochrome P450 [Secondary metabolites biosynthesis, transport, and catabolism].	gnl|CDD|228106 KOG0156, KOG0156, KOG0156, Cytochrome P450 CYP2 subfamily [Secondary metabolites biosynthesis, transport and catabolism].	gb|AAS90126.1| cytochrome P450 [Ammi majus]	gnl|CDD|215689 pfam00067, p450, Cytochrome P450. Cytochrome P450s are haem-thiolate proteins involved in the oxidative degradation of various compounds. They are particularly well known for their role in the degradation of environmental toxins and mutagens. They can be divided into 4 classes, according to the method by which electrons from NAD(P)H are delivered to the catalytic site. Sequence con…	sp|Q9SZ46|C82C4_ARATH Cytochrome P450 82C4 OS=Arabidopsis thaliana GN=CYP82C4 PE=2 SV=1	tr|Q6QNI1|Q6QNI1_AMMMJ Cytochrome P450 OS=Ammi majus GN=CYP82H1 PE=2 SV=1	GO:0009055,electron carrier activity;GO:0020037,heme binding;GO:0004497,monooxygenase activity;GO:0005506,iron ion binding;GO:0016705,oxidoreductase activity, acting on paired donors, with incorporation or reduction of molecular oxygen;GO:0016021,integral to membrane;GO:0071281,cellular response to iron ion	ko00903,Limonene and pinene degradation;ko00945,Stilbenoid, diarylheptanoid and gingerol biosynthesis;ko00627,Aminobenzoate degradation;ko00363,Bisphenol degradation;ko00624,Polycyclic aromatic hydrocarbon degradation
comp21900_c0_seq2	352	LOC100265877	cytochrome P450 82C4-like	gnl|CDD|215371 PLN02687, PLN02687, flavonoid 3'-monooxygenase.	-	gnl|CDD|228106 KOG0156, KOG0156, KOG0156, Cytochrome P450 CYP2 subfamily [Secondary metabolites biosynthesis, transport and catabolism].	ref|XP_002284806.1| PREDICTED: cytochrome P450 82C4 [Vitis vinifera]	-	sp|Q9SZ46|C82C4_ARATH Cytochrome P450 82C4 OS=Arabidopsis thaliana GN=CYP82C4 PE=2 SV=1	tr|F6HQH5|F6HQH5_VITVI Putative uncharacterized protein OS=Vitis vinifera GN=VIT_03s0063g01690 PE=2 SV=1	GO:0009055,electron carrier activity;GO:0020037,heme binding;GO:0004497,monooxygenase activity;GO:0005506,iron ion binding;GO:0016705,oxidoreductase activity, acting on paired donors, with incorporation or reduction of molecular oxygen;GO:0016021,integral to membrane;GO:0071281,cellular response to iron ion	-
comp48176_c0_seq1	1805	-	-	gnl|CDD|215371 PLN02687, PLN02687, flavonoid 3'-monooxygenase.	gnl|CDD|225035 COG2124, CypX, Cytochrome P450 [Secondary metabolites biosynthesis, transport, and catabolism].	gnl|CDD|228106 KOG0156, KOG0156, KOG0156, Cytochrome P450 CYP2 subfamily [Secondary metabolites biosynthesis, transport and catabolism].	ref|XP_004247061.1| PREDICTED: cytochrome P450 82C4-like [Solanum lycopersicum]	gnl|CDD|215689 pfam00067, p450, Cytochrome P450. Cytochrome P450s are haem-thiolate proteins involved in the oxidative degradation of various compounds. They are particularly well known for their role in the degradation of environmental toxins and mutagens. They can be divided into 4 classes, according to the method by which electrons from NAD(P)H are delivered to the catalytic site. Sequence con…	sp|Q9SZ46|C82C4_ARATH Cytochrome P450 82C4 OS=Arabidopsis thaliana GN=CYP82C4 PE=2 SV=1	tr|K4CTL0|K4CTL0_SOLLC Uncharacterized protein OS=Solanum lycopersicum GN=Solyc09g059240.2 PE=3 SV=1	GO:0009055,electron carrier activity;GO:0020037,heme binding;GO:0004497,monooxygenase activity;GO:0005506,iron ion binding;GO:0016705,oxidoreductase activity, acting on paired donors, with incorporation or reduction of molecular oxygen;GO:0016021,integral to membrane;GO:0071281,cellular response to iron ion	-
CYP83
Gene_ID	Length	Gene	Description	CDD	COG	KOG	NR	Pfam	Swissprot	Tremble	GO	Pathway
comp271221_c0_seq1	235	-	-	gnl|CDD|178550 PLN02966, PLN02966, cytochrome P450 83A1.	-	gnl|CDD|228107 KOG0157, KOG0157, KOG0157, Cytochrome P450 CYP4/CYP19/CYP26 subfamilies [Secondary metabolites biosynthesis, transport and catabolism, Lipid transport and metabolism].	gb|EJF63886.1| cytochrome P450 monooxygenase pc-bph [Dichomitus squalens LYAD-421 SS1]	gnl|CDD|215689 pfam00067, p450, Cytochrome P450. Cytochrome P450s are haem-thiolate proteins involved in the oxidative degradation of various compounds. They are particularly well known for their role in the degradation of environmental toxins and mutagens. They can be divided into 4 classes, according to the method by which electrons from NAD(P)H are delivered to the catalytic site. Sequence con…	sp|P17549|CP53_ASPNG Benzoate 4-monooxygenase OS=Aspergillus niger GN=bphA PE=1 SV=1	tr|F1SYG9|F1SYG9_9APHY Cytochrome P450 OS=Postia placenta GN=PpCYP204 PE=2 SV=1	GO:0009055,electron carrier activity;GO:0020037,heme binding;GO:0004497,monooxygenase activity;GO:0005506,iron ion binding;GO:0016705,oxidoreductase activity, acting on paired donors, with incorporation or reduction of molecular oxygen;GO:0043231,intracellular membrane-bounded organelle;GO:0018664,benzoate 4-monooxygenase activity	-
comp27590_c0_seq1	1839	LOC100245351	cytochrome P450 83B1-like	gnl|CDD|178773 PLN03234, PLN03234, cytochrome P450 83B1; Provisional.	gnl|CDD|225035 COG2124, CypX, Cytochrome P450 [Secondary metabolites biosynthesis, transport, and catabolism].	gnl|CDD|228106 KOG0156, KOG0156, KOG0156, Cytochrome P450 CYP2 subfamily [Secondary metabolites biosynthesis, transport and catabolism].	ref|XP_002280472.1| PREDICTED: cytochrome P450 83B1 [Vitis vinifera] emb|CAN64422.1| hypothetical protein VITISV_032274 [Vitis vinifera]	gnl|CDD|215689 pfam00067, p450, Cytochrome P450. Cytochrome P450s are haem-thiolate proteins involved in the oxidative degradation of various compounds. They are particularly well known for their role in the degradation of environmental toxins and mutagens. They can be divided into 4 classes, according to the method by which electrons from NAD(P)H are delivered to the catalytic site. Sequence con…	sp|O65782|C83B1_ARATH Cytochrome P450 83B1 OS=Arabidopsis thaliana GN=CYP83B1 PE=1 SV=1	tr|A5CBQ0|A5CBQ0_VITVI Putative uncharacterized protein OS=Vitis vinifera GN=VIT_18s0001g13820 PE=3 SV=1	GO:0005783,endoplasmic reticulum;GO:0040008,regulation of growth;GO:0000162,tryptophan biosynthetic process;GO:0009759,indole glucosinolate biosynthetic process;GO:0010114,response to red light;GO:0052544,defense response by callose deposition in cell wall;GO:0009055,electron carrier activity;GO:0020037,heme binding;GO:0048830,adventitious root development;GO:0009682,induced systemic resistance;G…	ko01210,2-Oxocarboxylic acid metabolism;ko00380,Tryptophan metabolism;ko00966,Glucosinolate biosynthesis
CYP84
Gene_ID	Length	Gene	Description	CDD	COG	KOG	NR	Pfam	Swissprot	Tremble	GO	Pathway
comp11095_c0_seq1	1807	-	-	gnl|CDD|165828 PLN02183, PLN02183, ferulate 5-hydroxylase.	gnl|CDD|225035 COG2124, CypX, Cytochrome P450 [Secondary metabolites biosynthesis, transport, and catabolism].	gnl|CDD|228106 KOG0156, KOG0156, KOG0156, Cytochrome P450 CYP2 subfamily [Secondary metabolites biosynthesis, transport and catabolism].	gb|AAT39511.1| ferulate 5-hydroxylase [Camptotheca acuminata]	gnl|CDD|215689 pfam00067, p450, Cytochrome P450. Cytochrome P450s are haem-thiolate proteins involved in the oxidative degradation of various compounds. They are particularly well known for their role in the degradation of environmental toxins and mutagens. They can be divided into 4 classes, according to the method by which electrons from NAD(P)H are delivered to the catalytic site. Sequence con…	sp|Q42600|C84A1_ARATH Cytochrome P450 84A1 OS=Arabidopsis thaliana GN=CYP84A1 PE=2 SV=1	tr|Q6IV45|Q6IV45_CAMAC Ferulate 5-hydroxylase OS=Camptotheca acuminata GN=F5H PE=3 SV=1	GO:0005783,endoplasmic reticulum;GO:0005506,iron ion binding;GO:0016705,oxidoreductase activity, acting on paired donors, with incorporation or reduction of molecular oxygen;GO:0009809,lignin biosynthetic process;GO:0016021,integral to membrane;GO:0009055,electron carrier activity;GO:0020037,heme binding;GO:0010224,response to UV-B;GO:0004497,monooxygenase activity	ko00940,Phenylpropanoid biosynthesis
comp201804_c0_seq1	355	-	-	gnl|CDD|165828 PLN02183, PLN02183, ferulate 5-hydroxylase.	-	gnl|CDD|228106 KOG0156, KOG0156, KOG0156, Cytochrome P450 CYP2 subfamily [Secondary metabolites biosynthesis, transport and catabolism].	gb|AGT57171.1| ferulate 5-hydroxylase, partial [Morus notabilis]	gnl|CDD|215689 pfam00067, p450, Cytochrome P450. Cytochrome P450s are haem-thiolate proteins involved in the oxidative degradation of various compounds. They are particularly well known for their role in the degradation of environmental toxins and mutagens. They can be divided into 4 classes, according to the method by which electrons from NAD(P)H are delivered to the catalytic site. Sequence con…	sp|Q42600|C84A1_ARATH Cytochrome P450 84A1 OS=Arabidopsis thaliana GN=CYP84A1 PE=2 SV=1	tr|M0ZVM4|M0ZVM4_SOLTU Uncharacterized protein OS=Solanum tuberosum GN=PGSC0003DMG400003546 PE=3 SV=1	GO:0005783,endoplasmic reticulum;GO:0009055,electron carrier activity;GO:0020037,heme binding;GO:0004497,monooxygenase activity;GO:0005506,iron ion binding;GO:0016705,oxidoreductase activity, acting on paired donors, with incorporation or reduction of molecular oxygen;GO:0009809,lignin biosynthetic process;GO:0016021,integral to membrane;GO:0010224,response to UV-B	-
comp228_c0_seq1	239	-	-	gnl|CDD|165828 PLN02183, PLN02183, ferulate 5-hydroxylase.	-	gnl|CDD|228106 KOG0156, KOG0156, KOG0156, Cytochrome P450 CYP2 subfamily [Secondary metabolites biosynthesis, transport and catabolism].	gb|ACU45738.1| ferulate 5-hydroxylase [Eucalyptus globulus]	-	sp|Q42600|C84A1_ARATH Cytochrome P450 84A1 OS=Arabidopsis thaliana GN=CYP84A1 PE=2 SV=1	tr|E0WCK5|E0WCK5_EUCGL Ferulate 5-hydroxylase OS=Eucalyptus globulus GN=F5H PE=3 SV=1	GO:0005783,endoplasmic reticulum;GO:0009055,electron carrier activity;GO:0020037,heme binding;GO:0004497,monooxygenase activity;GO:0005506,iron ion binding;GO:0016705,oxidoreductase activity, acting on paired donors, with incorporation or reduction of molecular oxygen;GO:0009809,lignin biosynthetic process;GO:0016021,integral to membrane;GO:0010224,response to UV-B	-
comp193708_c0_seq1	228	-	-	gnl|CDD|215583 PLN03112, PLN03112, cytochrome P450 family protein; Provisional.	-	gnl|CDD|228106 KOG0156, KOG0156, KOG0156, Cytochrome P450 CYP2 subfamily [Secondary metabolites biosynthesis, transport and catabolism].	gb|AFK79031.1| cytochrome P450 CYP736A54 [Bupleurum chinense]	gnl|CDD|215689 pfam00067, p450, Cytochrome P450. Cytochrome P450s are haem-thiolate proteins involved in the oxidative degradation of various compounds. They are particularly well known for their role in the degradation of environmental toxins and mutagens. They can be divided into 4 classes, according to the method by which electrons from NAD(P)H are delivered to the catalytic site. Sequence con…	sp|Q42600|C84A1_ARATH Cytochrome P450 84A1 OS=Arabidopsis thaliana GN=CYP84A1 PE=2 SV=1	tr|I3VI25|I3VI25_BUPCH Cytochrome P450 CYP736A54 OS=Bupleurum chinense PE=2 SV=1	GO:0005783,endoplasmic reticulum;GO:0009055,electron carrier activity;GO:0020037,heme binding;GO:0004497,monooxygenase activity;GO:0005506,iron ion binding;GO:0016705,oxidoreductase activity, acting on paired donors, with incorporation or reduction of molecular oxygen;GO:0009809,lignin biosynthetic process;GO:0016021,integral to membrane;GO:0010224,response to UV-B	-
comp1195_c0_seq1	214	-	-	gnl|CDD|165828 PLN02183, PLN02183, ferulate 5-hydroxylase.	-	gnl|CDD|228106 KOG0156, KOG0156, KOG0156, Cytochrome P450 CYP2 subfamily [Secondary metabolites biosynthesis, transport and catabolism].	gb|AFK79031.1| cytochrome P450 CYP736A54 [Bupleurum chinense]	gnl|CDD|215689 pfam00067, p450, Cytochrome P450. Cytochrome P450s are haem-thiolate proteins involved in the oxidative degradation of various compounds. They are particularly well known for their role in the degradation of environmental toxins and mutagens. They can be divided into 4 classes, according to the method by which electrons from NAD(P)H are delivered to the catalytic site. Sequence con…	sp|Q42600|C84A1_ARATH Cytochrome P450 84A1 OS=Arabidopsis thaliana GN=CYP84A1 PE=2 SV=1	tr|I3VI25|I3VI25_BUPCH Cytochrome P450 CYP736A54 OS=Bupleurum chinense PE=2 SV=1	GO:0005783,endoplasmic reticulum;GO:0009055,electron carrier activity;GO:0020037,heme binding;GO:0004497,monooxygenase activity;GO:0005506,iron ion binding;GO:0016705,oxidoreductase activity, acting on paired donors, with incorporation or reduction of molecular oxygen;GO:0009809,lignin biosynthetic process;GO:0016021,integral to membrane;GO:0010224,response to UV-B	-
comp600723_c0_seq1	260	-	-	gnl|CDD|165828 PLN02183, PLN02183, ferulate 5-hydroxylase.	-	-	gb|AAG14963.1|AF214009_1 cytochrome p450-dependent monooxygenase [Brassica napus]	-	sp|Q42600|C84A1_ARATH Cytochrome P450 84A1 OS=Arabidopsis thaliana GN=CYP84A1 PE=2 SV=1	tr|M4DML7|M4DML7_BRARP Uncharacterized protein OS=Brassica rapa subsp. pekinensis GN=Bra017752 PE=3 SV=1	GO:0005783,endoplasmic reticulum;GO:0009055,electron carrier activity;GO:0020037,heme binding;GO:0004497,monooxygenase activity;GO:0005506,iron ion binding;GO:0016705,oxidoreductase activity, acting on paired donors, with incorporation or reduction of molecular oxygen;GO:0009809,lignin biosynthetic process;GO:0016021,integral to membrane;GO:0010224,response to UV-B	-
CYP85
Gene_ID	Length	Gene	Description	CDD	COG	KOG	NR	Pfam	Swissprot	Tremble	GO	Pathway
comp117966_c0_seq2	372	-	-	-	-	-	ref|XP_004507293.1| PREDICTED: cytochrome P450 85A-like [Cicer arietinum]	-	sp|Q43147|C85A1_SOLLC Cytochrome P450 85A1 OS=Solanum lycopersicum GN=CYP85A1 PE=2 SV=1	-	GO:0016132,brassinosteroid biosynthetic process;GO:0009055,electron carrier activity;GO:0020037,heme binding;GO:0004497,monooxygenase activity;GO:0005506,iron ion binding;GO:0016705,oxidoreductase activity, acting on paired donors, with incorporation or reduction of molecular oxygen;GO:0016021,integral to membrane	-
comp138526_c0_seq1	433	-	-	gnl|CDD|178373 PLN02774, PLN02774, brassinosteroid-6-oxidase.	gnl|CDD|225035 COG2124, CypX, Cytochrome P450 [Secondary metabolites biosynthesis, transport, and catabolism].	-	ref|NP_001267889.1| brassinosteroid-6-oxidase [Vitis vinifera] gb|ABB60086.1| brassinosteroid-6-oxidase [Vitis vinifera]	gnl|CDD|215689 pfam00067, p450, Cytochrome P450. Cytochrome P450s are haem-thiolate proteins involved in the oxidative degradation of various compounds. They are particularly well known for their role in the degradation of environmental toxins and mutagens. They can be divided into 4 classes, according to the method by which electrons from NAD(P)H are delivered to the catalytic site. Sequence con…	sp|Q43147|C85A1_SOLLC Cytochrome P450 85A1 OS=Solanum lycopersicum GN=CYP85A1 PE=2 SV=1	tr|Q2MZW1|Q2MZW1_VITVI Brassinosteroid-6-oxidase OS=Vitis vinifera GN=BR6OX1 PE=2 SV=1	GO:0016132,brassinosteroid biosynthetic process;GO:0009055,electron carrier activity;GO:0020037,heme binding;GO:0004497,monooxygenase activity;GO:0005506,iron ion binding;GO:0016705,oxidoreductase activity, acting on paired donors, with incorporation or reduction of molecular oxygen;GO:0016021,integral to membrane;GO:0010268,brassinosteroid homeostasis;GO:0009647,skotomorphogenesis;GO:0022900,ele…	-
comp194898_c0_seq1	240	-	-	gnl|CDD|178373 PLN02774, PLN02774, brassinosteroid-6-oxidase.	-	-	gb|ABG36709.1| cytochrome P450 CYP85A1 [Nicotiana tabacum]	-	sp|Q43147|C85A1_SOLLC Cytochrome P450 85A1 OS=Solanum lycopersicum GN=CYP85A1 PE=2 SV=1	tr|A5X6P9|A5X6P9_TOBAC Cytochrome P450 CYP85A1 OS=Nicotiana tabacum PE=2 SV=1	GO:0016132,brassinosteroid biosynthetic process;GO:0009055,electron carrier activity;GO:0020037,heme binding;GO:0004497,monooxygenase activity;GO:0005506,iron ion binding;GO:0016705,oxidoreductase activity, acting on paired donors, with incorporation or reduction of molecular oxygen;GO:0016021,integral to membrane	-
comp29205_c0_seq1	514	-	-	gnl|CDD|178373 PLN02774, PLN02774, brassinosteroid-6-oxidase.	-	-	gb|EOY01643.1| Brassinosteroid-6-oxidase 2 [Theobroma cacao]	gnl|CDD|215689 pfam00067, p450, Cytochrome P450. Cytochrome P450s are haem-thiolate proteins involved in the oxidative degradation of various compounds. They are particularly well known for their role in the degradation of environmental toxins and mutagens. They can be divided into 4 classes, according to the method by which electrons from NAD(P)H are delivered to the catalytic site. Sequence con…	sp|Q8GSQ1|C85A1_ORYSJ Cytochrome P450 85A1 OS=Oryza sativa subsp. japonica GN=CYP85A1 PE=1 SV=1	tr|D7T9Y8|D7T9Y8_VITVI Putative uncharacterized protein OS=Vitis vinifera GN=VIT_01s0011g00190 PE=3 SV=1	GO:0016132,brassinosteroid biosynthetic process;GO:0009055,electron carrier activity;GO:0020037,heme binding;GO:0004497,monooxygenase activity;GO:0005506,iron ion binding;GO:0016705,oxidoreductase activity, acting on paired donors, with incorporation or reduction of molecular oxygen;GO:0016021,integral to membrane;GO:0010268,brassinosteroid homeostasis;GO:0009647,skotomorphogenesis;GO:0022900,ele…	-
comp83351_c0_seq1	347	-	-	gnl|CDD|178373 PLN02774, PLN02774, brassinosteroid-6-oxidase.	-	gnl|CDD|228107 KOG0157, KOG0157, KOG0157, Cytochrome P450 CYP4/CYP19/CYP26 subfamilies [Secondary metabolites biosynthesis, transport and catabolism, Lipid transport and metabolism].	ref|NP_001267889.1| brassinosteroid-6-oxidase [Vitis vinifera] gb|ABB60086.1| brassinosteroid-6-oxidase [Vitis vinifera]	-	sp|Q43147|C85A1_SOLLC Cytochrome P450 85A1 OS=Solanum lycopersicum GN=CYP85A1 PE=2 SV=1	tr|Q2MZW1|Q2MZW1_VITVI Brassinosteroid-6-oxidase OS=Vitis vinifera GN=BR6OX1 PE=2 SV=1	GO:0016132,brassinosteroid biosynthetic process;GO:0009055,electron carrier activity;GO:0020037,heme binding;GO:0004497,monooxygenase activity;GO:0005506,iron ion binding;GO:0016705,oxidoreductase activity, acting on paired donors, with incorporation or reduction of molecular oxygen;GO:0016021,integral to membrane;GO:0010268,brassinosteroid homeostasis;GO:0009647,skotomorphogenesis;GO:0022900,ele…	-
CYP86
Gene_ID	Length	Gene	Description	CDD	COG	KOG	NR	Pfam	Swissprot	Tremble	GO	Pathway
comp174275_c0_seq1	271	CYP86A19	cytochrome P450	gnl|CDD|215235 PLN02426, PLN02426, cytochrome P450, family 94, subfamily C protein.	gnl|CDD|225035 COG2124, CypX, Cytochrome P450 [Secondary metabolites biosynthesis, transport, and catabolism].	gnl|CDD|228107 KOG0157, KOG0157, KOG0157, Cytochrome P450 CYP4/CYP19/CYP26 subfamilies [Secondary metabolites biosynthesis, transport and catabolism, Lipid transport and metabolism].	ref|XP_002314117.1| cytochrome P450 [Populus trichocarpa] gb|ABK95030.1| unknown [Populus trichocarpa] gb|EEE88072.1| cytochrome P450 [Populus trichocarpa]	gnl|CDD|215689 pfam00067, p450, Cytochrome P450. Cytochrome P450s are haem-thiolate proteins involved in the oxidative degradation of various compounds. They are particularly well known for their role in the degradation of environmental toxins and mutagens. They can be divided into 4 classes, according to the method by which electrons from NAD(P)H are delivered to the catalytic site. Sequence con…	sp|P48422|C86A1_ARATH Cytochrome P450 86A1 OS=Arabidopsis thaliana GN=CYP86A1 PE=1 SV=2	tr|A9PF77|A9PF77_POPTR Cytochrome P450 OS=Populus trichocarpa GN=CYP86A19 PE=2 SV=1	GO:0009055,electron carrier activity;GO:0020037,heme binding;GO:0010345,suberin biosynthetic process;GO:0005506,iron ion binding;GO:0018685,alkane 1-monooxygenase activity;GO:0006631,fatty acid metabolic process;GO:0016021,integral to membrane;GO:0005773,vacuole	-
comp34100_c0_seq1	2005	LOC100247907	cytochrome P450 86A2-like	gnl|CDD|215627 PLN03195, PLN03195, fatty acid omega-hydroxylase; Provisional.	-	gnl|CDD|228107 KOG0157, KOG0157, KOG0157, Cytochrome P450 CYP4/CYP19/CYP26 subfamilies [Secondary metabolites biosynthesis, transport and catabolism, Lipid transport and metabolism].	ref|XP_002275806.1| PREDICTED: cytochrome P450 86A2 [Vitis vinifera]	-	sp|O23066|C86A2_ARATH Cytochrome P450 86A2 OS=Arabidopsis thaliana GN=CYP86A2 PE=2 SV=1	tr|F6HUB7|F6HUB7_VITVI Putative uncharacterized protein OS=Vitis vinifera GN=VIT_02s0025g03320 PE=3 SV=1	GO:0009055,electron carrier activity;GO:0020037,heme binding;GO:0005506,iron ion binding;GO:0018685,alkane 1-monooxygenase activity;GO:0006631,fatty acid metabolic process;GO:0016021,integral to membrane	ko00073,Cutin, suberine and wax biosynthesis
comp1080_c0_seq1	467	LOC100779012	cytochrome P450 86A2-like	gnl|CDD|215627 PLN03195, PLN03195, fatty acid omega-hydroxylase; Provisional.	gnl|CDD|225035 COG2124, CypX, Cytochrome P450 [Secondary metabolites biosynthesis, transport, and catabolism].	gnl|CDD|228107 KOG0157, KOG0157, KOG0157, Cytochrome P450 CYP4/CYP19/CYP26 subfamilies [Secondary metabolites biosynthesis, transport and catabolism, Lipid transport and metabolism].	ref|XP_003521880.1| PREDICTED: cytochrome P450 86A2-like [Glycine max]	gnl|CDD|215689 pfam00067, p450, Cytochrome P450. Cytochrome P450s are haem-thiolate proteins involved in the oxidative degradation of various compounds. They are particularly well known for their role in the degradation of environmental toxins and mutagens. They can be divided into 4 classes, according to the method by which electrons from NAD(P)H are delivered to the catalytic site. Sequence con…	sp|O23066|C86A2_ARATH Cytochrome P450 86A2 OS=Arabidopsis thaliana GN=CYP86A2 PE=2 SV=1	tr|I1KI90|I1KI90_SOYBN Uncharacterized protein OS=Glycine max PE=3 SV=1	GO:0005506,iron ion binding;GO:0018685,alkane 1-monooxygenase activity;GO:0016705,oxidoreductase activity, acting on paired donors, with incorporation or reduction of molecular oxygen;GO:0006631,fatty acid metabolic process;GO:0016021,integral to membrane;GO:0009055,electron carrier activity;GO:0020037,heme binding;GO:0004497,monooxygenase activity	-
comp10729_c0_seq1	533	CYP94F1	cytochrome P450	gnl|CDD|215235 PLN02426, PLN02426, cytochrome P450, family 94, subfamily C protein.	-	gnl|CDD|228107 KOG0157, KOG0157, KOG0157, Cytochrome P450 CYP4/CYP19/CYP26 subfamilies [Secondary metabolites biosynthesis, transport and catabolism, Lipid transport and metabolism].	ref|XP_002298479.1| cytochrome P450 [Populus trichocarpa] gb|EEE83284.1| cytochrome P450 [Populus trichocarpa]	gnl|CDD|215689 pfam00067, p450, Cytochrome P450. Cytochrome P450s are haem-thiolate proteins involved in the oxidative degradation of various compounds. They are particularly well known for their role in the degradation of environmental toxins and mutagens. They can be divided into 4 classes, according to the method by which electrons from NAD(P)H are delivered to the catalytic site. Sequence con…	sp|Q9FMY1|C86B1_ARATH Cytochrome P450 86B1 OS=Arabidopsis thaliana GN=CYP86B1 PE=2 SV=1	tr|B9GG98|B9GG98_POPTR Cytochrome P450 OS=Populus trichocarpa GN=CYP94F1 PE=3 SV=1	GO:0005783,endoplasmic reticulum;GO:0005506,iron ion binding;GO:0016705,oxidoreductase activity, acting on paired donors, with incorporation or reduction of molecular oxygen;GO:0016021,integral to membrane;GO:0042761,very long-chain fatty acid biosynthetic process;GO:0009055,electron carrier activity;GO:0020037,heme binding;GO:0010345,suberin biosynthetic process;GO:0004497,monooxygenase activity…	-
comp174822_c0_seq1	447	LOC100250807	cytochrome P450 86B1-like	gnl|CDD|215627 PLN03195, PLN03195, fatty acid omega-hydroxylase; Provisional.	-	gnl|CDD|228107 KOG0157, KOG0157, KOG0157, Cytochrome P450 CYP4/CYP19/CYP26 subfamilies [Secondary metabolites biosynthesis, transport and catabolism, Lipid transport and metabolism].	ref|XP_002282185.1| PREDICTED: cytochrome P450 86B1 [Vitis vinifera]	-	sp|Q9FMY1|C86B1_ARATH Cytochrome P450 86B1 OS=Arabidopsis thaliana GN=CYP86B1 PE=2 SV=1	tr|F6GVP1|F6GVP1_VITVI Putative uncharacterized protein OS=Vitis vinifera GN=VIT_01s0137g00410 PE=3 SV=1	GO:0005783,endoplasmic reticulum;GO:0042761,very long-chain fatty acid biosynthetic process;GO:0009055,electron carrier activity;GO:0020037,heme binding;GO:0010345,suberin biosynthetic process;GO:0004497,monooxygenase activity;GO:0005789,endoplasmic reticulum membrane;GO:0005506,iron ion binding;GO:0016705,oxidoreductase activity, acting on paired donors, with incorporation or reduction of molecu…	-
comp26638_c0_seq1	842	LOC100250807	cytochrome P450 86B1-like	gnl|CDD|215235 PLN02426, PLN02426, cytochrome P450, family 94, subfamily C protein.	gnl|CDD|225035 COG2124, CypX, Cytochrome P450 [Secondary metabolites biosynthesis, transport, and catabolism].	gnl|CDD|228107 KOG0157, KOG0157, KOG0157, Cytochrome P450 CYP4/CYP19/CYP26 subfamilies [Secondary metabolites biosynthesis, transport and catabolism, Lipid transport and metabolism].	ref|XP_002282185.1| PREDICTED: cytochrome P450 86B1 [Vitis vinifera]	gnl|CDD|215689 pfam00067, p450, Cytochrome P450. Cytochrome P450s are haem-thiolate proteins involved in the oxidative degradation of various compounds. They are particularly well known for their role in the degradation of environmental toxins and mutagens. They can be divided into 4 classes, according to the method by which electrons from NAD(P)H are delivered to the catalytic site. Sequence con…	sp|Q9FMY1|C86B1_ARATH Cytochrome P450 86B1 OS=Arabidopsis thaliana GN=CYP86B1 PE=2 SV=1	tr|A5C696|A5C696_VITVI Putative uncharacterized protein OS=Vitis vinifera GN=VITISV_032391 PE=3 SV=1	GO:0005783,endoplasmic reticulum;GO:0042761,very long-chain fatty acid biosynthetic process;GO:0009055,electron carrier activity;GO:0020037,heme binding;GO:0010345,suberin biosynthetic process;GO:0004497,monooxygenase activity;GO:0005789,endoplasmic reticulum membrane;GO:0005506,iron ion binding;GO:0016705,oxidoreductase activity, acting on paired donors, with incorporation or reduction of molecu…	-
comp35693_c0_seq5	1595	-	-	gnl|CDD|177826 PLN02169, PLN02169, fatty acid (omega-1)-hydroxylase/midchain alkane hydroxylase.	-	gnl|CDD|228107 KOG0157, KOG0157, KOG0157, Cytochrome P450 CYP4/CYP19/CYP26 subfamilies [Secondary metabolites biosynthesis, transport and catabolism, Lipid transport and metabolism].	ref|XP_004249316.1| PREDICTED: cytochrome P450 86B1-like isoform 1 [Solanum lycopersicum] ref|XP_004249317.1| PREDICTED: cytochrome P450 86B1-like isoform 2 [Solanum lycopersicum]	-	sp|Q9FMY1|C86B1_ARATH Cytochrome P450 86B1 OS=Arabidopsis thaliana GN=CYP86B1 PE=2 SV=1	tr|M1DJX5|M1DJX5_SOLTU Uncharacterized protein OS=Solanum tuberosum GN=PGSC0003DMG400039791 PE=3 SV=1	GO:0005783,endoplasmic reticulum;GO:0042761,very long-chain fatty acid biosynthetic process;GO:0009055,electron carrier activity;GO:0020037,heme binding;GO:0010345,suberin biosynthetic process;GO:0004497,monooxygenase activity;GO:0005789,endoplasmic reticulum membrane;GO:0005506,iron ion binding;GO:0016705,oxidoreductase activity, acting on paired donors, with incorporation or reduction of molecu…	-
CYP89
Gene_ID	Length	Gene	Description	CDD	COG	KOG	NR	Pfam	Swissprot	Tremble	GO	Pathway
comp203755_c0_seq1	417	LOC100792037	cytochrome P450 89A2-like	gnl|CDD|215086 PLN00168, PLN00168, Cytochrome P450; Provisional.	-	gnl|CDD|228106 KOG0156, KOG0156, KOG0156, Cytochrome P450 CYP2 subfamily [Secondary metabolites biosynthesis, transport and catabolism].	ref|XP_003529424.1| PREDICTED: cytochrome P450 89A2-like [Glycine max]	gnl|CDD|215689 pfam00067, p450, Cytochrome P450. Cytochrome P450s are haem-thiolate proteins involved in the oxidative degradation of various compounds. They are particularly well known for their role in the degradation of environmental toxins and mutagens. They can be divided into 4 classes, according to the method by which electrons from NAD(P)H are delivered to the catalytic site. Sequence con…	sp|Q42602|C89A2_ARATH Cytochrome P450 89A2 OS=Arabidopsis thaliana GN=CYP89A2 PE=2 SV=2	tr|M0ZIM1|M0ZIM1_SOLTU Uncharacterized protein OS=Solanum tuberosum GN=PGSC0003DMG400000565 PE=3 SV=1	GO:0009055,electron carrier activity;GO:0020037,heme binding;GO:0004497,monooxygenase activity;GO:0005506,iron ion binding;GO:0016705,oxidoreductase activity, acting on paired donors, with incorporation or reduction of molecular oxygen;GO:0016021,integral to membrane	-
comp22621_c0_seq1	990	-	-	gnl|CDD|215086 PLN00168, PLN00168, Cytochrome P450; Provisional.	-	-	ref|XP_004235319.1| PREDICTED: cytochrome P450 89A9-like [Solanum lycopersicum]	-	sp|Q9SRQ1|C89A9_ARATH Cytochrome P450 89A9 OS=Arabidopsis thaliana GN=CYP89A9 PE=2 SV=1	tr|K4BJB6|K4BJB6_SOLLC Uncharacterized protein OS=Solanum lycopersicum GN=Solyc03g096990.2 PE=3 SV=1	GO:0009055,electron carrier activity;GO:0020037,heme binding;GO:0004497,monooxygenase activity;GO:0005789,endoplasmic reticulum membrane;GO:0005506,iron ion binding;GO:0016705,oxidoreductase activity, acting on paired donors, with incorporation or reduction of molecular oxygen;GO:0016021,integral to membrane	-
comp26488_c0_seq1	1747	-	-	gnl|CDD|215086 PLN00168, PLN00168, Cytochrome P450; Provisional.	gnl|CDD|225035 COG2124, CypX, Cytochrome P450 [Secondary metabolites biosynthesis, transport, and catabolism].	gnl|CDD|228106 KOG0156, KOG0156, KOG0156, Cytochrome P450 CYP2 subfamily [Secondary metabolites biosynthesis, transport and catabolism].	ref|XP_004235319.1| PREDICTED: cytochrome P450 89A9-like [Solanum lycopersicum]	gnl|CDD|215689 pfam00067, p450, Cytochrome P450. Cytochrome P450s are haem-thiolate proteins involved in the oxidative degradation of various compounds. They are particularly well known for their role in the degradation of environmental toxins and mutagens. They can be divided into 4 classes, according to the method by which electrons from NAD(P)H are delivered to the catalytic site. Sequence con…	sp|Q9SRQ1|C89A9_ARATH Cytochrome P450 89A9 OS=Arabidopsis thaliana GN=CYP89A9 PE=2 SV=1	tr|K4BJB6|K4BJB6_SOLLC Uncharacterized protein OS=Solanum lycopersicum GN=Solyc03g096990.2 PE=3 SV=1	GO:0009055,electron carrier activity;GO:0020037,heme binding;GO:0004497,monooxygenase activity;GO:0005789,endoplasmic reticulum membrane;GO:0005506,iron ion binding;GO:0016705,oxidoreductase activity, acting on paired donors, with incorporation or reduction of molecular oxygen;GO:0016021,integral to membrane	-
comp42983_c0_seq1	566	-	-	gnl|CDD|215086 PLN00168, PLN00168, Cytochrome P450; Provisional.	-	gnl|CDD|228106 KOG0156, KOG0156, KOG0156, Cytochrome P450 CYP2 subfamily [Secondary metabolites biosynthesis, transport and catabolism].	emb|CAN79960.1| hypothetical protein VITISV_026220 [Vitis vinifera]	-	sp|Q9SRQ1|C89A9_ARATH Cytochrome P450 89A9 OS=Arabidopsis thaliana GN=CYP89A9 PE=2 SV=1	tr|A5ADQ1|A5ADQ1_VITVI Putative uncharacterized protein OS=Vitis vinifera GN=VITISV_026220 PE=2 SV=1	GO:0009055,electron carrier activity;GO:0020037,heme binding;GO:0004497,monooxygenase activity;GO:0005789,endoplasmic reticulum membrane;GO:0005506,iron ion binding;GO:0016705,oxidoreductase activity, acting on paired donors, with incorporation or reduction of molecular oxygen;GO:0016021,integral to membrane	-
CYP90
Gene_ID	Length	Gene	Description	CDD	COG	KOG	NR	Pfam	Swissprot	Tremble	GO	Pathway
comp203059_c0_seq1	335	-	-	gnl|CDD|166628 PLN02987, PLN02987, Cytochrome P450, family 90, subfamily A.	-	-	ref|XP_004240946.1| PREDICTED: cytochrome P450 90A1-like [Solanum lycopersicum]	-	sp|Q42569|C90A1_ARATH Cytochrome P450 90A1 OS=Arabidopsis thaliana GN=CYP90A1 PE=2 SV=1	tr|M1C774|M1C774_SOLTU Uncharacterized protein OS=Solanum tuberosum GN=PGSC0003DMG400023819 PE=4 SV=1	GO:0016132,brassinosteroid biosynthetic process;GO:0009055,electron carrier activity;GO:0020037,heme binding;GO:0004497,monooxygenase activity;GO:0010584,pollen exine formation;GO:0005506,iron ion binding;GO:0009911,positive regulation of flower development;GO:0016705,oxidoreductase activity, acting on paired donors, with incorporation or reduction of molecular oxygen;GO:0016021,integral to membr…	-
comp20828_c0_seq1	1411	-	-	gnl|CDD|166628 PLN02987, PLN02987, Cytochrome P450, family 90, subfamily A.	gnl|CDD|225035 COG2124, CypX, Cytochrome P450 [Secondary metabolites biosynthesis, transport, and catabolism].	gnl|CDD|228107 KOG0157, KOG0157, KOG0157, Cytochrome P450 CYP4/CYP19/CYP26 subfamilies [Secondary metabolites biosynthesis, transport and catabolism, Lipid transport and metabolism].	ref|XP_004240946.1| PREDICTED: cytochrome P450 90A1-like [Solanum lycopersicum]	gnl|CDD|215689 pfam00067, p450, Cytochrome P450. Cytochrome P450s are haem-thiolate proteins involved in the oxidative degradation of various compounds. They are particularly well known for their role in the degradation of environmental toxins and mutagens. They can be divided into 4 classes, according to the method by which electrons from NAD(P)H are delivered to the catalytic site. Sequence con…	sp|Q42569|C90A1_ARATH Cytochrome P450 90A1 OS=Arabidopsis thaliana GN=CYP90A1 PE=2 SV=1	tr|M1C775|M1C775_SOLTU Uncharacterized protein OS=Solanum tuberosum GN=PGSC0003DMG400023819 PE=3 SV=1	GO:0016132,brassinosteroid biosynthetic process;GO:0009055,electron carrier activity;GO:0020037,heme binding;GO:0004497,monooxygenase activity;GO:0010584,pollen exine formation;GO:0005506,iron ion binding;GO:0009911,positive regulation of flower development;GO:0016705,oxidoreductase activity, acting on paired donors, with incorporation or reduction of molecular oxygen;GO:0016021,integral to membr…	ko00905,Brassinosteroid biosynthesis
comp20587_c0_seq1	964	-	-	gnl|CDD|215276 PLN02500, PLN02500, cytochrome P450 90B1.	gnl|CDD|225035 COG2124, CypX, Cytochrome P450 [Secondary metabolites biosynthesis, transport, and catabolism].	gnl|CDD|228107 KOG0157, KOG0157, KOG0157, Cytochrome P450 CYP4/CYP19/CYP26 subfamilies [Secondary metabolites biosynthesis, transport and catabolism, Lipid transport and metabolism].	emb|CBI17531.3| unnamed protein product [Vitis vinifera]	gnl|CDD|215689 pfam00067, p450, Cytochrome P450. Cytochrome P450s are haem-thiolate proteins involved in the oxidative degradation of various compounds. They are particularly well known for their role in the degradation of environmental toxins and mutagens. They can be divided into 4 classes, according to the method by which electrons from NAD(P)H are delivered to the catalytic site. Sequence con…	sp|O64989|C90B1_ARATH Cytochrome P450 90B1 OS=Arabidopsis thaliana GN=CYP90B1 PE=1 SV=2	tr|G7KDJ0|G7KDJ0_MEDTR Cytochrome P450 OS=Medicago truncatula GN=MTR_5g020020 PE=3 SV=1	GO:0005783,endoplasmic reticulum;GO:0009741,response to brassinosteroid stimulus;GO:0016132,brassinosteroid biosynthetic process;GO:0009055,electron carrier activity;GO:0020037,heme binding;GO:0009867,jasmonic acid mediated signaling pathway;GO:0010012,steroid 22-alpha hydroxylase activity;GO:0004497,monooxygenase activity;GO:0005506,iron ion binding;GO:0016705,oxidoreductase activity, acting on …	ko00905,Brassinosteroid biosynthesis
comp110320_c0_seq1	446	-	-	gnl|CDD|215600 PLN03141, PLN03141, 3-epi-6-deoxocathasterone 23-monooxygenase; Provisional.	-	-	gb|AFK79027.1| cytochrome P450 CYP90D18 [Bupleurum chinense]	-	sp|Q94IA6|C90D1_ARATH 3-epi-6-deoxocathasterone 23-monooxygenase OS=Arabidopsis thaliana GN=CYP90D1 PE=2 SV=1	tr|I3VI21|I3VI21_BUPCH Cytochrome P450 CYP90D18 OS=Bupleurum chinense PE=2 SV=1	GO:0016709,oxidoreductase activity, acting on paired donors, with incorporation or reduction of molecular oxygen, NAD(P)H as one donor, and incorporation of one atom of oxygen;GO:0016132,brassinosteroid biosynthetic process;GO:0005506,iron ion binding;GO:0048443,stamen development;GO:0016705,oxidoreductase activity, acting on paired donors, with incorporation or reduction of molecular oxygen;GO:0…	-
comp383052_c0_seq1	204	-	-	gnl|CDD|215600 PLN03141, PLN03141, 3-epi-6-deoxocathasterone 23-monooxygenase; Provisional.	-	-	gb|AFK79027.1| cytochrome P450 CYP90D18 [Bupleurum chinense]	-	sp|Q94IW5|C90D2_ORYSJ Cytochrome P450 90D2 OS=Oryza sativa subsp. japonica GN=CYP90D2 PE=1 SV=1	tr|I3VI21|I3VI21_BUPCH Cytochrome P450 CYP90D18 OS=Bupleurum chinense PE=2 SV=1	GO:0016132,brassinosteroid biosynthetic process;GO:0009055,electron carrier activity;GO:0020037,heme binding;GO:0004497,monooxygenase activity;GO:0005506,iron ion binding;GO:0016705,oxidoreductase activity, acting on paired donors, with incorporation or reduction of molecular oxygen;GO:0016021,integral to membrane	-
CYP93
Gene_ID	Length	Gene	Description	CDD	COG	KOG	NR	Pfam	Swissprot	Tremble	GO	Pathway
comp20928_c0_seq2	595	LOC100253679	cytochrome P450 93A1-like	gnl|CDD|215371 PLN02687, PLN02687, flavonoid 3'-monooxygenase.	gnl|CDD|225035 COG2124, CypX, Cytochrome P450 [Secondary metabolites biosynthesis, transport, and catabolism].	gnl|CDD|228106 KOG0156, KOG0156, KOG0156, Cytochrome P450 CYP2 subfamily [Secondary metabolites biosynthesis, transport and catabolism].	ref|XP_002277107.1| PREDICTED: cytochrome P450 93A1 [Vitis vinifera]	gnl|CDD|215689 pfam00067, p450, Cytochrome P450. Cytochrome P450s are haem-thiolate proteins involved in the oxidative degradation of various compounds. They are particularly well known for their role in the degradation of environmental toxins and mutagens. They can be divided into 4 classes, according to the method by which electrons from NAD(P)H are delivered to the catalytic site. Sequence con…	sp|Q42799|C93A2_SOYBN Cytochrome P450 93A2 OS=Glycine max GN=CYP93A2 PE=2 SV=1	tr|F6HL72|F6HL72_VITVI Putative uncharacterized protein OS=Vitis vinifera GN=VIT_08s0007g07710 PE=3 SV=1	GO:0016020,membrane;GO:0009055,electron carrier activity;GO:0020037,heme binding;GO:0004497,monooxygenase activity;GO:0005506,iron ion binding;GO:0016705,oxidoreductase activity, acting on paired donors, with incorporation or reduction of molecular oxygen	-
comp23452_c0_seq1	1874	-	-	gnl|CDD|177725 PLN00110, PLN00110, flavonoid 3',5'-hydroxylase (F3'5'H); Provisional.	gnl|CDD|225035 COG2124, CypX, Cytochrome P450 [Secondary metabolites biosynthesis, transport, and catabolism].	gnl|CDD|228106 KOG0156, KOG0156, KOG0156, Cytochrome P450 CYP2 subfamily [Secondary metabolites biosynthesis, transport and catabolism].	gb|AFK79032.1| cytochrome P450 CYP712F1 [Bupleurum chinense]	-	sp|Q42799|C93A2_SOYBN Cytochrome P450 93A2 OS=Glycine max GN=CYP93A2 PE=2 SV=1	tr|I3VI26|I3VI26_BUPCH Cytochrome P450 CYP712F1 OS=Bupleurum chinense PE=2 SV=1	GO:0016020,membrane;GO:0009055,electron carrier activity;GO:0020037,heme binding;GO:0004497,monooxygenase activity;GO:0005506,iron ion binding;GO:0016705,oxidoreductase activity, acting on paired donors, with incorporation or reduction of molecular oxygen	-
comp32331_c0_seq1	1456	-	-	gnl|CDD|215371 PLN02687, PLN02687, flavonoid 3'-monooxygenase.	gnl|CDD|225035 COG2124, CypX, Cytochrome P450 [Secondary metabolites biosynthesis, transport, and catabolism].	gnl|CDD|228106 KOG0156, KOG0156, KOG0156, Cytochrome P450 CYP2 subfamily [Secondary metabolites biosynthesis, transport and catabolism].	gb|EMJ11386.1| hypothetical protein PRUPE_ppa019218mg [Prunus persica]	gnl|CDD|215689 pfam00067, p450, Cytochrome P450. Cytochrome P450s are haem-thiolate proteins involved in the oxidative degradation of various compounds. They are particularly well known for their role in the degradation of environmental toxins and mutagens. They can be divided into 4 classes, according to the method by which electrons from NAD(P)H are delivered to the catalytic site. Sequence con…	sp|O81973|C93A3_SOYBN Cytochrome P450 93A3 OS=Glycine max GN=CYP93A3 PE=2 SV=1	tr|M5WDL9|M5WDL9_PRUPE Uncharacterized protein OS=Prunus persica GN=PRUPE_ppa019218mg PE=4 SV=1	GO:0009055,electron carrier activity;GO:0020037,heme binding;GO:0004497,monooxygenase activity;GO:0005506,iron ion binding;GO:0016705,oxidoreductase activity, acting on paired donors, with incorporation or reduction of molecular oxygen;GO:0016021,integral to membrane	-
comp406497_c0_seq1	226	LOC100253679	cytochrome P450 93A1-like	-	-	-	ref|XP_002277107.1| PREDICTED: cytochrome P450 93A1 [Vitis vinifera]	-	sp|O81973|C93A3_SOYBN Cytochrome P450 93A3 OS=Glycine max GN=CYP93A3 PE=2 SV=1	tr|F6HL72|F6HL72_VITVI Putative uncharacterized protein OS=Vitis vinifera GN=VIT_08s0007g07710 PE=3 SV=1	GO:0009055,electron carrier activity;GO:0020037,heme binding;GO:0004497,monooxygenase activity;GO:0005506,iron ion binding;GO:0016705,oxidoreductase activity, acting on paired donors, with incorporation or reduction of molecular oxygen;GO:0016021,integral to membrane	-
CYP94
Gene_ID	Length	Gene	Description	CDD	COG	KOG	NR	Pfam	Swissprot	Tremble	GO	Pathway
comp100680_c0_seq1	208	-	-	gnl|CDD|177826 PLN02169, PLN02169, fatty acid (omega-1)-hydroxylase/midchain alkane hydroxylase.	-	gnl|CDD|228107 KOG0157, KOG0157, KOG0157, Cytochrome P450 CYP4/CYP19/CYP26 subfamilies [Secondary metabolites biosynthesis, transport and catabolism, Lipid transport and metabolism].	ref|XP_004249316.1| PREDICTED: cytochrome P450 86B1-like isoform 1 [Solanum lycopersicum] ref|XP_004249317.1| PREDICTED: cytochrome P450 86B1-like isoform 2 [Solanum lycopersicum]	gnl|CDD|215689 pfam00067, p450, Cytochrome P450. Cytochrome P450s are haem-thiolate proteins involved in the oxidative degradation of various compounds. They are particularly well known for their role in the degradation of environmental toxins and mutagens. They can be divided into 4 classes, according to the method by which electrons from NAD(P)H are delivered to the catalytic site. Sequence con…	sp|O81117|C94A1_VICSA Cytochrome P450 94A1 OS=Vicia sativa GN=CYP94A1 PE=2 SV=2	tr|M1CPU3|M1CPU3_SOLTU Uncharacterized protein OS=Solanum tuberosum GN=PGSC0003DMG400028095 PE=3 SV=1	GO:0009055,electron carrier activity;GO:0020037,heme binding;GO:0005506,iron ion binding;GO:0016705,oxidoreductase activity, acting on paired donors, with incorporation or reduction of molecular oxygen;GO:0016021,integral to membrane;GO:0004497,monooxygenase activity;GO:0005789,endoplasmic reticulum membrane	-
comp142427_c0_seq1	342	RCOM_0833060	cytochrome P450, putative	gnl|CDD|215235 PLN02426, PLN02426, cytochrome P450, family 94, subfamily C protein.	-	gnl|CDD|228107 KOG0157, KOG0157, KOG0157, Cytochrome P450 CYP4/CYP19/CYP26 subfamilies [Secondary metabolites biosynthesis, transport and catabolism, Lipid transport and metabolism].	ref|XP_002527038.1| cytochrome P450, putative [Ricinus communis] gb|EEF35338.1| cytochrome P450, putative [Ricinus communis]	-	sp|O81117|C94A1_VICSA Cytochrome P450 94A1 OS=Vicia sativa GN=CYP94A1 PE=2 SV=2	tr|B9SM19|B9SM19_RICCO Cytochrome P450, putative OS=Ricinus communis GN=RCOM_0833060 PE=3 SV=1	GO:0009055,electron carrier activity;GO:0020037,heme binding;GO:0004497,monooxygenase activity;GO:0005789,endoplasmic reticulum membrane;GO:0005506,iron ion binding;GO:0016705,oxidoreductase activity, acting on paired donors, with incorporation or reduction of molecular oxygen;GO:0016021,integral to membrane;GO:0070330,aromatase activity	-
comp18432_c0_seq1	390	-	-	gnl|CDD|215235 PLN02426, PLN02426, cytochrome P450, family 94, subfamily C protein.	-	gnl|CDD|228107 KOG0157, KOG0157, KOG0157, Cytochrome P450 CYP4/CYP19/CYP26 subfamilies [Secondary metabolites biosynthesis, transport and catabolism, Lipid transport and metabolism].	ref|XP_004236553.1| PREDICTED: cytochrome P450 94A1-like [Solanum lycopersicum]	gnl|CDD|215689 pfam00067, p450, Cytochrome P450. Cytochrome P450s are haem-thiolate proteins involved in the oxidative degradation of various compounds. They are particularly well known for their role in the degradation of environmental toxins and mutagens. They can be divided into 4 classes, according to the method by which electrons from NAD(P)H are delivered to the catalytic site. Sequence con…	sp|O81117|C94A1_VICSA Cytochrome P450 94A1 OS=Vicia sativa GN=CYP94A1 PE=2 SV=2	tr|M1B813|M1B813_SOLTU Uncharacterized protein OS=Solanum tuberosum GN=PGSC0003DMG400015185 PE=3 SV=1	GO:0009055,electron carrier activity;GO:0020037,heme binding;GO:0004497,monooxygenase activity;GO:0005789,endoplasmic reticulum membrane;GO:0005506,iron ion binding;GO:0016705,oxidoreductase activity, acting on paired donors, with incorporation or reduction of molecular oxygen;GO:0016021,integral to membrane	-
comp22131_c1_seq1	350	-	-	gnl|CDD|215235 PLN02426, PLN02426, cytochrome P450, family 94, subfamily C protein.	-	gnl|CDD|228107 KOG0157, KOG0157, KOG0157, Cytochrome P450 CYP4/CYP19/CYP26 subfamilies [Secondary metabolites biosynthesis, transport and catabolism, Lipid transport and metabolism].	ref|XP_004971279.1| PREDICTED: cytochrome P450 94A2-like [Setaria italica]	-	sp|O81117|C94A1_VICSA Cytochrome P450 94A1 OS=Vicia sativa GN=CYP94A1 PE=2 SV=2	tr|K3XT55|K3XT55_SETIT Uncharacterized protein OS=Setaria italica GN=Si005111m.g PE=3 SV=1	GO:0009055,electron carrier activity;GO:0020037,heme binding;GO:0004497,monooxygenase activity;GO:0005789,endoplasmic reticulum membrane;GO:0005506,iron ion binding;GO:0016705,oxidoreductase activity, acting on paired donors, with incorporation or reduction of molecular oxygen;GO:0016021,integral to membrane	-
comp22371_c1_seq1	520	LOC100264774	cytochrome P450 94A1-like	gnl|CDD|215235 PLN02426, PLN02426, cytochrome P450, family 94, subfamily C protein.	-	gnl|CDD|228107 KOG0157, KOG0157, KOG0157, Cytochrome P450 CYP4/CYP19/CYP26 subfamilies [Secondary metabolites biosynthesis, transport and catabolism, Lipid transport and metabolism].	ref|XP_002282468.1| PREDICTED: cytochrome P450 94A1 [Vitis vinifera] emb|CBI17961.3| unnamed protein product [Vitis vinifera]	-	sp|O81117|C94A1_VICSA Cytochrome P450 94A1 OS=Vicia sativa GN=CYP94A1 PE=2 SV=2	tr|D7SQN0|D7SQN0_VITVI Putative uncharacterized protein OS=Vitis vinifera GN=VIT_07s0141g00890 PE=3 SV=1	GO:0009055,electron carrier activity;GO:0020037,heme binding;GO:0004497,monooxygenase activity;GO:0005789,endoplasmic reticulum membrane;GO:0005506,iron ion binding;GO:0016705,oxidoreductase activity, acting on paired donors, with incorporation or reduction of molecular oxygen;GO:0016021,integral to membrane	-
comp27044_c0_seq1	1786	LOC100267102	cytochrome P450 94A1-like	gnl|CDD|215235 PLN02426, PLN02426, cytochrome P450, family 94, subfamily C protein.	-	gnl|CDD|228107 KOG0157, KOG0157, KOG0157, Cytochrome P450 CYP4/CYP19/CYP26 subfamilies [Secondary metabolites biosynthesis, transport and catabolism, Lipid transport and metabolism].	ref|XP_002278009.1| PREDICTED: cytochrome P450 94A1 [Vitis vinifera]	-	sp|O81117|C94A1_VICSA Cytochrome P450 94A1 OS=Vicia sativa GN=CYP94A1 PE=2 SV=2	tr|M1AAU3|M1AAU3_SOLTU Uncharacterized protein OS=Solanum tuberosum GN=PGSC0003DMG400007196 PE=3 SV=1	GO:0009055,electron carrier activity;GO:0020037,heme binding;GO:0004497,monooxygenase activity;GO:0005789,endoplasmic reticulum membrane;GO:0005506,iron ion binding;GO:0016705,oxidoreductase activity, acting on paired donors, with incorporation or reduction of molecular oxygen;GO:0016021,integral to membrane	ko00903,Limonene and pinene degradation;ko00945,Stilbenoid, diarylheptanoid and gingerol biosynthesis;ko00627,Aminobenzoate degradation;ko00363,Bisphenol degradation;ko00624,Polycyclic aromatic hydrocarbon degradation
comp28486_c2_seq1	1032	-	-	gnl|CDD|215235 PLN02426, PLN02426, cytochrome P450, family 94, subfamily C protein.	-	gnl|CDD|228107 KOG0157, KOG0157, KOG0157, Cytochrome P450 CYP4/CYP19/CYP26 subfamilies [Secondary metabolites biosynthesis, transport and catabolism, Lipid transport and metabolism].	gb|AAL54884.1|AF092913_1 cytochrome P450-dependent fatty acid hydroxylase [Nicotiana tabacum]	-	sp|O81117|C94A1_VICSA Cytochrome P450 94A1 OS=Vicia sativa GN=CYP94A1 PE=2 SV=2	tr|Q8W2N4|Q8W2N4_TOBAC Cytochrome P450-dependent fatty acid hydroxylase OS=Nicotiana tabacum GN=CYP94A6 PE=2 SV=1	GO:0009055,electron carrier activity;GO:0020037,heme binding;GO:0004497,monooxygenase activity;GO:0005789,endoplasmic reticulum membrane;GO:0005506,iron ion binding;GO:0016705,oxidoreductase activity, acting on paired donors, with incorporation or reduction of molecular oxygen;GO:0016021,integral to membrane	-
comp38896_c0_seq1	1764	-	-	gnl|CDD|215235 PLN02426, PLN02426, cytochrome P450, family 94, subfamily C protein.	-	gnl|CDD|228107 KOG0157, KOG0157, KOG0157, Cytochrome P450 CYP4/CYP19/CYP26 subfamilies [Secondary metabolites biosynthesis, transport and catabolism, Lipid transport and metabolism].	gb|AAL54886.1|AF092915_1 cytochrome P450-dependent fatty acid hydroxylase [Nicotiana tabacum]	-	sp|O81117|C94A1_VICSA Cytochrome P450 94A1 OS=Vicia sativa GN=CYP94A1 PE=2 SV=2	tr|Q8W2N2|Q8W2N2_TOBAC Cytochrome P450-dependent fatty acid hydroxylase OS=Nicotiana tabacum GN=CYP94A4 PE=2 SV=1	GO:0009055,electron carrier activity;GO:0020037,heme binding;GO:0004497,monooxygenase activity;GO:0005789,endoplasmic reticulum membrane;GO:0005506,iron ion binding;GO:0016705,oxidoreductase activity, acting on paired donors, with incorporation or reduction of molecular oxygen;GO:0016021,integral to membrane	-
comp22131_c0_seq1	208	-	-	gnl|CDD|215235 PLN02426, PLN02426, cytochrome P450, family 94, subfamily C protein.	-	-	emb|CBI24223.3| unnamed protein product [Vitis vinifera]	-	sp|P98188|C94A2_VICSA Cytochrome P450 94A2 OS=Vicia sativa GN=CYP94A2 PE=2 SV=1	tr|F6HA15|F6HA15_VITVI Putative uncharacterized protein OS=Vitis vinifera GN=VIT_06s0009g03630 PE=3 SV=1	GO:0009055,electron carrier activity;GO:0020037,heme binding;GO:0004497,monooxygenase activity;GO:0005789,endoplasmic reticulum membrane;GO:0005506,iron ion binding;GO:0016705,oxidoreductase activity, acting on paired donors, with incorporation or reduction of molecular oxygen;GO:0016021,integral to membrane	-
comp22371_c0_seq1	545	-	-	gnl|CDD|215627 PLN03195, PLN03195, fatty acid omega-hydroxylase; Provisional.	-	-	gb|AAL54886.1|AF092915_1 cytochrome P450-dependent fatty acid hydroxylase [Nicotiana tabacum]	-	sp|P98188|C94A2_VICSA Cytochrome P450 94A2 OS=Vicia sativa GN=CYP94A2 PE=2 SV=1	tr|Q8W2N2|Q8W2N2_TOBAC Cytochrome P450-dependent fatty acid hydroxylase OS=Nicotiana tabacum GN=CYP94A4 PE=2 SV=1	GO:0009055,electron carrier activity;GO:0020037,heme binding;GO:0004497,monooxygenase activity;GO:0005789,endoplasmic reticulum membrane;GO:0005506,iron ion binding;GO:0016705,oxidoreductase activity, acting on paired donors, with incorporation or reduction of molecular oxygen;GO:0016021,integral to membrane	-
comp28486_c0_seq1	349	RCOM_0992750	cytochrome P450, putative	gnl|CDD|215235 PLN02426, PLN02426, cytochrome P450, family 94, subfamily C protein.	-	gnl|CDD|228107 KOG0157, KOG0157, KOG0157, Cytochrome P450 CYP4/CYP19/CYP26 subfamilies [Secondary metabolites biosynthesis, transport and catabolism, Lipid transport and metabolism].	ref|XP_002521002.1| cytochrome P450, putative [Ricinus communis] gb|EEF41419.1| cytochrome P450, putative [Ricinus communis]	-	sp|P98188|C94A2_VICSA Cytochrome P450 94A2 OS=Vicia sativa GN=CYP94A2 PE=2 SV=1	tr|B9S4U5|B9S4U5_RICCO Cytochrome P450, putative OS=Ricinus communis GN=RCOM_0992750 PE=3 SV=1	GO:0009055,electron carrier activity;GO:0020037,heme binding;GO:0004497,monooxygenase activity;GO:0005789,endoplasmic reticulum membrane;GO:0005506,iron ion binding;GO:0016705,oxidoreductase activity, acting on paired donors, with incorporation or reduction of molecular oxygen;GO:0016021,integral to membrane;GO:0070330,aromatase activity	-
comp28486_c1_seq1	469	-	-	-	-	-	gb|AAL54886.1|AF092915_1 cytochrome P450-dependent fatty acid hydroxylase [Nicotiana tabacum]	-	sp|P98188|C94A2_VICSA Cytochrome P450 94A2 OS=Vicia sativa GN=CYP94A2 PE=2 SV=1	tr|Q8W2N2|Q8W2N2_TOBAC Cytochrome P450-dependent fatty acid hydroxylase OS=Nicotiana tabacum GN=CYP94A4 PE=2 SV=1	GO:0009055,electron carrier activity;GO:0020037,heme binding;GO:0004497,monooxygenase activity;GO:0005789,endoplasmic reticulum membrane;GO:0005506,iron ion binding;GO:0016705,oxidoreductase activity, acting on paired donors, with incorporation or reduction of molecular oxygen;GO:0016021,integral to membrane	-
CYP97
Gene_ID	Length	Gene	Description	CDD	COG	KOG	NR	Pfam	Swissprot	Tremble	GO	Pathway
comp17280_c1_seq1	268	RCOM_1437260	cytochrome P450, putative	gnl|CDD|215393 PLN02738, PLN02738, carotene beta-ring hydroxylase.	-	-	ref|XP_002512609.1| cytochrome P450, putative [Ricinus communis] gb|EEF50061.1| cytochrome P450, putative [Ricinus communis]	-	sp|Q93VK5|LUT5_ARATH Protein LUTEIN DEFICIENT 5, chloroplastic OS=Arabidopsis thaliana GN=CYP97A3 PE=1 SV=1	tr|B9RFU0|B9RFU0_RICCO Cytochrome P450, putative OS=Ricinus communis GN=RCOM_1437260 PE=3 SV=1	GO:0009941,chloroplast envelope;GO:0009055,electron carrier activity;GO:0020037,heme binding;GO:0005506,iron ion binding;GO:0010291,carotene beta-ring hydroxylase activity;GO:0016705,oxidoreductase activity, acting on paired donors, with incorporation or reduction of molecular oxygen;GO:0031969,chloroplast membrane;GO:0016123,xanthophyll biosynthetic process;GO:0070330,aromatase activity	-
comp21765_c0_seq1	1602	CYP97C10	protein LUTEIN DEFICIENT 5, chloroplastic-like	gnl|CDD|215393 PLN02738, PLN02738, carotene beta-ring hydroxylase.	gnl|CDD|225035 COG2124, CypX, Cytochrome P450 [Secondary metabolites biosynthesis, transport, and catabolism].	gnl|CDD|228107 KOG0157, KOG0157, KOG0157, Cytochrome P450 CYP4/CYP19/CYP26 subfamilies [Secondary metabolites biosynthesis, transport and catabolism, Lipid transport and metabolism].	ref|XP_003552430.1| PREDICTED: protein LUTEIN DEFICIENT 5, chloroplastic-like [Glycine max]	-	sp|Q93VK5|LUT5_ARATH Protein LUTEIN DEFICIENT 5, chloroplastic OS=Arabidopsis thaliana GN=CYP97A3 PE=1 SV=1	tr|I1N3W8|I1N3W8_SOYBN Uncharacterized protein OS=Glycine max PE=3 SV=2	GO:0009941,chloroplast envelope;GO:0009055,electron carrier activity;GO:0020037,heme binding;GO:0004497,monooxygenase activity;GO:0005506,iron ion binding;GO:0010291,carotene beta-ring hydroxylase activity;GO:0016705,oxidoreductase activity, acting on paired donors, with incorporation or reduction of molecular oxygen;GO:0031969,chloroplast membrane;GO:0016123,xanthophyll biosynthetic process	ko00906,Carotenoid biosynthesis
comp28955_c1_seq1	1680	-	-	gnl|CDD|178524 PLN02936, PLN02936, epsilon-ring hydroxylase.	gnl|CDD|225035 COG2124, CypX, Cytochrome P450 [Secondary metabolites biosynthesis, transport, and catabolism].	gnl|CDD|228107 KOG0157, KOG0157, KOG0157, Cytochrome P450 CYP4/CYP19/CYP26 subfamilies [Secondary metabolites biosynthesis, transport and catabolism, Lipid transport and metabolism].	ref|XP_004239253.1| PREDICTED: cytochrome P450 97B2, chloroplastic-like [Solanum lycopersicum]	gnl|CDD|215689 pfam00067, p450, Cytochrome P450. Cytochrome P450s are haem-thiolate proteins involved in the oxidative degradation of various compounds. They are particularly well known for their role in the degradation of environmental toxins and mutagens. They can be divided into 4 classes, according to the method by which electrons from NAD(P)H are delivered to the catalytic site. Sequence con…	sp|O48921|C97B2_SOYBN Cytochrome P450 97B2, chloroplastic OS=Glycine max GN=CYP97B2 PE=2 SV=1	tr|K4BYZ6|K4BYZ6_SOLLC Uncharacterized protein OS=Solanum lycopersicum GN=Solyc05g016330.2 PE=3 SV=1	GO:0009055,electron carrier activity;GO:0020037,heme binding;GO:0004497,monooxygenase activity;GO:0005506,iron ion binding;GO:0016705,oxidoreductase activity, acting on paired donors, with incorporation or reduction of molecular oxygen;GO:0031969,chloroplast membrane	-
comp12892_c0_seq1	537	-	-	gnl|CDD|178524 PLN02936, PLN02936, epsilon-ring hydroxylase.	-	gnl|CDD|228108 KOG0158, KOG0158, KOG0158, Cytochrome P450 CYP3/CYP5/CYP6/CYP9 subfamilies [Secondary metabolites biosynthesis, transport and catabolism].	gb|ABB52076.1| putative epsilon-ring carotene hydroxylase [Daucus carota subsp. sativus]	gnl|CDD|215689 pfam00067, p450, Cytochrome P450. Cytochrome P450s are haem-thiolate proteins involved in the oxidative degradation of various compounds. They are particularly well known for their role in the degradation of environmental toxins and mutagens. They can be divided into 4 classes, according to the method by which electrons from NAD(P)H are delivered to the catalytic site. Sequence con…	sp|Q6TBX7|LUT1_ARATH Carotene epsilon-monooxygenase, chloroplastic OS=Arabidopsis thaliana GN=CYP97C1 PE=1 SV=1	tr|Q2VEX2|Q2VEX2_DAUCA Putative epsilon-ring carotene hydroxylase OS=Daucus carota subsp. sativus GN=CHXE PE=2 SV=1	GO:0009941,chloroplast envelope;GO:0009055,electron carrier activity;GO:0020037,heme binding;GO:0004497,monooxygenase activity;GO:0009974,zeinoxanthin epsilon hydroxylase activity;GO:0005506,iron ion binding;GO:0016705,oxidoreductase activity, acting on paired donors, with incorporation or reduction of molecular oxygen;GO:0016117,carotenoid biosynthetic process;GO:0031969,chloroplast membrane	-
comp12892_c1_seq1	229	CYP97C4	cytochrome P450	gnl|CDD|178524 PLN02936, PLN02936, epsilon-ring hydroxylase.	-	gnl|CDD|228108 KOG0158, KOG0158, KOG0158, Cytochrome P450 CYP3/CYP5/CYP6/CYP9 subfamilies [Secondary metabolites biosynthesis, transport and catabolism].	ref|XP_002326389.1| cytochrome P450 [Populus trichocarpa] gb|EEE72059.1| cytochrome P450 [Populus trichocarpa]	gnl|CDD|215689 pfam00067, p450, Cytochrome P450. Cytochrome P450s are haem-thiolate proteins involved in the oxidative degradation of various compounds. They are particularly well known for their role in the degradation of environmental toxins and mutagens. They can be divided into 4 classes, according to the method by which electrons from NAD(P)H are delivered to the catalytic site. Sequence con…	sp|Q6TBX7|LUT1_ARATH Carotene epsilon-monooxygenase, chloroplastic OS=Arabidopsis thaliana GN=CYP97C1 PE=1 SV=1	tr|B9MTJ7|B9MTJ7_POPTR Cytochrome P450 OS=Populus trichocarpa GN=CYP97C4 PE=3 SV=1	GO:0009941,chloroplast envelope;GO:0009055,electron carrier activity;GO:0020037,heme binding;GO:0009974,zeinoxanthin epsilon hydroxylase activity;GO:0005506,iron ion binding;GO:0016117,carotenoid biosynthetic process;GO:0031969,chloroplast membrane	-
comp15340_c0_seq1	235	-	-	gnl|CDD|178524 PLN02936, PLN02936, epsilon-ring hydroxylase.	-	-	gb|ABB52076.1| putative epsilon-ring carotene hydroxylase [Daucus carota subsp. sativus]	-	sp|Q6TBX7|LUT1_ARATH Carotene epsilon-monooxygenase, chloroplastic OS=Arabidopsis thaliana GN=CYP97C1 PE=1 SV=1	tr|Q2VEX2|Q2VEX2_DAUCA Putative epsilon-ring carotene hydroxylase OS=Daucus carota subsp. sativus GN=CHXE PE=2 SV=1	GO:0009941,chloroplast envelope;GO:0009055,electron carrier activity;GO:0020037,heme binding;GO:0004497,monooxygenase activity;GO:0009974,zeinoxanthin epsilon hydroxylase activity;GO:0005506,iron ion binding;GO:0016705,oxidoreductase activity, acting on paired donors, with incorporation or reduction of molecular oxygen;GO:0016117,carotenoid biosynthetic process;GO:0031969,chloroplast membrane	-
comp23665_c0_seq1	297	CYP97C11	cytochrome P450-type monooxygenase 97C11	gnl|CDD|178524 PLN02936, PLN02936, epsilon-ring hydroxylase.	-	-	ref|NP_001234058.1| cytochrome P450-type monooxygenase 97C11 [Solanum lycopersicum] gb|ACJ25967.1| cytochrome P450-type monooxygenase 97C11 [Solanum lycopersicum] gb|ACJ25968.1| cytochrome P450-type monooxygenase 97C11 [Solanum lycopersicum]	-	sp|Q6TBX7|LUT1_ARATH Carotene epsilon-monooxygenase, chloroplastic OS=Arabidopsis thaliana GN=CYP97C1 PE=1 SV=1	tr|M1CQA2|M1CQA2_SOLTU Uncharacterized protein OS=Solanum tuberosum GN=PGSC0003DMG400028180 PE=3 SV=1	GO:0009941,chloroplast envelope;GO:0009055,electron carrier activity;GO:0020037,heme binding;GO:0009974,zeinoxanthin epsilon hydroxylase activity;GO:0005506,iron ion binding;GO:0016117,carotenoid biosynthetic process;GO:0031969,chloroplast membrane	-
comp23665_c1_seq1	412	-	-	gnl|CDD|178524 PLN02936, PLN02936, epsilon-ring hydroxylase.	-	-	gb|ABB52076.1| putative epsilon-ring carotene hydroxylase [Daucus carota subsp. sativus]	-	sp|Q6TBX7|LUT1_ARATH Carotene epsilon-monooxygenase, chloroplastic OS=Arabidopsis thaliana GN=CYP97C1 PE=1 SV=1	tr|Q2VEX2|Q2VEX2_DAUCA Putative epsilon-ring carotene hydroxylase OS=Daucus carota subsp. sativus GN=CHXE PE=2 SV=1	GO:0009941,chloroplast envelope;GO:0009055,electron carrier activity;GO:0020037,heme binding;GO:0004497,monooxygenase activity;GO:0009974,zeinoxanthin epsilon hydroxylase activity;GO:0005506,iron ion binding;GO:0016705,oxidoreductase activity, acting on paired donors, with incorporation or reduction of molecular oxygen;GO:0016117,carotenoid biosynthetic process;GO:0031969,chloroplast membrane	-
CYP98
Gene_ID	Gene	Description	CDD	COG	KOG	NR	Pfam	Swissprot	Tremble	GO	Pathway
comp30922_c0_seq1	-	-	-	-	gnl|CDD|228106 KOG0156, KOG0156, KOG0156, Cytochrome P450 CYP2 subfamily [Secondary metabolites biosynthesis, transport and catabolism].	gb|AAT06912.1| cytochrome P450 [Ammi majus]	-	sp|O48922|C98A2_SOYBN Cytochrome P450 98A2 OS=Glycine max GN=CYP98A2 PE=2 SV=1	tr|Q6QNI3|Q6QNI3_AMMMJ Cytochrome P450 OS=Ammi majus GN=CYP98A21 PE=2 SV=1	GO:0009055,electron carrier activity;GO:0020037,heme binding;GO:0004497,monooxygenase activity;GO:0005506,iron ion binding;GO:0016705,oxidoreductase activity, acting on paired donors, with incorporation or reduction of molecular oxygen;GO:0016021,integral to membrane	-
comp30922_c1_seq1	-	-	gnl|CDD|177725 PLN00110, PLN00110, flavonoid 3',5'-hydroxylase (F3'5'H); Provisional.	gnl|CDD|225035 COG2124, CypX, Cytochrome P450 [Secondary metabolites biosynthesis, transport, and catabolism].	gnl|CDD|228106 KOG0156, KOG0156, KOG0156, Cytochrome P450 CYP2 subfamily [Secondary metabolites biosynthesis, transport and catabolism].	gb|AAT06912.1| cytochrome P450 [Ammi majus]	gnl|CDD|215689 pfam00067, p450, Cytochrome P450. Cytochrome P450s are haem-thiolate proteins involved in the oxidative degradation of various compounds. They are particularly well known for their role in the degradation of environmental toxins and mutagens. They can be divided into 4 classes, according to the method by which electrons from NAD(P)H are delivered to the catalytic site. Sequence con…	sp|O48922|C98A2_SOYBN Cytochrome P450 98A2 OS=Glycine max GN=CYP98A2 PE=2 SV=1	tr|Q6QNI3|Q6QNI3_AMMMJ Cytochrome P450 OS=Ammi majus GN=CYP98A21 PE=2 SV=1	GO:0009055,electron carrier activity;GO:0020037,heme binding;GO:0004497,monooxygenase activity;GO:0005506,iron ion binding;GO:0016705,oxidoreductase activity, acting on paired donors, with incorporation or reduction of molecular oxygen;GO:0016021,integral to membrane	-
comp31295_c0_seq1	-	-	gnl|CDD|215583 PLN03112, PLN03112, cytochrome P450 family protein; Provisional.	gnl|CDD|225035 COG2124, CypX, Cytochrome P450 [Secondary metabolites biosynthesis, transport, and catabolism].	gnl|CDD|228106 KOG0156, KOG0156, KOG0156, Cytochrome P450 CYP2 subfamily [Secondary metabolites biosynthesis, transport and catabolism].	gb|AFQ37421.1| p-coumaroyl quinate/shikimate 3'-hydroxylase [Lonicera japonica]	gnl|CDD|215689 pfam00067, p450, Cytochrome P450. Cytochrome P450s are haem-thiolate proteins involved in the oxidative degradation of various compounds. They are particularly well known for their role in the degradation of environmental toxins and mutagens. They can be divided into 4 classes, according to the method by which electrons from NAD(P)H are delivered to the catalytic site. Sequence con…	sp|O22203|C98A3_ARATH Cytochrome P450 98A3 OS=Arabidopsis thaliana GN=CYP98A3 PE=1 SV=1	tr|J7IE14|J7IE14_LONJA p-coumaroyl quinate/shikimate 3'-hydroxylase OS=Lonicera japonica GN=C3H1 PE=2 SV=1	GO:0005783,endoplasmic reticulum;GO:0009805,coumarin biosynthetic process;GO:0009055,electron carrier activity;GO:0046409,p-coumarate 3-hydroxylase activity;GO:0020037,heme binding;GO:0004497,monooxygenase activity;GO:0009813,flavonoid biosynthetic process;GO:0005506,iron ion binding;GO:0016705,oxidoreductase activity, acting on paired donors, with incorporation or reduction of molecular oxygen;G…	ko00940,Phenylpropanoid biosynthesis;ko00945,Stilbenoid, diarylheptanoid and gingerol biosynthesis;ko00941,Flavonoid biosynthesis
others
Gene_ID	Length	Gene	Description	CDD	COG	KOG	NR	Pfam	Swissprot	Tremble	GO	Pathway
comp64098_c0_seq1	946	-	-	gnl|CDD|215600 PLN03141, PLN03141, 3-epi-6-deoxocathasterone 23-monooxygenase; Provisional.	gnl|CDD|225035 COG2124, CypX, Cytochrome P450 [Secondary metabolites biosynthesis, transport, and catabolism].	gnl|CDD|228107 KOG0157, KOG0157, KOG0157, Cytochrome P450 CYP4/CYP19/CYP26 subfamilies [Secondary metabolites biosynthesis, transport and catabolism, Lipid transport and metabolism].	emb|CAA18139.1| cytochrome P450 like protein (fragment) [Arabidopsis thaliana]	gnl|CDD|215689 pfam00067, p450, Cytochrome P450. Cytochrome P450s are haem-thiolate proteins involved in the oxidative degradation of various compounds. They are particularly well known for their role in the degradation of environmental toxins and mutagens. They can be divided into 4 classes, according to the method by which electrons from NAD(P)H are delivered to the catalytic site. Sequence con…	sp|Q9M066|C90C1_ARATH 3-epi-6-deoxocathasterone 23-monooxygenase OS=Arabidopsis thaliana GN=ROT3 PE=2 SV=3	tr|B9HFB1|B9HFB1_POPTR Predicted protein OS=Populus trichocarpa GN=POPTRDRAFT_802964 PE=3 SV=1	GO:0016132,brassinosteroid biosynthetic process;GO:0048443,stamen development;GO:0009965,leaf morphogenesis;GO:0042814,monopolar cell growth;GO:0009055,electron carrier activity;GO:0020037,heme binding;GO:0004497,monooxygenase activity;GO:0005789,endoplasmic reticulum membrane;GO:0016709,oxidoreductase activity, acting on paired donors, with incorporation or reduction of molecular oxygen, NAD(P)H…	ko00905,Brassinosteroid biosynthesis
comp15383_c0_seq1	304	COX3	cytochrome c oxidase subunit III	-	-	-	ref|YP_002323935.1| cytochrome c oxidase subunit III [Acyrthosiphon pisum] gb|ACJ23581.1| cytochrome oxidase subunit III [Acyrthosiphon pisum]	-	sp|P34843|COX3_APILI Cytochrome c oxidase subunit 3 OS=Apis mellifera ligustica GN=COIII PE=3 SV=1	tr|B7TYB8|B7TYB8_ACYPI Cytochrome c oxidase subunit 3 OS=Acyrthosiphon pisum GN=cox3 PE=3 SV=1	GO:0004129,cytochrome-c oxidase activity;GO:0005743,mitochondrial inner membrane;GO:0016021,integral to membrane;GO:0005739,mitochondrion;GO:0019646,aerobic electron transport chain	-
comp17836_c0_seq1	2491	-	-	gnl|CDD|99801 cd06204, CYPOR, NADPH cytochrome p450 reductase (CYPOR) serves as an electron donor in several oxygenase systems and is a component of nitric oxide synthases and methionine synthase reductases. CYPOR transfers two electrons from NADPH to the heme of cytochrome p450 via FAD and FMN. Ferredoxin-NADP+ (oxido)reductase is an FAD-containing enzyme that catalyzes the reversible electron t…	gnl|CDD|223446 COG0369, CysJ, Sulfite reductase, alpha subunit (flavoprotein) [Inorganic ion transport and metabolism].	gnl|CDD|229101 KOG1158, KOG1158, KOG1158, NADP/FAD dependent oxidoreductase [Energy production and conversion].	gb|AAB97736.1| NADPH cytochrome P450 reductase [Petroselinum crispum]	gnl|CDD|216051 pfam00667, FAD_binding_1, FAD binding domain. This domain is found in sulfite reductase, NADPH cytochrome P450 reductase, Nitric oxide synthase and methionine synthase reductase.	sp|Q05001|NCPR_CATRO NADPH--cytochrome P450 reductase OS=Catharanthus roseus GN=CPR PE=2 SV=1	tr|O48937|O48937_PETCR NADPH--cytochrome P450 reductase OS=Petroselinum crispum GN=CPR2 PE=2 SV=1	GO:0003958,NADPH-hemoprotein reductase activity;GO:0010181,FMN binding;GO:0005789,endoplasmic reticulum membrane;GO:0005506,iron ion binding	-
comp310818_c0_seq1	350	CYP2C8	cytochrome P450, family 2, subfamily C, polypeptide 8	gnl|CDD|215689 pfam00067, p450, Cytochrome P450. Cytochrome P450s are haem-thiolate proteins involved in the oxidative degradation of various compounds. They are particularly well known for their role in the degradation of environmental toxins and mutagens. They can be divided into 4 classes, according to the method by which electrons from NAD(P)H are delivered to the catalytic site. Sequence con…	gnl|CDD|225035 COG2124, CypX, Cytochrome P450 [Secondary metabolites biosynthesis, transport, and catabolism].	gnl|CDD|228106 KOG0156, KOG0156, KOG0156, Cytochrome P450 CYP2 subfamily [Secondary metabolites biosynthesis, transport and catabolism].	emb|CAA35915.1| cytochrome P-450 HPH (120 AA) [Homo sapiens]	gnl|CDD|215689 pfam00067, p450, Cytochrome P450. Cytochrome P450s are haem-thiolate proteins involved in the oxidative degradation of various compounds. They are particularly well known for their role in the degradation of environmental toxins and mutagens. They can be divided into 4 classes, according to the method by which electrons from NAD(P)H are delivered to the catalytic site. Sequence con…	sp|P10632|CP2C8_HUMAN Cytochrome P450 2C8 OS=Homo sapiens GN=CYP2C8 PE=1 SV=2	tr|G3RT46|G3RT46_GORGO Uncharacterized protein (Fragment) OS=Gorilla gorilla gorilla PE=3 SV=1	GO:0070989,oxidative demethylation;GO:0034875,caffeine oxidase activity;GO:0009055,electron carrier activity;GO:0020037,heme binding;GO:0006805,xenobiotic metabolic process;GO:0042738,exogenous drug catabolic process;GO:0004497,monooxygenase activity;GO:0005789,endoplasmic reticulum membrane;GO:0005506,iron ion binding;GO:0016705,oxidoreductase activity, acting on paired donors, with incorporatio…	-
comp37546_c0_seq1	1986	-	-	gnl|CDD|215689 pfam00067, p450, Cytochrome P450. Cytochrome P450s are haem-thiolate proteins involved in the oxidative degradation of various compounds. They are particularly well known for their role in the degradation of environmental toxins and mutagens. They can be divided into 4 classes, according to the method by which electrons from NAD(P)H are delivered to the catalytic site. Sequence con…	-	gnl|CDD|228631 KOG0684, KOG0684, KOG0684, Cytochrome P450 [Secondary metabolites biosynthesis, transport and catabolism].	gb|AAL54888.1|AF116915_1 obtusifoliol-14-demethylase [Nicotiana tabacum]	gnl|CDD|215689 pfam00067, p450, Cytochrome P450. Cytochrome P450s are haem-thiolate proteins involved in the oxidative degradation of various compounds. They are particularly well known for their role in the degradation of environmental toxins and mutagens. They can be divided into 4 classes, according to the method by which electrons from NAD(P)H are delivered to the catalytic site. Sequence con…	sp|Q9SAA9|CP511_ARATH Sterol 14-demethylase OS=Arabidopsis thaliana GN=CYP51G1 PE=1 SV=1	tr|Q8GZV0|Q8GZV0_TOBAC Obtusifoliol-14-demethylase OS=Nicotiana tabacum GN=CYP51 PE=2 SV=1	GO:0005783,endoplasmic reticulum;GO:0008168,methyltransferase activity;GO:0008398,sterol 14-demethylase activity;GO:0009055,electron carrier activity;GO:0016126,sterol biosynthetic process;GO:0020037,heme binding;GO:0004497,monooxygenase activity;GO:0005506,iron ion binding;GO:0016705,oxidoreductase activity, acting on paired donors, with incorporation or reduction of molecular oxygen;GO:0016021,…	ko00100,Steroid biosynthesis
comp125089_c0_seq1	362	CYP2E1	cytochrome P450, family 2, subfamily E, polypeptide 1	gnl|CDD|215689 pfam00067, p450, Cytochrome P450. Cytochrome P450s are haem-thiolate proteins involved in the oxidative degradation of various compounds. They are particularly well known for their role in the degradation of environmental toxins and mutagens. They can be divided into 4 classes, according to the method by which electrons from NAD(P)H are delivered to the catalytic site. Sequence con…	-	gnl|CDD|228106 KOG0156, KOG0156, KOG0156, Cytochrome P450 CYP2 subfamily [Secondary metabolites biosynthesis, transport and catabolism].	ref|NP_001126809.1| cytochrome P450 2E1 precursor [Pongo abelii] emb|CAH93055.1| hypothetical protein [Pongo abelii]	gnl|CDD|215689 pfam00067, p450, Cytochrome P450. Cytochrome P450s are haem-thiolate proteins involved in the oxidative degradation of various compounds. They are particularly well known for their role in the degradation of environmental toxins and mutagens. They can be divided into 4 classes, according to the method by which electrons from NAD(P)H are delivered to the catalytic site. Sequence con…	sp|P05181|CP2E1_HUMAN Cytochrome P450 2E1 OS=Homo sapiens GN=CYP2E1 PE=1 SV=1	tr|Q5R5B1|Q5R5B1_PONAB Putative uncharacterized protein DKFZp470A0633 OS=Pongo abelii GN=DKFZp470A0633 PE=2 SV=1	GO:0045471,response to ethanol;GO:0009055,electron carrier activity;GO:0042493,response to drug;GO:0020037,heme binding;GO:0006805,xenobiotic metabolic process;GO:0046483,heterocycle metabolic process;GO:0031227,intrinsic to endoplasmic reticulum membrane;GO:0005789,endoplasmic reticulum membrane;GO:0016709,oxidoreductase activity, acting on paired donors, with incorporation or reduction of molec…	ko00590,Arachidonic acid metabolism;ko00591,Linoleic acid metabolism;ko00980,Metabolism of xenobiotics by cytochrome P450;ko00982,Drug metabolism - cytochrome P450;ko05204,Chemical carcinogenesis;ko04932,Non-alcoholic fatty liver disease (NAFLD)
comp11474_c0_seq1	1322	-	-	gnl|CDD|219900 pfam08553, VID27, VID27 cytoplasmic protein. This is a family of fungal and plant proteins and contains many hypothetical proteins. VID27 is a cytoplasmic protein that plays a potential role in vacuolar protein degradation.	gnl|CDD|227496 COG5167, VID27, Protein involved in vacuole import and degradation [Intracellular trafficking and secretion].	gnl|CDD|230334 KOG2395, KOG2395, KOG2395, Protein involved in vacuole import and degradation [Intracellular trafficking, secretion, and vesicular transport].	gb|AAQ90244.1| DEM2 [Solanum lycopersicum]	gnl|CDD|219900 pfam08553, VID27, VID27 cytoplasmic protein. This is a family of fungal and plant proteins and contains many hypothetical proteins. VID27 is a cytoplasmic protein that plays a potential role in vacuolar protein degradation.	sp|P40781|CYPR4_CYNCA Protein CYPRO4 OS=Cynara cardunculus GN=CYPRO4 PE=2 SV=1	tr|K4B341|K4B341_SOLLC Uncharacterized protein OS=Solanum lycopersicum GN=Dem2 PE=4 SV=1	-	-
comp35229_c3_seq2	1212	LOC100265907	pathogenesis-related protein 5-like	gnl|CDD|185757 cd09218, TLP-PA, allergenic/antifungal thaumatin-like proteins: plant and animal homologs. This subfamily is represented by the thaumatin-like proteins (TLPs), Cherry Allergen Pru Av 2 TLP, Peach PpAZ44 TLP (a propylene-induced TLP in abscission), the Caenorhabditis elegans thaumatin family member (thn-6), and other plant and animal homologs. TLPs are involved in host defense and a…	-	-	ref|XP_002277548.1| PREDICTED: pathogenesis-related protein 5 [Vitis vinifera] emb|CBI37894.3| unnamed protein product [Vitis vinifera]	gnl|CDD|215853 pfam00314, Thaumatin, Thaumatin family.	sp|P50699|TLPH_ARATH Thaumatin-like protein OS=Arabidopsis thaliana GN=At1g18250 PE=2 SV=2	tr|D7U575|D7U575_VITVI Putative uncharacterized protein OS=Vitis vinifera GN=VIT_03s0038g02170 PE=4 SV=1	-	-
