# Supplementary material for: Integration of a Decrescent Transcriptome and Metabolomics Dataset of Peucedanum praeruptorum to Investigate the CYP450 and MDR Genes Involved in Coumarins Biosynthesis and Transport
Source: Front Plant Sci. 2015 Dec 10;6:996. doi: 10.3389/fpls.2015.00996 (PMC4674560; doi:10.3389/fpls.2015.00996)
Supplement: Supplementary file 4 [file DataSheet4.XLSX]

## Sheet: ABC
Table S5 Putative ABC genes in the P. praeruptorum cDNA library
ABCA
Gene_ID	Length	Description	CDD	COG	KOG	NR	Pfam	Swissprot	Tremble	GO	Pathway
comp1135_c0_seq1	297	ABC transporter A family member 1-like	-	-	-	ref|XP_002284204.1| PREDICTED: ABC transporter A family member 1-like [Vitis vinifera]	-	sp|Q84M24|AB1A_ARATH ABC transporter A family member 1 OS=Arabidopsis thaliana GN=ABCA1 PE=2 SV=2	tr|F6HKV8|F6HKV8_VITVI Putative uncharacterized protein OS=Vitis vinifera GN=VIT_08s0007g08730 PE=3 SV=1	GO:0016887,ATPase activity;GO:0005524,ATP binding;GO:0016021,integral to membrane;GO:0005886,plasma membrane;GO:0006810,transport;GO:0005774,vacuolar membrane;GO:0006200,ATP catabolic process	-
comp13309_c0_seq1	387	-	-	-	gnl|CDD|228010 KOG0059, KOG0059, KOG0059, Lipid exporter ABCA1 and related proteins, ABC superfamily [Lipid transport and metabolism, General function prediction only].	gb|EOY21767.1| ABC2 isoform 1 [Theobroma cacao]	-	sp|Q9STT5|AB7A_ARATH ABC transporter A family member 7 OS=Arabidopsis thaliana GN=ABCA7 PE=3 SV=2	tr|F6GT97|F6GT97_VITVI Putative uncharacterized protein OS=Vitis vinifera GN=VIT_17s0000g05860 PE=3 SV=1	GO:0016887,ATPase activity;GO:0009506,plasmodesma;GO:0005215,transporter activity;GO:0005524,ATP binding;GO:0016021,integral to membrane;GO:0005886,plasma membrane;GO:0006200,ATP catabolic process	-
comp134998_c0_seq1	376	-	-	-	-	emb|CAN66569.1| hypothetical protein VITISV_031181 [Vitis vinifera]	-	sp|Q84M24|AB1A_ARATH ABC transporter A family member 1 OS=Arabidopsis thaliana GN=ABCA1 PE=2 SV=2	tr|A5CBI6|A5CBI6_VITVI Putative uncharacterized protein OS=Vitis vinifera GN=VITISV_031181 PE=3 SV=1	GO:0016887,ATPase activity;GO:0005524,ATP binding;GO:0016021,integral to membrane;GO:0006810,transport;GO:0005774,vacuolar membrane;GO:0006200,ATP catabolic process	-
comp14951_c0_seq1	395	-	-	-	-	ref|XP_004138155.1| PREDICTED: ABC transporter A family member 2-like [Cucumis sativus] ref|XP_004154984.1| PREDICTED: ABC transporter A family member 2-like [Cucumis sativus]	-	sp|Q84K47|AB2A_ARATH ABC transporter A family member 2 OS=Arabidopsis thaliana GN=ABCA2 PE=2 SV=1	tr|R0HDP3|R0HDP3_9BRAS Uncharacterized protein OS=Capsella rubella GN=CARUB_v10016638mg PE=4 SV=1	GO:0016887,ATPase activity;GO:0005215,transporter activity;GO:0005524,ATP binding;GO:0016021,integral to membrane;GO:0006200,ATP catabolic process	-
comp176734_c0_seq1	234	-	gnl|CDD|213230 cd03263, ABC_subfamily_A, ATP-binding cassette domain of the lipid transporters, subfamily A. The ABCA subfamily mediates the transport of a variety of lipid compounds. Mutations of members of ABCA subfamily are associated with human genetic diseases, such as, familial high-density lipoprotein (HDL) deficiency, neonatal surfactant deficiency, degenerative retinopathies, and congeni…	gnl|CDD|224054 COG1131, CcmA, ABC-type multidrug transport system, ATPase component [Defense mechanisms].	gnl|CDD|228010 KOG0059, KOG0059, KOG0059, Lipid exporter ABCA1 and related proteins, ABC superfamily [Lipid transport and metabolism, General function prediction only].	ref|XP_004236199.1| PREDICTED: ABC transporter A family member 7-like [Solanum lycopersicum]	-	sp|Q9STT5|AB7A_ARATH ABC transporter A family member 7 OS=Arabidopsis thaliana GN=ABCA7 PE=3 SV=2	tr|K4BKF9|K4BKF9_SOLLC Uncharacterized protein OS=Solanum lycopersicum GN=Solyc03g113060.2 PE=3 SV=1	GO:0016887,ATPase activity;GO:0009506,plasmodesma;GO:0005215,transporter activity;GO:0005524,ATP binding;GO:0016021,integral to membrane;GO:0005886,plasma membrane;GO:0006200,ATP catabolic process	-
comp177512_c0_seq1	235	ABC transporter A family member 7-like	gnl|CDD|213230 cd03263, ABC_subfamily_A, ATP-binding cassette domain of the lipid transporters, subfamily A. The ABCA subfamily mediates the transport of a variety of lipid compounds. Mutations of members of ABCA subfamily are associated with human genetic diseases, such as, familial high-density lipoprotein (HDL) deficiency, neonatal surfactant deficiency, degenerative retinopathies, and congeni…	gnl|CDD|224054 COG1131, CcmA, ABC-type multidrug transport system, ATPase component [Defense mechanisms].	gnl|CDD|228010 KOG0059, KOG0059, KOG0059, Lipid exporter ABCA1 and related proteins, ABC superfamily [Lipid transport and metabolism, General function prediction only].	ref|XP_003523037.1| PREDICTED: ABC transporter A family member 7-like [Glycine max]	-	sp|Q8LPK0|AB8A_ARATH ABC transporter A family member 8 OS=Arabidopsis thaliana GN=ABCA8 PE=2 SV=3	tr|K7KVX1|K7KVX1_SOYBN Uncharacterized protein OS=Glycine max PE=3 SV=1	GO:0016887,ATPase activity;GO:0005215,transporter activity;GO:0005524,ATP binding;GO:0016021,integral to membrane;GO:0006200,ATP catabolic process	-
comp23151_c0_seq1	1773	-	gnl|CDD|213230 cd03263, ABC_subfamily_A, ATP-binding cassette domain of the lipid transporters, subfamily A. The ABCA subfamily mediates the transport of a variety of lipid compounds. Mutations of members of ABCA subfamily are associated with human genetic diseases, such as, familial high-density lipoprotein (HDL) deficiency, neonatal surfactant deficiency, degenerative retinopathies, and congeni…	gnl|CDD|224054 COG1131, CcmA, ABC-type multidrug transport system, ATPase component [Defense mechanisms].	gnl|CDD|228010 KOG0059, KOG0059, KOG0059, Lipid exporter ABCA1 and related proteins, ABC superfamily [Lipid transport and metabolism, General function prediction only].	gb|EMJ08422.1| hypothetical protein PRUPE_ppa001009mg [Prunus persica]	-	sp|Q84K47|AB2A_ARATH ABC transporter A family member 2 OS=Arabidopsis thaliana GN=ABCA2 PE=2 SV=1	tr|M5W3T9|M5W3T9_PRUPE Uncharacterized protein OS=Prunus persica GN=PRUPE_ppa001009mg PE=4 SV=1	GO:0016887,ATPase activity;GO:0005215,transporter activity;GO:0005524,ATP binding;GO:0016021,integral to membrane;GO:0006200,ATP catabolic process	-
comp29113_c0_seq1	2063	ABC transporter family, cholesterol/phospholipid flippase	gnl|CDD|130324 TIGR01257, rim_protein, retinal-specific rim ABC transporter. This model describes the photoreceptor protein (rim protein) in eukaryotes. It is the member of ABC transporter superfamily. Rim protein is a membrane glycoprotein which is localized in the photoreceptor outer segment discs. Mutation/s in its genetic loci is implicated in the recessive Stargardt's disease [Transport and …	gnl|CDD|224054 COG1131, CcmA, ABC-type multidrug transport system, ATPase component [Defense mechanisms].	gnl|CDD|228010 KOG0059, KOG0059, KOG0059, Lipid exporter ABCA1 and related proteins, ABC superfamily [Lipid transport and metabolism, General function prediction only].	ref|XP_002308937.1| ABC transporter family, cholesterol/phospholipid flippase [Populus trichocarpa] gb|EEE92460.1| ABC transporter family, cholesterol/phospholipid flippase [Populus trichocarpa]	-	sp|Q84M24|AB1A_ARATH ABC transporter A family member 1 OS=Arabidopsis thaliana GN=ABCA1 PE=2 SV=2	tr|B9H9T2|B9H9T2_POPTR ABC transporter family, cholesterol/phospholipid flippase OS=Populus trichocarpa GN=PtrAOH1 PE=3 SV=1	GO:0016887,ATPase activity;GO:0005524,ATP binding;GO:0016021,integral to membrane;GO:0006810,transport;GO:0005774,vacuolar membrane;GO:0006200,ATP catabolic process	-
comp313681_c0_seq1	202	-	-	-	-	-	-	sp|Q9STT8|AB4A_ARATH ABC transporter A family member 4 OS=Arabidopsis thaliana GN=ABCA4 PE=3 SV=2	-	GO:0016887,ATPase activity;GO:0005524,ATP binding;GO:0016021,integral to membrane;GO:0006810,transport;GO:0006200,ATP catabolic process	-
ABCB
Gene_ID	Length	Description	CDD	COG	KOG	NR	Pfam	Swissprot	Tremble	GO	Pathway
comp110909_c0_seq1	848	-	gnl|CDD|213216 cd03249, ABC_MTABC3_MDL1_MDL2, ATP-binding cassette domain of a mitochondrial protein MTABC3 and related proteins. MTABC3 (also known as ABCB6) is a mitochondrial ATP-binding cassette protein involved in iron homeostasis and one of four ABC transporters expressed in the mitochondrial inner membrane, the other three being MDL1(ABC7), MDL2, and ATM1. In fact, the yeast MDL1 (multidru…	gnl|CDD|224055 COG1132, MdlB, ABC-type multidrug transport system, ATPase and permease components [Defense mechanisms].	gnl|CDD|228006 KOG0055, KOG0055, KOG0055, Multidrug/pheromone exporter, ABC superfamily [Secondary metabolites biosynthesis, transport and catabolism].	emb|CAN63836.1| hypothetical protein VITISV_036111 [Vitis vinifera]	gnl|CDD|215650 pfam00005, ABC_tran, ABC transporter. ABC transporters for a large family of proteins responsible for translocation of a variety of compounds across biological membranes. ABC transporters are the largest family of proteins in many completely sequenced bacteria. ABC transporters are composed of two copies of this domain and two copies of a transmembrane domain pfam00664. These four …	sp|Q9LSJ2|AB22B_ARATH ABC transporter B family member 22 OS=Arabidopsis thaliana GN=ABCB22 PE=3 SV=2	tr|A5BTE9|A5BTE9_VITVI Putative uncharacterized protein OS=Vitis vinifera GN=VITISV_036111 PE=3 SV=1	GO:0005524,ATP binding;GO:0016021,integral to membrane;GO:0005886,plasma membrane;GO:0042626,ATPase activity, coupled to transmembrane movement of substances;GO:0006200,ATP catabolic process	-
comp115964_c0_seq1	262	-	gnl|CDD|213216 cd03249, ABC_MTABC3_MDL1_MDL2, ATP-binding cassette domain of a mitochondrial protein MTABC3 and related proteins. MTABC3 (also known as ABCB6) is a mitochondrial ATP-binding cassette protein involved in iron homeostasis and one of four ABC transporters expressed in the mitochondrial inner membrane, the other three being MDL1(ABC7), MDL2, and ATM1. In fact, the yeast MDL1 (multidru…	gnl|CDD|224055 COG1132, MdlB, ABC-type multidrug transport system, ATPase and permease components [Defense mechanisms].	gnl|CDD|228009 KOG0058, KOG0058, KOG0058, Peptide exporter, ABC superfamily [Intracellular trafficking, secretion, and vesicular transport].	ref|XP_004173442.1| PREDICTED: ABC transporter B family member 1-like, partial [Cucumis sativus]	-	sp|Q9ZR72|AB1B_ARATH ABC transporter B family member 1 OS=Arabidopsis thaliana GN=ABCB1 PE=1 SV=1	tr|B9IFR5|B9IFR5_POPTR Multidrug/pheromone exporter, MDR family, ABC transporter family OS=Populus trichocarpa GN=POPTRDRAFT_777591 PE=3 SV=1	GO:0009637,response to blue light;GO:0048443,stamen development;GO:0009926,auxin polar transport;GO:0010541,acropetal auxin transport;GO:0009506,plasmodesma;GO:0008361,regulation of cell size;GO:0009624,response to nematode;GO:0010540,basipetal auxin transport;GO:0009958,positive gravitropism;GO:0005524,ATP binding;GO:0009640,photomorphogenesis;GO:0016021,integral to membrane;GO:0005886,plasma me…	-
comp116112_c0_seq1	677	ABC transporter-like protein	gnl|CDD|216049 pfam00664, ABC_membrane, ABC transporter transmembrane region. This family represents a unit of six transmembrane helices. Many members of the ABC transporter family (pfam00005) have two such regions.	-	gnl|CDD|228006 KOG0055, KOG0055, KOG0055, Multidrug/pheromone exporter, ABC superfamily [Secondary metabolites biosynthesis, transport and catabolism].	ref|XP_003625677.1| ABC transporter-like protein, partial [Medicago truncatula] gb|AES81895.1| ABC transporter-like protein, partial [Medicago truncatula]	gnl|CDD|216049 pfam00664, ABC_membrane, ABC transporter transmembrane region. This family represents a unit of six transmembrane helices. Many members of the ABC transporter family (pfam00005) have two such regions.	sp|Q9ZR72|AB1B_ARATH ABC transporter B family member 1 OS=Arabidopsis thaliana GN=ABCB1 PE=1 SV=1	tr|G7L3V6|G7L3V6_MEDTR ABC transporter-like protein (Fragment) OS=Medicago truncatula GN=MTR_7g102070 PE=3 SV=1	GO:0009637,response to blue light;GO:0048443,stamen development;GO:0010541,acropetal auxin transport;GO:0009506,plasmodesma;GO:0008361,regulation of cell size;GO:0009624,response to nematode;GO:0010540,basipetal auxin transport;GO:0009958,positive gravitropism;GO:0005524,ATP binding;GO:0009640,photomorphogenesis;GO:0016021,integral to membrane;GO:0005886,plasma membrane;GO:0010329,auxin efflux tr…	-
comp122971_c0_seq1	585	-	gnl|CDD|213218 cd03251, ABCC_MsbA, ATP-binding cassette domain of the bacterial lipid flippase and related proteins, subfamily C. MsbA is an essential ABC transporter, closely related to eukaryotic MDR proteins. ABC transporters are a large family of proteins involved in the transport of a wide variety of different compounds, like sugars, ions, peptides, and more complex organic molecules. The nu…	gnl|CDD|224055 COG1132, MdlB, ABC-type multidrug transport system, ATPase and permease components [Defense mechanisms].	gnl|CDD|228009 KOG0058, KOG0058, KOG0058, Peptide exporter, ABC superfamily [Intracellular trafficking, secretion, and vesicular transport].	dbj|BAB17024.1| ABC transporter-like protein [Arabidopsis thaliana]	-	sp|Q9LZB8|AB29B_ARATH ABC transporter B family member 29, chloroplastic OS=Arabidopsis thaliana GN=ABCB29 PE=1 SV=1	tr|M4CZ53|M4CZ53_BRARP Uncharacterized protein OS=Brassica rapa subsp. pekinensis GN=Bra009500 PE=3 SV=1	GO:0009941,chloroplast envelope;GO:0010541,acropetal auxin transport;GO:0010540,basipetal auxin transport;GO:0005524,ATP binding;GO:0016021,integral to membrane;GO:0005886,plasma membrane;GO:0031969,chloroplast membrane;GO:0010329,auxin efflux transmembrane transporter activity;GO:0042626,ATPase activity, coupled to transmembrane movement of substances	-
comp132576_c0_seq1	944	-	gnl|CDD|213216 cd03249, ABC_MTABC3_MDL1_MDL2, ATP-binding cassette domain of a mitochondrial protein MTABC3 and related proteins. MTABC3 (also known as ABCB6) is a mitochondrial ATP-binding cassette protein involved in iron homeostasis and one of four ABC transporters expressed in the mitochondrial inner membrane, the other three being MDL1(ABC7), MDL2, and ATM1. In fact, the yeast MDL1 (multidru…	gnl|CDD|224055 COG1132, MdlB, ABC-type multidrug transport system, ATPase and permease components [Defense mechanisms].	gnl|CDD|228006 KOG0055, KOG0055, KOG0055, Multidrug/pheromone exporter, ABC superfamily [Secondary metabolites biosynthesis, transport and catabolism].	emb|CAN75056.1| hypothetical protein VITISV_002627 [Vitis vinifera]	-	sp|Q9M3B9|AB20B_ARATH ABC transporter B family member 20 OS=Arabidopsis thaliana GN=ABCB20 PE=2 SV=1	tr|A5BW35|A5BW35_VITVI Putative uncharacterized protein OS=Vitis vinifera GN=VITISV_002627 PE=4 SV=1	GO:0010541,acropetal auxin transport;GO:0010540,basipetal auxin transport;GO:0005524,ATP binding;GO:0016021,integral to membrane;GO:0005886,plasma membrane;GO:0005634,nucleus;GO:0010329,auxin efflux transmembrane transporter activity;GO:0042626,ATPase activity, coupled to transmembrane movement of substances;GO:0006200,ATP catabolic process	-
comp132580_c0_seq1	214	-	gnl|CDD|227590 COG5265, ATM1, ABC-type transport system involved in Fe-S cluster assembly, permease and ATPase components [Posttranslational modification, protein turnover, chaperones].	gnl|CDD|227590 COG5265, ATM1, ABC-type transport system involved in Fe-S cluster assembly, permease and ATPase components [Posttranslational modification, protein turnover, chaperones].	gnl|CDD|228008 KOG0057, KOG0057, KOG0057, Mitochondrial Fe/S cluster exporter, ABC superfamily [Intracellular trafficking, secretion, and vesicular transport].	gb|EOY34730.1| ABC transporter of the mitochondrion 3 isoform 2 [Theobroma cacao]	-	sp|Q9LVM1|AB25B_ARATH ABC transporter B family member 25, mitochondrial OS=Arabidopsis thaliana GN=ABCB25 PE=1 SV=1	tr|E4MY05|E4MY05_THEHA mRNA, clone: RTFL01-30-E24 OS=Thellungiella halophila PE=2 SV=1	GO:0006879,cellular iron ion homeostasis;GO:0006777,Mo-molybdopterin cofactor biosynthetic process;GO:0009941,chloroplast envelope;GO:0048364,root development;GO:0046686,response to cadmium ion;GO:0005743,mitochondrial inner membrane;GO:0009555,pollen development;GO:0005524,ATP binding;GO:0009658,chloroplast organization;GO:0010380,regulation of chlorophyll biosynthetic process;GO:0016021,integra…	-
comp13261_c0_seq1	732	-	gnl|CDD|213216 cd03249, ABC_MTABC3_MDL1_MDL2, ATP-binding cassette domain of a mitochondrial protein MTABC3 and related proteins. MTABC3 (also known as ABCB6) is a mitochondrial ATP-binding cassette protein involved in iron homeostasis and one of four ABC transporters expressed in the mitochondrial inner membrane, the other three being MDL1(ABC7), MDL2, and ATM1. In fact, the yeast MDL1 (multidru…	gnl|CDD|224055 COG1132, MdlB, ABC-type multidrug transport system, ATPase and permease components [Defense mechanisms].	gnl|CDD|228006 KOG0055, KOG0055, KOG0055, Multidrug/pheromone exporter, ABC superfamily [Secondary metabolites biosynthesis, transport and catabolism].	gb|ABX82929.1| LO4 [Solanum pennellii]	-	sp|Q9LJX0|AB19B_ARATH ABC transporter B family member 19 OS=Arabidopsis thaliana GN=ABCB19 PE=1 SV=1	tr|M0ZLZ2|M0ZLZ2_SOLTU Uncharacterized protein OS=Solanum tuberosum GN=PGSC0003DMG400001419 PE=3 SV=1	GO:0009637,response to blue light;GO:0048443,stamen development;GO:0010541,acropetal auxin transport;GO:0008361,regulation of cell size;GO:0048527,lateral root development;GO:0010540,basipetal auxin transport;GO:0009958,positive gravitropism;GO:0005524,ATP binding;GO:0009640,photomorphogenesis;GO:0010218,response to far red light;GO:0016021,integral to membrane;GO:0005886,plasma membrane;GO:00103…	-
comp142454_c0_seq1	271	ABC transporter family, retinal flippase subfamily	gnl|CDD|213218 cd03251, ABCC_MsbA, ATP-binding cassette domain of the bacterial lipid flippase and related proteins, subfamily C. MsbA is an essential ABC transporter, closely related to eukaryotic MDR proteins. ABC transporters are a large family of proteins involved in the transport of a wide variety of different compounds, like sugars, ions, peptides, and more complex organic molecules. The nu…	gnl|CDD|224055 COG1132, MdlB, ABC-type multidrug transport system, ATPase and permease components [Defense mechanisms].	gnl|CDD|228006 KOG0055, KOG0055, KOG0055, Multidrug/pheromone exporter, ABC superfamily [Secondary metabolites biosynthesis, transport and catabolism].	ref|XP_002308470.1| ABC transporter family, retinal flippase subfamily [Populus trichocarpa] gb|EEE91993.1| ABC transporter family, retinal flippase subfamily [Populus trichocarpa]	-	sp|Q9LZB8|AB29B_ARATH ABC transporter B family member 29, chloroplastic OS=Arabidopsis thaliana GN=ABCB29 PE=1 SV=1	tr|B9HC81|B9HC81_POPTR ABC transporter family, retinal flippase subfamily (Fragment) OS=Populus trichocarpa GN=POPTRDRAFT_416282 PE=3 SV=1	GO:0009941,chloroplast envelope;GO:0010541,acropetal auxin transport;GO:0010540,basipetal auxin transport;GO:0005524,ATP binding;GO:0016021,integral to membrane;GO:0005886,plasma membrane;GO:0031969,chloroplast membrane;GO:0010329,auxin efflux transmembrane transporter activity;GO:0042626,ATPase activity, coupled to transmembrane movement of substances;GO:0006200,ATP catabolic process	-
comp145007_c0_seq1	455	-	-	-	-	emb|CAN76787.1| hypothetical protein VITISV_029557 [Vitis vinifera]	-	sp|Q9M0M2|AB9B_ARATH ABC transporter B family member 9 OS=Arabidopsis thaliana GN=ABCB9 PE=3 SV=2	tr|A5BEI9|A5BEI9_VITVI Putative uncharacterized protein OS=Vitis vinifera GN=VITISV_029557 PE=2 SV=1	GO:0010540,basipetal auxin transport;GO:0008559,xenobiotic-transporting ATPase activity;GO:0005524,ATP binding;GO:0048767,root hair elongation;GO:0009735,response to cytokinin stimulus;GO:0016021,integral to membrane;GO:0005886,plasma membrane;GO:0010315,auxin efflux;GO:0042626,ATPase activity, coupled to transmembrane movement of substances;GO:0009630,gravitropism;GO:0006200,ATP catabolic process	-
comp14719_c0_seq1	204	-	gnl|CDD|213220 cd03253, ABCC_ATM1_transporter, ATP-binding cassette domain of iron-sulfur clusters transporter, subfamily C. ATM1 is an ABC transporter that is expressed in the mitochondria. Although the specific function of ATM1 is unknown, its disruption results in the accumulation of excess mitochondrial iron, loss of mitochondrial cytochromes, oxidative damage to mitochondrial DNA, and decrea…	gnl|CDD|224055 COG1132, MdlB, ABC-type multidrug transport system, ATPase and permease components [Defense mechanisms].	gnl|CDD|228007 KOG0056, KOG0056, KOG0056, Heavy metal exporter HMT1, ABC superfamily [Inorganic ion transport and metabolism].	ref|XP_004490739.1| PREDICTED: ABC transporter B family member 25, mitochondrial-like [Cicer arietinum]	-	sp|Q9LVM1|AB25B_ARATH ABC transporter B family member 25, mitochondrial OS=Arabidopsis thaliana GN=ABCB25 PE=1 SV=1	tr|M0SD85|M0SD85_MUSAM Uncharacterized protein OS=Musa acuminata subsp. malaccensis PE=3 SV=1	GO:0006879,cellular iron ion homeostasis;GO:0006777,Mo-molybdopterin cofactor biosynthetic process;GO:0009941,chloroplast envelope;GO:0048364,root development;GO:0046686,response to cadmium ion;GO:0005743,mitochondrial inner membrane;GO:0009555,pollen development;GO:0005524,ATP binding;GO:0009658,chloroplast organization;GO:0010380,regulation of chlorophyll biosynthetic process;GO:0016021,integra…	-
comp1607_c0_seq1	305	ABC transporter B family member 29, chloroplastic-like	-	-	-	ref|XP_002276489.1| PREDICTED: ABC transporter B family member 29, chloroplastic [Vitis vinifera]	-	sp|Q9LZB8|AB29B_ARATH ABC transporter B family member 29, chloroplastic OS=Arabidopsis thaliana GN=ABCB29 PE=1 SV=1	tr|F6HKM0|F6HKM0_VITVI Putative uncharacterized protein OS=Vitis vinifera GN=VIT_08s0007g03180 PE=3 SV=1	GO:0009941,chloroplast envelope;GO:0010541,acropetal auxin transport;GO:0010540,basipetal auxin transport;GO:0005524,ATP binding;GO:0016021,integral to membrane;GO:0005886,plasma membrane;GO:0031969,chloroplast membrane;GO:0010329,auxin efflux transmembrane transporter activity;GO:0042626,ATPase activity, coupled to transmembrane movement of substances;GO:0006200,ATP catabolic process	-
comp1607_c1_seq1	287	ABC transporter B family member 29, chloroplastic-like	-	-	-	ref|XP_002276489.1| PREDICTED: ABC transporter B family member 29, chloroplastic [Vitis vinifera]	-	sp|Q9LZB8|AB29B_ARATH ABC transporter B family member 29, chloroplastic OS=Arabidopsis thaliana GN=ABCB29 PE=1 SV=1	tr|F6HKM0|F6HKM0_VITVI Putative uncharacterized protein OS=Vitis vinifera GN=VIT_08s0007g03180 PE=3 SV=1	GO:0009941,chloroplast envelope;GO:0010541,acropetal auxin transport;GO:0010540,basipetal auxin transport;GO:0005524,ATP binding;GO:0016021,integral to membrane;GO:0005886,plasma membrane;GO:0031969,chloroplast membrane;GO:0010329,auxin efflux transmembrane transporter activity;GO:0042626,ATPase activity, coupled to transmembrane movement of substances;GO:0006200,ATP catabolic process	-
comp164380_c0_seq1	373	-	gnl|CDD|216049 pfam00664, ABC_membrane, ABC transporter transmembrane region. This family represents a unit of six transmembrane helices. Many members of the ABC transporter family (pfam00005) have two such regions.	-	gnl|CDD|228006 KOG0055, KOG0055, KOG0055, Multidrug/pheromone exporter, ABC superfamily [Secondary metabolites biosynthesis, transport and catabolism].	emb|CBI30138.3| unnamed protein product [Vitis vinifera]	gnl|CDD|216049 pfam00664, ABC_membrane, ABC transporter transmembrane region. This family represents a unit of six transmembrane helices. Many members of the ABC transporter family (pfam00005) have two such regions.	sp|Q9ZR72|AB1B_ARATH ABC transporter B family member 1 OS=Arabidopsis thaliana GN=ABCB1 PE=1 SV=1	tr|F6HKB3|F6HKB3_VITVI Putative uncharacterized protein OS=Vitis vinifera GN=VIT_08s0007g05060 PE=3 SV=1	GO:0009637,response to blue light;GO:0048443,stamen development;GO:0009926,auxin polar transport;GO:0010541,acropetal auxin transport;GO:0009506,plasmodesma;GO:0008361,regulation of cell size;GO:0009624,response to nematode;GO:0010540,basipetal auxin transport;GO:0009958,positive gravitropism;GO:0005524,ATP binding;GO:0009640,photomorphogenesis;GO:0016021,integral to membrane;GO:0005886,plasma me…	-
comp16504_c0_seq2	531	-	-	-	gnl|CDD|228006 KOG0055, KOG0055, KOG0055, Multidrug/pheromone exporter, ABC superfamily [Secondary metabolites biosynthesis, transport and catabolism].	ref|XP_004307559.1| PREDICTED: ABC transporter B family member 20-like [Fragaria vesca subsp. vesca]	-	sp|Q8LPT1|AB6B_ARATH ABC transporter B family member 6 OS=Arabidopsis thaliana GN=ABCB6 PE=1 SV=2	tr|M5X7S3|M5X7S3_PRUPE Uncharacterized protein OS=Prunus persica GN=PRUPE_ppa000245mg PE=4 SV=1	GO:0010541,acropetal auxin transport;GO:0009506,plasmodesma;GO:0010540,basipetal auxin transport;GO:0005524,ATP binding;GO:0016021,integral to membrane;GO:0005886,plasma membrane;GO:0005634,nucleus;GO:0010329,auxin efflux transmembrane transporter activity;GO:0042626,ATPase activity, coupled to transmembrane movement of substances	-
comp179024_c0_seq1	310	-	gnl|CDD|227590 COG5265, ATM1, ABC-type transport system involved in Fe-S cluster assembly, permease and ATPase components [Posttranslational modification, protein turnover, chaperones].	gnl|CDD|227590 COG5265, ATM1, ABC-type transport system involved in Fe-S cluster assembly, permease and ATPase components [Posttranslational modification, protein turnover, chaperones].	gnl|CDD|228008 KOG0057, KOG0057, KOG0057, Mitochondrial Fe/S cluster exporter, ABC superfamily [Intracellular trafficking, secretion, and vesicular transport].	ref|XP_004139927.1| PREDICTED: ABC transporter B family member 25, mitochondrial-like [Cucumis sativus]	-	sp|Q9LVM1|AB25B_ARATH ABC transporter B family member 25, mitochondrial OS=Arabidopsis thaliana GN=ABCB25 PE=1 SV=1	tr|B9T3V9|B9T3V9_RICCO Transporter ATM1, mitochondrial, putative OS=Ricinus communis GN=RCOM_0261010 PE=3 SV=1	GO:0006879,cellular iron ion homeostasis;GO:0006777,Mo-molybdopterin cofactor biosynthetic process;GO:0009941,chloroplast envelope;GO:0048364,root development;GO:0046686,response to cadmium ion;GO:0005743,mitochondrial inner membrane;GO:0008559,xenobiotic-transporting ATPase activity;GO:0009555,pollen development;GO:0005524,ATP binding;GO:0009658,chloroplast organization;GO:0010380,regulation of …	-
comp1798_c0_seq1	202	-	-	-	gnl|CDD|228006 KOG0055, KOG0055, KOG0055, Multidrug/pheromone exporter, ABC superfamily [Secondary metabolites biosynthesis, transport and catabolism].	gb|EOY03423.1| ATP binding cassette subfamily B19 isoform 1 [Theobroma cacao]	-	sp|Q9LJX0|AB19B_ARATH ABC transporter B family member 19 OS=Arabidopsis thaliana GN=ABCB19 PE=1 SV=1	tr|M5XII0|M5XII0_PRUPE Uncharacterized protein OS=Prunus persica GN=PRUPE_ppa000359mg PE=4 SV=1	GO:0009637,response to blue light;GO:0048443,stamen development;GO:0010541,acropetal auxin transport;GO:0008361,regulation of cell size;GO:0048527,lateral root development;GO:0010540,basipetal auxin transport;GO:0009958,positive gravitropism;GO:0005524,ATP binding;GO:0009640,photomorphogenesis;GO:0010218,response to far red light;GO:0016021,integral to membrane;GO:0005886,plasma membrane;GO:00103…	-
comp18886_c0_seq1	272	-	gnl|CDD|213216 cd03249, ABC_MTABC3_MDL1_MDL2, ATP-binding cassette domain of a mitochondrial protein MTABC3 and related proteins. MTABC3 (also known as ABCB6) is a mitochondrial ATP-binding cassette protein involved in iron homeostasis and one of four ABC transporters expressed in the mitochondrial inner membrane, the other three being MDL1(ABC7), MDL2, and ATM1. In fact, the yeast MDL1 (multidru…	gnl|CDD|224055 COG1132, MdlB, ABC-type multidrug transport system, ATPase and permease components [Defense mechanisms].	gnl|CDD|228006 KOG0055, KOG0055, KOG0055, Multidrug/pheromone exporter, ABC superfamily [Secondary metabolites biosynthesis, transport and catabolism].	gb|ABS85183.1| putative P-glycoprotein, partial [Daucus carota]	-	sp|Q9ZR72|AB1B_ARATH ABC transporter B family member 1 OS=Arabidopsis thaliana GN=ABCB1 PE=1 SV=1	tr|A7LLV2|A7LLV2_DAUCA Putative P-glycoprotein (Fragment) OS=Daucus carota GN=pmdr1 PE=2 SV=1	GO:0009637,response to blue light;GO:0048443,stamen development;GO:0010541,acropetal auxin transport;GO:0009506,plasmodesma;GO:0008361,regulation of cell size;GO:0009624,response to nematode;GO:0010540,basipetal auxin transport;GO:0009958,positive gravitropism;GO:0005524,ATP binding;GO:0009640,photomorphogenesis;GO:0016021,integral to membrane;GO:0005886,plasma membrane;GO:0010329,auxin efflux tr…	-
comp18886_c1_seq1	352	-	gnl|CDD|216049 pfam00664, ABC_membrane, ABC transporter transmembrane region. This family represents a unit of six transmembrane helices. Many members of the ABC transporter family (pfam00005) have two such regions.	-	gnl|CDD|228006 KOG0055, KOG0055, KOG0055, Multidrug/pheromone exporter, ABC superfamily [Secondary metabolites biosynthesis, transport and catabolism].	ref|XP_004494063.1| PREDICTED: ABC transporter B family member 1-like, partial [Cicer arietinum]	gnl|CDD|216049 pfam00664, ABC_membrane, ABC transporter transmembrane region. This family represents a unit of six transmembrane helices. Many members of the ABC transporter family (pfam00005) have two such regions.	sp|Q9ZR72|AB1B_ARATH ABC transporter B family member 1 OS=Arabidopsis thaliana GN=ABCB1 PE=1 SV=1	tr|G7L3V6|G7L3V6_MEDTR ABC transporter-like protein (Fragment) OS=Medicago truncatula GN=MTR_7g102070 PE=3 SV=1	GO:0009637,response to blue light;GO:0048443,stamen development;GO:0010541,acropetal auxin transport;GO:0009506,plasmodesma;GO:0008361,regulation of cell size;GO:0009624,response to nematode;GO:0010540,basipetal auxin transport;GO:0009958,positive gravitropism;GO:0005524,ATP binding;GO:0009640,photomorphogenesis;GO:0016021,integral to membrane;GO:0005886,plasma membrane;GO:0010329,auxin efflux tr…	-
comp194737_c0_seq1	360	-	gnl|CDD|213216 cd03249, ABC_MTABC3_MDL1_MDL2, ATP-binding cassette domain of a mitochondrial protein MTABC3 and related proteins. MTABC3 (also known as ABCB6) is a mitochondrial ATP-binding cassette protein involved in iron homeostasis and one of four ABC transporters expressed in the mitochondrial inner membrane, the other three being MDL1(ABC7), MDL2, and ATM1. In fact, the yeast MDL1 (multidru…	gnl|CDD|224055 COG1132, MdlB, ABC-type multidrug transport system, ATPase and permease components [Defense mechanisms].	gnl|CDD|228006 KOG0055, KOG0055, KOG0055, Multidrug/pheromone exporter, ABC superfamily [Secondary metabolites biosynthesis, transport and catabolism].	gb|ABS85183.1| putative P-glycoprotein, partial [Daucus carota]	-	sp|Q9ZR72|AB1B_ARATH ABC transporter B family member 1 OS=Arabidopsis thaliana GN=ABCB1 PE=1 SV=1	tr|A7LLV2|A7LLV2_DAUCA Putative P-glycoprotein (Fragment) OS=Daucus carota GN=pmdr1 PE=2 SV=1	GO:0009637,response to blue light;GO:0048443,stamen development;GO:0010541,acropetal auxin transport;GO:0009506,plasmodesma;GO:0008361,regulation of cell size;GO:0009624,response to nematode;GO:0010540,basipetal auxin transport;GO:0009958,positive gravitropism;GO:0005524,ATP binding;GO:0009640,photomorphogenesis;GO:0016021,integral to membrane;GO:0005886,plasma membrane;GO:0010329,auxin efflux tr…	-
comp20412_c0_seq1	210	ABC transporter B family member 20-like	-	-	gnl|CDD|228006 KOG0055, KOG0055, KOG0055, Multidrug/pheromone exporter, ABC superfamily [Secondary metabolites biosynthesis, transport and catabolism].	ref|XP_003552676.1| PREDICTED: ABC transporter B family member 20-like [Glycine max]	-	sp|Q9M3B9|AB20B_ARATH ABC transporter B family member 20 OS=Arabidopsis thaliana GN=ABCB20 PE=2 SV=1	tr|I1N529|I1N529_SOYBN Uncharacterized protein OS=Glycine max PE=4 SV=1	GO:0010541,acropetal auxin transport;GO:0010540,basipetal auxin transport;GO:0005524,ATP binding;GO:0016021,integral to membrane;GO:0005886,plasma membrane;GO:0005634,nucleus;GO:0010329,auxin efflux transmembrane transporter activity;GO:0042626,ATPase activity, coupled to transmembrane movement of substances;GO:0006200,ATP catabolic process	-
comp20412_c1_seq1	1450	-	gnl|CDD|213216 cd03249, ABC_MTABC3_MDL1_MDL2, ATP-binding cassette domain of a mitochondrial protein MTABC3 and related proteins. MTABC3 (also known as ABCB6) is a mitochondrial ATP-binding cassette protein involved in iron homeostasis and one of four ABC transporters expressed in the mitochondrial inner membrane, the other three being MDL1(ABC7), MDL2, and ATM1. In fact, the yeast MDL1 (multidru…	gnl|CDD|224055 COG1132, MdlB, ABC-type multidrug transport system, ATPase and permease components [Defense mechanisms].	gnl|CDD|228006 KOG0055, KOG0055, KOG0055, Multidrug/pheromone exporter, ABC superfamily [Secondary metabolites biosynthesis, transport and catabolism].	dbj|BAF01689.1| P-glycoprotein - like [Arabidopsis thaliana]	gnl|CDD|215650 pfam00005, ABC_tran, ABC transporter. ABC transporters for a large family of proteins responsible for translocation of a variety of compounds across biological membranes. ABC transporters are the largest family of proteins in many completely sequenced bacteria. ABC transporters are composed of two copies of this domain and two copies of a transmembrane domain pfam00664. These four …	sp|Q9M3B9|AB20B_ARATH ABC transporter B family member 20 OS=Arabidopsis thaliana GN=ABCB20 PE=2 SV=1	tr|Q0WMG7|Q0WMG7_ARATH P-glycoprotein-like (Fragment) OS=Arabidopsis thaliana GN=At3g55320 PE=2 SV=1	GO:0010541,acropetal auxin transport;GO:0010540,basipetal auxin transport;GO:0005524,ATP binding;GO:0016021,integral to membrane;GO:0005886,plasma membrane;GO:0005634,nucleus;GO:0010329,auxin efflux transmembrane transporter activity;GO:0042626,ATPase activity, coupled to transmembrane movement of substances;GO:0006200,ATP catabolic process	-
comp20527_c0_seq1	446	-	-	-	gnl|CDD|228006 KOG0055, KOG0055, KOG0055, Multidrug/pheromone exporter, ABC superfamily [Secondary metabolites biosynthesis, transport and catabolism].	gb|EMJ20862.1| hypothetical protein PRUPE_ppa023953mg [Prunus persica]	-	sp|Q9FWX7|AB11B_ARATH ABC transporter B family member 11 OS=Arabidopsis thaliana GN=ABCB11 PE=2 SV=1	tr|M5X484|M5X484_PRUPE Uncharacterized protein OS=Prunus persica GN=PRUPE_ppa023953mg PE=4 SV=1	GO:0009506,plasmodesma;GO:0005524,ATP binding;GO:0016021,integral to membrane;GO:0005886,plasma membrane;GO:0042626,ATPase activity, coupled to transmembrane movement of substances;GO:0006200,ATP catabolic process	-
comp231236_c0_seq1	213	multidrug resistance protein 1, 2, putative	gnl|CDD|213216 cd03249, ABC_MTABC3_MDL1_MDL2, ATP-binding cassette domain of a mitochondrial protein MTABC3 and related proteins. MTABC3 (also known as ABCB6) is a mitochondrial ATP-binding cassette protein involved in iron homeostasis and one of four ABC transporters expressed in the mitochondrial inner membrane, the other three being MDL1(ABC7), MDL2, and ATM1. In fact, the yeast MDL1 (multidru…	gnl|CDD|224055 COG1132, MdlB, ABC-type multidrug transport system, ATPase and permease components [Defense mechanisms].	gnl|CDD|228006 KOG0055, KOG0055, KOG0055, Multidrug/pheromone exporter, ABC superfamily [Secondary metabolites biosynthesis, transport and catabolism].	ref|XP_002517424.1| multidrug resistance protein 1, 2, putative [Ricinus communis] gb|EEF44966.1| multidrug resistance protein 1, 2, putative [Ricinus communis]	-	sp|Q9LHD1|AB15B_ARATH ABC transporter B family member 15 OS=Arabidopsis thaliana GN=ABCB15 PE=1 SV=1	tr|B9RUH9|B9RUH9_RICCO Multidrug resistance protein 1, 2, putative OS=Ricinus communis GN=RCOM_0853020 PE=4 SV=1	GO:0010541,acropetal auxin transport;GO:0010540,basipetal auxin transport;GO:0008559,xenobiotic-transporting ATPase activity;GO:0005524,ATP binding;GO:0016021,integral to membrane;GO:0005886,plasma membrane;GO:0010329,auxin efflux transmembrane transporter activity;GO:0042626,ATPase activity, coupled to transmembrane movement of substances;GO:0006200,ATP catabolic process	-
comp235432_c0_seq1	231	-	gnl|CDD|216049 pfam00664, ABC_membrane, ABC transporter transmembrane region. This family represents a unit of six transmembrane helices. Many members of the ABC transporter family (pfam00005) have two such regions.	-	gnl|CDD|228006 KOG0055, KOG0055, KOG0055, Multidrug/pheromone exporter, ABC superfamily [Secondary metabolites biosynthesis, transport and catabolism].	dbj|BAE98356.1| putative ABC transporter [Arabidopsis thaliana]	gnl|CDD|216049 pfam00664, ABC_membrane, ABC transporter transmembrane region. This family represents a unit of six transmembrane helices. Many members of the ABC transporter family (pfam00005) have two such regions.	sp|Q8LPT1|AB6B_ARATH ABC transporter B family member 6 OS=Arabidopsis thaliana GN=ABCB6 PE=1 SV=2	tr|Q0WWZ2|Q0WWZ2_ARATH Putative ABC transporter (Fragment) OS=Arabidopsis thaliana GN=At2g39480 PE=1 SV=1	GO:0010541,acropetal auxin transport;GO:0009506,plasmodesma;GO:0010540,basipetal auxin transport;GO:0005524,ATP binding;GO:0016021,integral to membrane;GO:0005886,plasma membrane;GO:0005634,nucleus;GO:0010329,auxin efflux transmembrane transporter activity;GO:0042626,ATPase activity, coupled to transmembrane movement of substances	-
comp25884_c0_seq1	1266	-	gnl|CDD|213216 cd03249, ABC_MTABC3_MDL1_MDL2, ATP-binding cassette domain of a mitochondrial protein MTABC3 and related proteins. MTABC3 (also known as ABCB6) is a mitochondrial ATP-binding cassette protein involved in iron homeostasis and one of four ABC transporters expressed in the mitochondrial inner membrane, the other three being MDL1(ABC7), MDL2, and ATM1. In fact, the yeast MDL1 (multidru…	gnl|CDD|224055 COG1132, MdlB, ABC-type multidrug transport system, ATPase and permease components [Defense mechanisms].	gnl|CDD|228009 KOG0058, KOG0058, KOG0058, Peptide exporter, ABC superfamily [Intracellular trafficking, secretion, and vesicular transport].	ref|XP_004308120.1| PREDICTED: ABC transporter B family member 28-like [Fragaria vesca subsp. vesca]	-	sp|Q8LPQ6|AB28B_ARATH ABC transporter B family member 28 OS=Arabidopsis thaliana GN=ABCB28 PE=2 SV=1	tr|G7ZX38|G7ZX38_MEDTR ABC transporter B family member OS=Medicago truncatula GN=MTR_050s0020 PE=3 SV=1	GO:0009941,chloroplast envelope;GO:0015421,oligopeptide-transporting ATPase activity;GO:0005524,ATP binding;GO:0016021,integral to membrane;GO:0005886,plasma membrane;GO:0042626,ATPase activity, coupled to transmembrane movement of substances;GO:0006200,ATP catabolic process	-
comp26243_c0_seq1	668	-	gnl|CDD|213216 cd03249, ABC_MTABC3_MDL1_MDL2, ATP-binding cassette domain of a mitochondrial protein MTABC3 and related proteins. MTABC3 (also known as ABCB6) is a mitochondrial ATP-binding cassette protein involved in iron homeostasis and one of four ABC transporters expressed in the mitochondrial inner membrane, the other three being MDL1(ABC7), MDL2, and ATM1. In fact, the yeast MDL1 (multidru…	gnl|CDD|224055 COG1132, MdlB, ABC-type multidrug transport system, ATPase and permease components [Defense mechanisms].	gnl|CDD|228009 KOG0058, KOG0058, KOG0058, Peptide exporter, ABC superfamily [Intracellular trafficking, secretion, and vesicular transport].	dbj|BAJ53110.1| JHL20J20.17 [Jatropha curcas]	gnl|CDD|215650 pfam00005, ABC_tran, ABC transporter. ABC transporters for a large family of proteins responsible for translocation of a variety of compounds across biological membranes. ABC transporters are the largest family of proteins in many completely sequenced bacteria. ABC transporters are composed of two copies of this domain and two copies of a transmembrane domain pfam00664. These four …	sp|Q9C7F8|AB13B_ARATH ABC transporter B family member 13 OS=Arabidopsis thaliana GN=ABCB13 PE=3 SV=1	tr|E6NU00|E6NU00_9ROSI JHL20J20.17 protein (Fragment) OS=Jatropha curcas GN=JHL20J20.17 PE=3 SV=1	GO:0010541,acropetal auxin transport;GO:0010540,basipetal auxin transport;GO:0005524,ATP binding;GO:0016021,integral to membrane;GO:0005886,plasma membrane;GO:0010329,auxin efflux transmembrane transporter activity;GO:0042626,ATPase activity, coupled to transmembrane movement of substances;GO:0006200,ATP catabolic process	-
comp265722_c0_seq1	312	-	gnl|CDD|216049 pfam00664, ABC_membrane, ABC transporter transmembrane region. This family represents a unit of six transmembrane helices. Many members of the ABC transporter family (pfam00005) have two such regions.	-	-	ref|XP_004308120.1| PREDICTED: ABC transporter B family member 28-like [Fragaria vesca subsp. vesca]	gnl|CDD|216049 pfam00664, ABC_membrane, ABC transporter transmembrane region. This family represents a unit of six transmembrane helices. Many members of the ABC transporter family (pfam00005) have two such regions.	sp|Q8LPQ6|AB28B_ARATH ABC transporter B family member 28 OS=Arabidopsis thaliana GN=ABCB28 PE=2 SV=1	tr|A5BYH8|A5BYH8_VITVI Putative uncharacterized protein OS=Vitis vinifera GN=VITISV_036650 PE=3 SV=1	GO:0009941,chloroplast envelope;GO:0015421,oligopeptide-transporting ATPase activity;GO:0005524,ATP binding;GO:0016021,integral to membrane;GO:0005886,plasma membrane;GO:0042626,ATPase activity, coupled to transmembrane movement of substances;GO:0006200,ATP catabolic process	-
comp267010_c0_seq1	238	-	-	-	gnl|CDD|228006 KOG0055, KOG0055, KOG0055, Multidrug/pheromone exporter, ABC superfamily [Secondary metabolites biosynthesis, transport and catabolism].	ref|XP_004236762.1| PREDICTED: ABC transporter B family member 20-like [Solanum lycopersicum]	-	sp|Q9M3B9|AB20B_ARATH ABC transporter B family member 20 OS=Arabidopsis thaliana GN=ABCB20 PE=2 SV=1	tr|I1N529|I1N529_SOYBN Uncharacterized protein OS=Glycine max PE=4 SV=1	GO:0010541,acropetal auxin transport;GO:0010540,basipetal auxin transport;GO:0005524,ATP binding;GO:0016021,integral to membrane;GO:0005886,plasma membrane;GO:0005634,nucleus;GO:0010329,auxin efflux transmembrane transporter activity;GO:0042626,ATPase activity, coupled to transmembrane movement of substances;GO:0006200,ATP catabolic process	-
comp27251_c0_seq1	492	-	-	-	-	gb|EOY00624.1| Transporter associated with antigen processing protein 1 [Theobroma cacao]	-	sp|Q8RY46|AB26B_ARATH ABC transporter B family member 26, chloroplastic OS=Arabidopsis thaliana GN=ABCB26 PE=1 SV=1	tr|B9SPK8|B9SPK8_RICCO Abc transporter, putative OS=Ricinus communis GN=RCOM_0024850 PE=3 SV=1	GO:0009941,chloroplast envelope;GO:0008559,xenobiotic-transporting ATPase activity;GO:0005215,transporter activity;GO:0005524,ATP binding;GO:0016021,integral to membrane;GO:0031969,chloroplast membrane;GO:0042626,ATPase activity, coupled to transmembrane movement of substances;GO:0006200,ATP catabolic process	-
comp273035_c0_seq1	218	-	-	-	gnl|CDD|228006 KOG0055, KOG0055, KOG0055, Multidrug/pheromone exporter, ABC superfamily [Secondary metabolites biosynthesis, transport and catabolism].	ref|XP_004489384.1| PREDICTED: ABC transporter B family member 19-like [Cicer arietinum]	-	sp|Q9LJX0|AB19B_ARATH ABC transporter B family member 19 OS=Arabidopsis thaliana GN=ABCB19 PE=1 SV=1	tr|M4E9A3|M4E9A3_BRARP Uncharacterized protein OS=Brassica rapa subsp. pekinensis GN=Bra025359 PE=3 SV=1	GO:0009637,response to blue light;GO:0048443,stamen development;GO:0010541,acropetal auxin transport;GO:0008361,regulation of cell size;GO:0048527,lateral root development;GO:0010540,basipetal auxin transport;GO:0009958,positive gravitropism;GO:0005524,ATP binding;GO:0009640,photomorphogenesis;GO:0010218,response to far red light;GO:0016021,integral to membrane;GO:0005886,plasma membrane;GO:00103…	-
comp273989_c0_seq1	298	-	-	-	gnl|CDD|228006 KOG0055, KOG0055, KOG0055, Multidrug/pheromone exporter, ABC superfamily [Secondary metabolites biosynthesis, transport and catabolism].	gb|EMJ11628.1| hypothetical protein PRUPE_ppa000340mg [Prunus persica]	gnl|CDD|216049 pfam00664, ABC_membrane, ABC transporter transmembrane region. This family represents a unit of six transmembrane helices. Many members of the ABC transporter family (pfam00005) have two such regions.	sp|Q9SGY1|AB10B_ARATH ABC transporter B family member 10 OS=Arabidopsis thaliana GN=ABCB10 PE=1 SV=2	tr|M5WQN3|M5WQN3_PRUPE Uncharacterized protein OS=Prunus persica GN=PRUPE_ppa000340mg PE=4 SV=1	GO:0010541,acropetal auxin transport;GO:0010540,basipetal auxin transport;GO:0005524,ATP binding;GO:0016021,integral to membrane;GO:0005739,mitochondrion;GO:0005886,plasma membrane;GO:0010329,auxin efflux transmembrane transporter activity;GO:0042626,ATPase activity, coupled to transmembrane movement of substances	-
comp29299_c0_seq4	2699	-	gnl|CDD|213216 cd03249, ABC_MTABC3_MDL1_MDL2, ATP-binding cassette domain of a mitochondrial protein MTABC3 and related proteins. MTABC3 (also known as ABCB6) is a mitochondrial ATP-binding cassette protein involved in iron homeostasis and one of four ABC transporters expressed in the mitochondrial inner membrane, the other three being MDL1(ABC7), MDL2, and ATM1. In fact, the yeast MDL1 (multidru…	gnl|CDD|224055 COG1132, MdlB, ABC-type multidrug transport system, ATPase and permease components [Defense mechanisms].	gnl|CDD|228006 KOG0055, KOG0055, KOG0055, Multidrug/pheromone exporter, ABC superfamily [Secondary metabolites biosynthesis, transport and catabolism].	gb|EMJ22117.1| hypothetical protein PRUPE_ppa000245mg [Prunus persica]	-	sp|Q9M3B9|AB20B_ARATH ABC transporter B family member 20 OS=Arabidopsis thaliana GN=ABCB20 PE=2 SV=1	tr|M5X7S3|M5X7S3_PRUPE Uncharacterized protein OS=Prunus persica GN=PRUPE_ppa000245mg PE=4 SV=1	GO:0010541,acropetal auxin transport;GO:0010540,basipetal auxin transport;GO:0005524,ATP binding;GO:0016021,integral to membrane;GO:0005886,plasma membrane;GO:0005634,nucleus;GO:0010329,auxin efflux transmembrane transporter activity;GO:0042626,ATPase activity, coupled to transmembrane movement of substances	ko02010,ABC transporters;ko04976,Bile secretion;ko05206,MicroRNAs in cancer
comp29816_c0_seq1	737	-	gnl|CDD|213216 cd03249, ABC_MTABC3_MDL1_MDL2, ATP-binding cassette domain of a mitochondrial protein MTABC3 and related proteins. MTABC3 (also known as ABCB6) is a mitochondrial ATP-binding cassette protein involved in iron homeostasis and one of four ABC transporters expressed in the mitochondrial inner membrane, the other three being MDL1(ABC7), MDL2, and ATM1. In fact, the yeast MDL1 (multidru…	gnl|CDD|224055 COG1132, MdlB, ABC-type multidrug transport system, ATPase and permease components [Defense mechanisms].	gnl|CDD|228006 KOG0055, KOG0055, KOG0055, Multidrug/pheromone exporter, ABC superfamily [Secondary metabolites biosynthesis, transport and catabolism].	ref|XP_004301784.1| PREDICTED: ABC transporter B family member 2-like [Fragaria vesca subsp. vesca]	-	sp|Q9SGY1|AB10B_ARATH ABC transporter B family member 10 OS=Arabidopsis thaliana GN=ABCB10 PE=1 SV=2	tr|M1BH80|M1BH80_SOLTU Uncharacterized protein OS=Solanum tuberosum GN=PGSC0003DMG400017524 PE=3 SV=1	GO:0010541,acropetal auxin transport;GO:0010540,basipetal auxin transport;GO:0005524,ATP binding;GO:0016021,integral to membrane;GO:0005739,mitochondrion;GO:0005886,plasma membrane;GO:0010329,auxin efflux transmembrane transporter activity;GO:0042626,ATPase activity, coupled to transmembrane movement of substances	-
comp30965_c0_seq1	2221	ABC transporter B family member 15-like	gnl|CDD|224055 COG1132, MdlB, ABC-type multidrug transport system, ATPase and permease components [Defense mechanisms].	gnl|CDD|224055 COG1132, MdlB, ABC-type multidrug transport system, ATPase and permease components [Defense mechanisms].	gnl|CDD|228006 KOG0055, KOG0055, KOG0055, Multidrug/pheromone exporter, ABC superfamily [Secondary metabolites biosynthesis, transport and catabolism].	ref|XP_003633838.1| PREDICTED: ABC transporter B family member 15-like [Vitis vinifera]	-	sp|Q9LHD1|AB15B_ARATH ABC transporter B family member 15 OS=Arabidopsis thaliana GN=ABCB15 PE=1 SV=1	tr|F6HV62|F6HV62_VITVI Putative uncharacterized protein OS=Vitis vinifera GN=VIT_14s0066g02320 PE=3 SV=1	GO:0010541,acropetal auxin transport;GO:0010540,basipetal auxin transport;GO:0005524,ATP binding;GO:0016021,integral to membrane;GO:0005886,plasma membrane;GO:0010329,auxin efflux transmembrane transporter activity;GO:0042626,ATPase activity, coupled to transmembrane movement of substances;GO:0006200,ATP catabolic process	ko02010,ABC transporters;ko04976,Bile secretion;ko05206,MicroRNAs in cancer
comp31364_c0_seq1	2209	Transporter ATM1, mitochondrial precursor, putative	gnl|CDD|227590 COG5265, ATM1, ABC-type transport system involved in Fe-S cluster assembly, permease and ATPase components [Posttranslational modification, protein turnover, chaperones].	gnl|CDD|227590 COG5265, ATM1, ABC-type transport system involved in Fe-S cluster assembly, permease and ATPase components [Posttranslational modification, protein turnover, chaperones].	gnl|CDD|228008 KOG0057, KOG0057, KOG0057, Mitochondrial Fe/S cluster exporter, ABC superfamily [Intracellular trafficking, secretion, and vesicular transport].	ref|XP_002532928.1| Transporter ATM1, mitochondrial precursor, putative [Ricinus communis] gb|EEF29455.1| Transporter ATM1, mitochondrial precursor, putative [Ricinus communis]	gnl|CDD|215650 pfam00005, ABC_tran, ABC transporter. ABC transporters for a large family of proteins responsible for translocation of a variety of compounds across biological membranes. ABC transporters are the largest family of proteins in many completely sequenced bacteria. ABC transporters are composed of two copies of this domain and two copies of a transmembrane domain pfam00664. These four …	sp|Q9LVM1|AB25B_ARATH ABC transporter B family member 25, mitochondrial OS=Arabidopsis thaliana GN=ABCB25 PE=1 SV=1	tr|B9T3V9|B9T3V9_RICCO Transporter ATM1, mitochondrial, putative OS=Ricinus communis GN=RCOM_0261010 PE=3 SV=1	GO:0006879,cellular iron ion homeostasis;GO:0006777,Mo-molybdopterin cofactor biosynthetic process;GO:0009941,chloroplast envelope;GO:0048364,root development;GO:0046686,response to cadmium ion;GO:0005743,mitochondrial inner membrane;GO:0008559,xenobiotic-transporting ATPase activity;GO:0009555,pollen development;GO:0005524,ATP binding;GO:0009658,chloroplast organization;GO:0010380,regulation of …	ko02010,ABC transporters
comp31500_c1_seq1	534	ABC transporter family protein	gnl|CDD|213216 cd03249, ABC_MTABC3_MDL1_MDL2, ATP-binding cassette domain of a mitochondrial protein MTABC3 and related proteins. MTABC3 (also known as ABCB6) is a mitochondrial ATP-binding cassette protein involved in iron homeostasis and one of four ABC transporters expressed in the mitochondrial inner membrane, the other three being MDL1(ABC7), MDL2, and ATM1. In fact, the yeast MDL1 (multidru…	gnl|CDD|224055 COG1132, MdlB, ABC-type multidrug transport system, ATPase and permease components [Defense mechanisms].	gnl|CDD|228006 KOG0055, KOG0055, KOG0055, Multidrug/pheromone exporter, ABC superfamily [Secondary metabolites biosynthesis, transport and catabolism].	ref|XP_002334075.1| ABC transporter family protein [Populus trichocarpa] gb|EEE78118.1| ABC transporter family protein [Populus trichocarpa]	-	sp|Q9M1Q9|AB21B_ARATH ABC transporter B family member 21 OS=Arabidopsis thaliana GN=ABCB21 PE=1 SV=2	tr|B9NFP0|B9NFP0_POPTR ABC transporter family protein OS=Populus trichocarpa GN=POPTRDRAFT_597780 PE=2 SV=1	GO:0010540,basipetal auxin transport;GO:0008559,xenobiotic-transporting ATPase activity;GO:0005524,ATP binding;GO:0048767,root hair elongation;GO:0009735,response to cytokinin stimulus;GO:0016021,integral to membrane;GO:0005886,plasma membrane;GO:0010315,auxin efflux;GO:0042626,ATPase activity, coupled to transmembrane movement of substances;GO:0009630,gravitropism;GO:0006200,ATP catabolic process	-
comp32419_c0_seq2	1847	ABC transporter B family member 19-like	gnl|CDD|213216 cd03249, ABC_MTABC3_MDL1_MDL2, ATP-binding cassette domain of a mitochondrial protein MTABC3 and related proteins. MTABC3 (also known as ABCB6) is a mitochondrial ATP-binding cassette protein involved in iron homeostasis and one of four ABC transporters expressed in the mitochondrial inner membrane, the other three being MDL1(ABC7), MDL2, and ATM1. In fact, the yeast MDL1 (multidru…	gnl|CDD|224055 COG1132, MdlB, ABC-type multidrug transport system, ATPase and permease components [Defense mechanisms].	gnl|CDD|228006 KOG0055, KOG0055, KOG0055, Multidrug/pheromone exporter, ABC superfamily [Secondary metabolites biosynthesis, transport and catabolism].	ref|XP_002283051.2| PREDICTED: ABC transporter B family member 19-like [Vitis vinifera]	gnl|CDD|216049 pfam00664, ABC_membrane, ABC transporter transmembrane region. This family represents a unit of six transmembrane helices. Many members of the ABC transporter family (pfam00005) have two such regions.	sp|Q9LJX0|AB19B_ARATH ABC transporter B family member 19 OS=Arabidopsis thaliana GN=ABCB19 PE=1 SV=1	tr|F6H5R3|F6H5R3_VITVI Putative uncharacterized protein OS=Vitis vinifera GN=VIT_14s0108g00430 PE=3 SV=1	GO:0009637,response to blue light;GO:0048443,stamen development;GO:0010541,acropetal auxin transport;GO:0008361,regulation of cell size;GO:0048527,lateral root development;GO:0010540,basipetal auxin transport;GO:0009958,positive gravitropism;GO:0005524,ATP binding;GO:0009640,photomorphogenesis;GO:0010218,response to far red light;GO:0016021,integral to membrane;GO:0005886,plasma membrane;GO:00103…	ko02010,ABC transporters;ko04976,Bile secretion;ko05206,MicroRNAs in cancer
comp32793_c0_seq1	210	-	gnl|CDD|213216 cd03249, ABC_MTABC3_MDL1_MDL2, ATP-binding cassette domain of a mitochondrial protein MTABC3 and related proteins. MTABC3 (also known as ABCB6) is a mitochondrial ATP-binding cassette protein involved in iron homeostasis and one of four ABC transporters expressed in the mitochondrial inner membrane, the other three being MDL1(ABC7), MDL2, and ATM1. In fact, the yeast MDL1 (multidru…	gnl|CDD|224055 COG1132, MdlB, ABC-type multidrug transport system, ATPase and permease components [Defense mechanisms].	gnl|CDD|228006 KOG0055, KOG0055, KOG0055, Multidrug/pheromone exporter, ABC superfamily [Secondary metabolites biosynthesis, transport and catabolism].	ref|XP_004246624.1| PREDICTED: ABC transporter B family member 1-like [Solanum lycopersicum]	-	sp|Q9ZR72|AB1B_ARATH ABC transporter B family member 1 OS=Arabidopsis thaliana GN=ABCB1 PE=1 SV=1	tr|K4CQL3|K4CQL3_SOLLC Uncharacterized protein OS=Solanum lycopersicum GN=Solyc09g008240.2 PE=3 SV=1	GO:0009637,response to blue light;GO:0048443,stamen development;GO:0010541,acropetal auxin transport;GO:0009506,plasmodesma;GO:0008361,regulation of cell size;GO:0009624,response to nematode;GO:0010540,basipetal auxin transport;GO:0009958,positive gravitropism;GO:0005524,ATP binding;GO:0009640,photomorphogenesis;GO:0016021,integral to membrane;GO:0005886,plasma membrane;GO:0010329,auxin efflux tr…	-
comp32793_c1_seq4	2590	-	gnl|CDD|213216 cd03249, ABC_MTABC3_MDL1_MDL2, ATP-binding cassette domain of a mitochondrial protein MTABC3 and related proteins. MTABC3 (also known as ABCB6) is a mitochondrial ATP-binding cassette protein involved in iron homeostasis and one of four ABC transporters expressed in the mitochondrial inner membrane, the other three being MDL1(ABC7), MDL2, and ATM1. In fact, the yeast MDL1 (multidru…	gnl|CDD|224055 COG1132, MdlB, ABC-type multidrug transport system, ATPase and permease components [Defense mechanisms].	gnl|CDD|228006 KOG0055, KOG0055, KOG0055, Multidrug/pheromone exporter, ABC superfamily [Secondary metabolites biosynthesis, transport and catabolism].	gb|EMJ05881.1| hypothetical protein PRUPE_ppa000269mg [Prunus persica]	-	sp|Q9ZR72|AB1B_ARATH ABC transporter B family member 1 OS=Arabidopsis thaliana GN=ABCB1 PE=1 SV=1	tr|M5VXQ8|M5VXQ8_PRUPE Uncharacterized protein OS=Prunus persica GN=PRUPE_ppa000269mg PE=4 SV=1	GO:0009637,response to blue light;GO:0048443,stamen development;GO:0010541,acropetal auxin transport;GO:0009506,plasmodesma;GO:0008361,regulation of cell size;GO:0009624,response to nematode;GO:0010540,basipetal auxin transport;GO:0009958,positive gravitropism;GO:0005524,ATP binding;GO:0009640,photomorphogenesis;GO:0016021,integral to membrane;GO:0005886,plasma membrane;GO:0010329,auxin efflux tr…	ko02010,ABC transporters;ko04976,Bile secretion;ko05206,MicroRNAs in cancer
comp32815_c0_seq5	2466	ABC transporter B family member 25-like	gnl|CDD|233209 TIGR00958, 3a01208, Conjugate Transporter-2 (CT2) Family protein. [Transport and binding proteins, Other].	gnl|CDD|224055 COG1132, MdlB, ABC-type multidrug transport system, ATPase and permease components [Defense mechanisms].	gnl|CDD|228009 KOG0058, KOG0058, KOG0058, Peptide exporter, ABC superfamily [Intracellular trafficking, secretion, and vesicular transport].	ref|XP_002265694.2| PREDICTED: ABC transporter B family member 25-like [Vitis vinifera] emb|CBI15325.3| unnamed protein product [Vitis vinifera]	gnl|CDD|216049 pfam00664, ABC_membrane, ABC transporter transmembrane region. This family represents a unit of six transmembrane helices. Many members of the ABC transporter family (pfam00005) have two such regions.	sp|Q9FNU2|AB25B_ORYSJ ABC transporter B family member 25 OS=Oryza sativa subsp. japonica GN=OsABCB25 PE=2 SV=1	tr|D7SIL4|D7SIL4_VITVI Putative uncharacterized protein OS=Vitis vinifera GN=VIT_17s0000g05120 PE=2 SV=1	GO:0010044,response to aluminum ion;GO:0015421,oligopeptide-transporting ATPase activity;GO:0005524,ATP binding;GO:0016021,integral to membrane;GO:0005886,plasma membrane;GO:0042626,ATPase activity, coupled to transmembrane movement of substances;GO:0005774,vacuolar membrane;GO:0006200,ATP catabolic process;GO:0000325,plant-type vacuole	-
comp329810_c0_seq1	236	-	gnl|CDD|213216 cd03249, ABC_MTABC3_MDL1_MDL2, ATP-binding cassette domain of a mitochondrial protein MTABC3 and related proteins. MTABC3 (also known as ABCB6) is a mitochondrial ATP-binding cassette protein involved in iron homeostasis and one of four ABC transporters expressed in the mitochondrial inner membrane, the other three being MDL1(ABC7), MDL2, and ATM1. In fact, the yeast MDL1 (multidru…	gnl|CDD|224055 COG1132, MdlB, ABC-type multidrug transport system, ATPase and permease components [Defense mechanisms].	gnl|CDD|228006 KOG0055, KOG0055, KOG0055, Multidrug/pheromone exporter, ABC superfamily [Secondary metabolites biosynthesis, transport and catabolism].	ref|XP_004509738.1| PREDICTED: ABC transporter B family member 2-like isoform X1 [Cicer arietinum]	-	sp|Q8LPK2|AB2B_ARATH ABC transporter B family member 2 OS=Arabidopsis thaliana GN=ABCB2 PE=1 SV=3	tr|G7KDP1|G7KDP1_MEDTR ABC transporter B family member OS=Medicago truncatula GN=MTR_5g029750 PE=3 SV=1	GO:0010541,acropetal auxin transport;GO:0010540,basipetal auxin transport;GO:0005524,ATP binding;GO:0016021,integral to membrane;GO:0005886,plasma membrane;GO:0010329,auxin efflux transmembrane transporter activity;GO:0042626,ATPase activity, coupled to transmembrane movement of substances;GO:0006200,ATP catabolic process	-
comp333971_c0_seq1	234	ABC transporter B family member	gnl|CDD|216049 pfam00664, ABC_membrane, ABC transporter transmembrane region. This family represents a unit of six transmembrane helices. Many members of the ABC transporter family (pfam00005) have two such regions.	-	gnl|CDD|228006 KOG0055, KOG0055, KOG0055, Multidrug/pheromone exporter, ABC superfamily [Secondary metabolites biosynthesis, transport and catabolism].	ref|XP_003591310.1| ABC transporter B family member [Medicago truncatula] gb|AES61561.1| ABC transporter B family member [Medicago truncatula]	gnl|CDD|216049 pfam00664, ABC_membrane, ABC transporter transmembrane region. This family represents a unit of six transmembrane helices. Many members of the ABC transporter family (pfam00005) have two such regions.	sp|Q9M1Q9|AB21B_ARATH ABC transporter B family member 21 OS=Arabidopsis thaliana GN=ABCB21 PE=1 SV=2	tr|G7IBR0|G7IBR0_MEDTR ABC transporter B family member OS=Medicago truncatula GN=MTR_1g086080 PE=3 SV=1	GO:0005524,ATP binding;GO:0016021,integral to membrane;GO:0042626,ATPase activity, coupled to transmembrane movement of substances;GO:0006200,ATP catabolic process	-
comp33904_c1_seq1	1327	-	gnl|CDD|224055 COG1132, MdlB, ABC-type multidrug transport system, ATPase and permease components [Defense mechanisms].	gnl|CDD|224055 COG1132, MdlB, ABC-type multidrug transport system, ATPase and permease components [Defense mechanisms].	gnl|CDD|228009 KOG0058, KOG0058, KOG0058, Peptide exporter, ABC superfamily [Intracellular trafficking, secretion, and vesicular transport].	emb|CBI18648.3| unnamed protein product [Vitis vinifera]	gnl|CDD|215650 pfam00005, ABC_tran, ABC transporter. ABC transporters for a large family of proteins responsible for translocation of a variety of compounds across biological membranes. ABC transporters are the largest family of proteins in many completely sequenced bacteria. ABC transporters are composed of two copies of this domain and two copies of a transmembrane domain pfam00664. These four …	sp|Q8RY46|AB26B_ARATH ABC transporter B family member 26, chloroplastic OS=Arabidopsis thaliana GN=ABCB26 PE=1 SV=1	tr|F6GZ17|F6GZ17_VITVI Putative uncharacterized protein OS=Vitis vinifera GN=VIT_00s0291g00100 PE=3 SV=1	GO:0009941,chloroplast envelope;GO:0005215,transporter activity;GO:0005524,ATP binding;GO:0016021,integral to membrane;GO:0009507,chloroplast;GO:0031969,chloroplast membrane;GO:0042626,ATPase activity, coupled to transmembrane movement of substances;GO:0006200,ATP catabolic process	-
comp403655_c0_seq1	258	multidrug/pheromone exporter, MDR family, ABC transporter family	-	-	gnl|CDD|228006 KOG0055, KOG0055, KOG0055, Multidrug/pheromone exporter, ABC superfamily [Secondary metabolites biosynthesis, transport and catabolism].	ref|XP_002301547.1| multidrug/pheromone exporter, MDR family, ABC transporter family [Populus trichocarpa] gb|EEE80820.1| multidrug/pheromone exporter, MDR family, ABC transporter family [Populus trichocarpa]	-	sp|O80725|AB4B_ARATH ABC transporter B family member 4 OS=Arabidopsis thaliana GN=ABCB4 PE=1 SV=1	tr|B9GT94|B9GT94_POPTR Multidrug/pheromone exporter, MDR family, ABC transporter family OS=Populus trichocarpa GN=POPTRDRAFT_711431 PE=3 SV=1	GO:0009506,plasmodesma;GO:0010540,basipetal auxin transport;GO:0008559,xenobiotic-transporting ATPase activity;GO:0005524,ATP binding;GO:0048767,root hair elongation;GO:0009735,response to cytokinin stimulus;GO:0016021,integral to membrane;GO:0005886,plasma membrane;GO:0010315,auxin efflux;GO:0042626,ATPase activity, coupled to transmembrane movement of substances;GO:0009630,gravitropism;GO:00062…	-
comp420996_c0_seq1	251	-	gnl|CDD|216049 pfam00664, ABC_membrane, ABC transporter transmembrane region. This family represents a unit of six transmembrane helices. Many members of the ABC transporter family (pfam00005) have two such regions.	-	gnl|CDD|228006 KOG0055, KOG0055, KOG0055, Multidrug/pheromone exporter, ABC superfamily [Secondary metabolites biosynthesis, transport and catabolism].	emb|CBI19899.3| unnamed protein product [Vitis vinifera]	gnl|CDD|216049 pfam00664, ABC_membrane, ABC transporter transmembrane region. This family represents a unit of six transmembrane helices. Many members of the ABC transporter family (pfam00005) have two such regions.	sp|Q9C7F8|AB13B_ARATH ABC transporter B family member 13 OS=Arabidopsis thaliana GN=ABCB13 PE=3 SV=1	tr|F6H1M6|F6H1M6_VITVI Putative uncharacterized protein OS=Vitis vinifera GN=VIT_18s0001g14660 PE=3 SV=1	GO:0010541,acropetal auxin transport;GO:0010540,basipetal auxin transport;GO:0005524,ATP binding;GO:0016021,integral to membrane;GO:0005886,plasma membrane;GO:0010329,auxin efflux transmembrane transporter activity;GO:0042626,ATPase activity, coupled to transmembrane movement of substances;GO:0006200,ATP catabolic process	-
comp9925_c0_seq1	1287	-	gnl|CDD|213216 cd03249, ABC_MTABC3_MDL1_MDL2, ATP-binding cassette domain of a mitochondrial protein MTABC3 and related proteins. MTABC3 (also known as ABCB6) is a mitochondrial ATP-binding cassette protein involved in iron homeostasis and one of four ABC transporters expressed in the mitochondrial inner membrane, the other three being MDL1(ABC7), MDL2, and ATM1. In fact, the yeast MDL1 (multidru…	gnl|CDD|224055 COG1132, MdlB, ABC-type multidrug transport system, ATPase and permease components [Defense mechanisms].	gnl|CDD|228006 KOG0055, KOG0055, KOG0055, Multidrug/pheromone exporter, ABC superfamily [Secondary metabolites biosynthesis, transport and catabolism].	gb|EOX95438.1| ATP binding cassette subfamily B4 isoform 1 [Theobroma cacao]	gnl|CDD|216049 pfam00664, ABC_membrane, ABC transporter transmembrane region. This family represents a unit of six transmembrane helices. Many members of the ABC transporter family (pfam00005) have two such regions.	sp|Q9FWX7|AB11B_ARATH ABC transporter B family member 11 OS=Arabidopsis thaliana GN=ABCB11 PE=2 SV=1	tr|I1JBB1|I1JBB1_SOYBN Uncharacterized protein OS=Glycine max PE=3 SV=1	GO:0005524,ATP binding;GO:0005886,plasma membrane;GO:0009506,plasmodesma;GO:0016021,integral to membrane;GO:0042626,ATPase activity, coupled to transmembrane movement of substances;GO:0006200,ATP catabolic process	ko02010,ABC transporters;ko04976,Bile secretion;ko05206,MicroRNAs in cancer
comp182563_c0_seq1	310	-	gnl|CDD|213216 cd03249, ABC_MTABC3_MDL1_MDL2, ATP-binding cassette domain of a mitochondrial protein MTABC3 and related proteins. MTABC3 (also known as ABCB6) is a mitochondrial ATP-binding cassette protein involved in iron homeostasis and one of four ABC transporters expressed in the mitochondrial inner membrane, the other three being MDL1(ABC7), MDL2, and ATM1. In fact, the yeast MDL1 (multidru…	gnl|CDD|224055 COG1132, MdlB, ABC-type multidrug transport system, ATPase and permease components [Defense mechanisms].	gnl|CDD|228006 KOG0055, KOG0055, KOG0055, Multidrug/pheromone exporter, ABC superfamily [Secondary metabolites biosynthesis, transport and catabolism].	ref|XP_004142341.1| PREDICTED: ABC transporter B family member 15-like [Cucumis sativus]	-	sp|Q6YUU5|MDR_ORYSJ Putative multidrug resistance protein OS=Oryza sativa subsp. japonica GN=Os02g0190300 PE=3 SV=1	tr|B9IJP4|B9IJP4_POPTR Multidrug/pheromone exporter, MDR family, ABC transporter family (Fragment) OS=Populus trichocarpa GN=POPTRDRAFT_258774 PE=3 SV=1	GO:0010541,acropetal auxin transport;GO:0010540,basipetal auxin transport;GO:0005524,ATP binding;GO:0016021,integral to membrane;GO:0005886,plasma membrane;GO:0010329,auxin efflux transmembrane transporter activity;GO:0042626,ATPase activity, coupled to transmembrane movement of substances;GO:0006200,ATP catabolic process	-
ABCC
Gene_ID	Length	Description	CDD	COG	KOG	NR	Pfam	Swissprot	Tremble	GO	Pathway
comp161881_c0_seq1	241	MENPSGSMETANQDVLNLQEPLLEHGNSKDKARGCDTVTPYENVGFFNALFFSWINPLLALAIEKKTLELDDVPQLGPSN	LOC100265300	ABC transporter C family member 3-like	-	-	2e-11 ref|XP_003634753.1| PREDICTED: ABC transporter C family member 3-like [Vitis vinifera]	-	-	4e-09 sp|Q9LK64|AB3C_ARATH ABC transporter C family member 3 OS=Arabidopsis thaliana GN=ABCC3 PE=1 SV=1	2e-11 tr|F6I529|F6I529_VITVI Putative uncharacterized protein OS=Vitis vinifera GN=VIT_19s0015g00040 PE=3 SV=1	GO:0000325,plant-type vacuole;GO:0006200,ATP catabolic process;GO:0005886,plasma membrane;GO:0015431,glutathione S-conjugate-exporting ATPase activity;GO:0051707,response to other organism;GO:0016021,integral to membrane;GO:0009506,plasmodesma;GO:0048046,apoplast;GO:0008559,xenobiotic-transporting ATPase activity;GO:0010290,chlorophyll catabolite transmembrane transporter activity;GO:0005774,vacu…	-
comp220134_c0_seq1	227	NLQQGPTISNQEIQNIDVEDEFIEGSGDQLIEKEQKESGDTGLKPYIQYLKQDQGFLYLSVSVVFHMVFIVGQLL	LOC100244944	ABC transporter C family member 10-like	-	-	2e-23 ref|XP_002271828.2| PREDICTED: ABC transporter C family member 10-like [Vitis vinifera]	-	-	7e-10 sp|Q9LYS2|AB10C_ARATH ABC transporter C family member 10 OS=Arabidopsis thaliana GN=ABCC10 PE=2 SV=2	1e-19 tr|M5X0E5|M5X0E5_PRUPE Uncharacterized protein OS=Prunus persica GN=PRUPE_ppa000192mg PE=4 SV=1	GO:0042626,ATPase activity, coupled to transmembrane movement of substances;GO:0008559,xenobiotic-transporting ATPase activity;GO:0005774,vacuolar membrane;GO:0005524,ATP binding;GO:0016021,integral to membrane	-
comp270361_c0_seq1	302	VYVPQSPWILSGTVRENILFGNTYNSSKYDDTIKACALTKDFELFPTGDLTEIGERGINMSGGQKQRIQIARAVYQDADIYLLDDPFSAVDAHTGRQLFE	LOC100259790	ABC transporter C family member 9-like	7e-49 gnl|CDD|213217 cd03250, ABCC_MRP_domain1, ATP-binding cassette domain 1 of multidrug resistance-associated protein, subfamily C. This subfamily is also known as MRP (multidrug resistance-associated protein). Some of the MRP members have five additional transmembrane segments in their N-terminus, but the function of these additional membrane-spanning domains is not clear. The MRP was found i…	1e-49 gnl|CDD|228005 KOG0054, KOG0054, KOG0054, Multidrug resistance-associated protein/mitoxantrone resistance protein, ABC superfamily [Secondary metabolites biosynthesis, transport and catabolism].	6e-54 ref|XP_002265346.2| PREDICTED: ABC transporter C family member 9-like [Vitis vinifera]	1e-73 ref|XM_004167187.1| PREDICTED: Cucumis sativus ABC transporter C family member 9-like (LOC101224722), partial mRNA	-	3e-54 sp|Q7FB56|AB15C_ARATH Putative ABC transporter C family member 15 OS=Arabidopsis thaliana GN=ABCC15 PE=5 SV=2	7e-54 tr|F6GVG9|F6GVG9_VITVI Putative uncharacterized protein OS=Vitis vinifera GN=VIT_15s0021g00220 PE=3 SV=1	GO:0005524,ATP binding;GO:0009624,response to nematode;GO:0042626,ATPase activity, coupled to transmembrane movement of substances;GO:0008559,xenobiotic-transporting ATPase activity;GO:0016021,integral to membrane;GO:0006200,ATP catabolic process	-
comp31372_c0_seq1	1056	MLIIAHRLNTIIDCDQILLLDAGQVLEYDTPEALLLNEQSSFSKMVESTGAANAQYLRSLVHSGEGENILGTHETKQLDGKRKWLASSRWAAAAQFALAVSLTSSQNDLVQLELLENDDNILKKTKDAVITLQAVLEGKHNKVIEETLDQYNVPRDGWWSALYRMVEGLSMMSRLGRNRLQHSADGLADSTIDWDQIEM	LOC100251535	ABC transporter C family-like	1e-87 gnl|CDD|215595 PLN03130, PLN03130, ABC transporter C family member; Provisional.	6e-21 gnl|CDD|228005 KOG0054, KOG0054, KOG0054, Multidrug resistance-associated protein/mitoxantrone resistance protein, ABC superfamily [Secondary metabolites biosynthesis, transport and catabolism].	4e-93 ref|XP_003633036.1| PREDICTED: ABC transporter C family member 2 isoform 2 [Vitis vinifera]	2e-68 dbj|AB372261.1| Capsicum chinense mRNA for putative multidrug resistance-associated protein, complete cds	-	8e-74 sp|Q42093|AB2C_ARATH ABC transporter C family member 2 OS=Arabidopsis thaliana GN=ABCC2 PE=1 SV=2	6e-93 tr|D7TKF5|D7TKF5_VITVI Putative uncharacterized protein OS=Vitis vinifera GN=VIT_10s0003g04390 PE=3 SV=1	GO:0071994,phytochelatin transmembrane transport;GO:0071992,phytochelatin transmembrane transporter activity;GO:0016021,integral to membrane;GO:0006200,ATP catabolic process;GO:0000325,plant-type vacuole;GO:0005774,vacuolar membrane;GO:0046685,response to arsenic-containing substance;GO:0015700,arsenite transport;GO:0015446,arsenite-transmembrane transporting ATPase activity;GO:0005524,ATP bindin…	-
comp318012_c0_seq1	205	EAVTNMKILKLYAWETHFRTVIEGLRKEEARWISAVLSQRGYYLALFWSSTIVITIVTFWACYFMNI	LOC100255244	ABC transporter C family member 10-like	-	-	6e-28 ref|XP_002271761.2| PREDICTED: ABC transporter C family member 10-like [Vitis vinifera]	-	-	3e-16 sp|Q9LYS2|AB10C_ARATH ABC transporter C family member 10 OS=Arabidopsis thaliana GN=ABCC10 PE=2 SV=2	7e-28 tr|F6HUR1|F6HUR1_VITVI Putative uncharacterized protein OS=Vitis vinifera GN=VIT_02s0025g00950 PE=3 SV=1	GO:0016021,integral to membrane;GO:0006200,ATP catabolic process;GO:0005774,vacuolar membrane;GO:0005524,ATP binding;GO:0042626,ATPase activity, coupled to transmembrane movement of substances;GO:0008559,xenobiotic-transporting ATPase activity	-
comp32579_c0_seq2	3730	MDTVKCYAWESSFQSKVQGVRSEELAWFRKAQLLGACNSFILNSIPVLVIVVSFGLFSLLGGVLTPAKAFTSLSLFAVLRFPLFMLPNIITQVVNANVSLKRLEELLISEERMLLPNPPIEPGLPAVSIKNGFFSWESKSEKPTLSNVNLDIPCGSLVAIVGGTGEGKTSLISAMLGELPAVADTSVVIRGTVAYVPQVSWIFNATVRQNILFGSVFEPSRYSKAIDVTALGHDLDLLPGGDLTEIGERGVNISGGQKQRVSMARAVYSDSDVYVFDDPLSALDAHVARQVFEKCIKEELRGKTRVLVTNQLHFLSQVDRVILVHEGMVKEEGTFEDLSNNGQLFQKLMENAGKMEEYVEENEDGLITDDKVSKPIANGEIDEIPKDASQTKKTEGKSI…	LOC100251535	ABC transporter C family-like	0.0 gnl|CDD|215595 PLN03130, PLN03130, ABC transporter C family member; Provisional.	0.0 gnl|CDD|228005 KOG0054, KOG0054, KOG0054, Multidrug resistance-associated protein/mitoxantrone resistance protein, ABC superfamily [Secondary metabolites biosynthesis, transport and catabolism].	0.0 ref|XP_002280819.1| PREDICTED: ABC transporter C family member 2 isoform 1 [Vitis vinifera] emb|CBI30977.3| unnamed protein product [Vitis vinifera]	0.0 ref|XM_003632988.1| PREDICTED: Vitis vinifera ABC transporter C family-like, transcript variant 2 (LOC100251535), mRNA	-	0.0 sp|Q42093|AB2C_ARATH ABC transporter C family member 2 OS=Arabidopsis thaliana GN=ABCC2 PE=1 SV=2	0.0 tr|D7TKF5|D7TKF5_VITVI Putative uncharacterized protein OS=Vitis vinifera GN=VIT_10s0003g04390 PE=3 SV=1	GO:0008559,xenobiotic-transporting ATPase activity;GO:0042626,ATPase activity, coupled to transmembrane movement of substances;GO:0005524,ATP binding;GO:0015700,arsenite transport;GO:0015446,arsenite-transmembrane transporting ATPase activity;GO:0046685,response to arsenic-containing substance;GO:0005774,vacuolar membrane;GO:0000325,plant-type vacuole;GO:0006200,ATP catabolic process;GO:0016021,i…	-
comp34057_c0_seq1	3295	MLGELPPMVDESVVIRGSVAYVPQISWIFNATVRGNILFGSKFESTRYWRAIDVTALRHDLDLLHGHDLTEIGERGVNISGGQKQRVSMARAVYSNSDIYIFDDPLSALDAHVGQEVFNKCIKEELQGKTRVLVTNQLHFLPQVDKILLVSDGMVKEEGTFEELSRNGPLFQKLMVNAGKMVDHVNENDMSPVVDCDSTVPTANGNGGDIEFQNGAGYEKAKKGGKSVLIKKEERETGVVSWNVLVRYKNALGGLWVVLILFSCYISTEVLRILSSTWLSIWTKQSSSTSYGPGFYIFVYAVLSSGQVLVTLANSFWLITSSLYASKRLHDSMLYSILRAPMVFFHTNPIGRMINRFAKDLGDVDREVATYGNMFLSQVFQLLSTFVLIGIVSTISLWA…	LOC100251535	ABC transporter C family-like	0.0 gnl|CDD|215595 PLN03130, PLN03130, ABC transporter C family member; Provisional.	0.0 gnl|CDD|228005 KOG0054, KOG0054, KOG0054, Multidrug resistance-associated protein/mitoxantrone resistance protein, ABC superfamily [Secondary metabolites biosynthesis, transport and catabolism].	0.0 ref|XP_003633036.1| PREDICTED: ABC transporter C family member 2 isoform 2 [Vitis vinifera]	0.0 ref|XM_003632988.1| PREDICTED: Vitis vinifera ABC transporter C family-like, transcript variant 2 (LOC100251535), mRNA	-	0.0 sp|Q42093|AB2C_ARATH ABC transporter C family member 2 OS=Arabidopsis thaliana GN=ABCC2 PE=1 SV=2	0.0 tr|D7TKF5|D7TKF5_VITVI Putative uncharacterized protein OS=Vitis vinifera GN=VIT_10s0003g04390 PE=3 SV=1	GO:0005524,ATP binding;GO:0015700,arsenite transport;GO:0015446,arsenite-transmembrane transporting ATPase activity;GO:0046685,response to arsenic-containing substance;GO:0005774,vacuolar membrane;GO:0008559,xenobiotic-transporting ATPase activity;GO:0042626,ATPase activity, coupled to transmembrane movement of substances;GO:0016021,integral to membrane;GO:0071994,phytochelatin transmembrane tran…	-
comp124029_c0_seq1	361	MLSNLAFAFTLVFLIFVPVGTIDPSIAGLAVTYGLSLNMLQFRVIWNLCNLDNKIISVERILQYTSIPSEPPLIVEVNRPDDHWPSCGEVDICNLQVRYAPHMPLVLRGLTCT	-	-	9e-15 gnl|CDD|215595 PLN03130, PLN03130, ABC transporter C family member; Provisional.	6e-30 gnl|CDD|228005 KOG0054, KOG0054, KOG0054, Multidrug resistance-associated protein/mitoxantrone resistance protein, ABC superfamily [Secondary metabolites biosynthesis, transport and catabolism].	4e-60 emb|CBI39698.3| unnamed protein product [Vitis vinifera]	-	-	6e-60 sp|Q9LK64|AB3C_ARATH ABC transporter C family member 3 OS=Arabidopsis thaliana GN=ABCC3 PE=1 SV=1	9e-60 tr|F6I527|F6I527_VITVI Putative uncharacterized protein OS=Vitis vinifera GN=VIT_19s0015g00020 PE=3 SV=1	GO:0016021,integral to membrane;GO:0051707,response to other organism;GO:0009506,plasmodesma;GO:0015431,glutathione S-conjugate-exporting ATPase activity;GO:0005886,plasma membrane;GO:0000325,plant-type vacuole;GO:0006200,ATP catabolic process;GO:0005524,ATP binding;GO:0010290,chlorophyll catabolite transmembrane transporter activity;GO:0005774,vacuolar membrane;GO:0008559,xenobiotic-transporting…	-
comp134033_c0_seq1	358	MLVMLCVETKVYIHEFRWFVRFGVIYVLVGDVVMLNLVLSMRDFYTRFTLYLYISEVIIQGLFGLLLLVYIPRLDPYLGYSPVQAESADKDEY	-	-	1e-50 gnl|CDD|215595 PLN03130, PLN03130, ABC transporter C family member; Provisional.	-	4e-49 ref|XP_004164252.1| PREDICTED: CMP-sialic acid transporter 1-like [Cucumis sativus]	-	-	2e-38 sp|Q9C8G9|AB1C_ARATH ABC transporter C family member 1 OS=Arabidopsis thaliana GN=ABCC1 PE=1 SV=1	2e-47 tr|B9SKU0|B9SKU0_RICCO Mgatp-energized glutathione s-conjugate pump, putative OS=Ricinus communis GN=RCOM_1092320 PE=3 SV=1	GO:0005524,ATP binding;GO:0015446,arsenite-transmembrane transporting ATPase activity;GO:0015700,arsenite transport;GO:0046685,response to arsenic-containing substance;GO:0005774,vacuolar membrane;GO:0008559,xenobiotic-transporting ATPase activity;GO:0032440,2-alkenal reductase [NAD(P)] activity;GO:0042626,ATPase activity, coupled to transmembrane movement of substances;GO:0016021,integral to mem…	-
comp14341_c0_seq1	289	CKLENKIISIERIHQYCHIPSEAPPVIEDSRPPTLWPQEGTIELIDLKVRYKENLPVVLHGVSCKFPGGTKIGIVGRTGSGKSTMIQALFRMIEPE	-	-	2e-28 gnl|CDD|215595 PLN03130, PLN03130, ABC transporter C family member; Provisional.	1e-33 gnl|CDD|228005 KOG0054, KOG0054, KOG0054, Multidrug resistance-associated protein/mitoxantrone resistance protein, ABC superfamily [Secondary metabolites biosynthesis, transport and catabolism].	2e-52 ref|XP_004247127.1| PREDICTED: ABC transporter C family member 5-like [Solanum lycopersicum]	4e-49 ref|XM_002301806.1| Populus trichocarpa multidrug resistance protein ABC transporter family, mRNA	-	3e-47 sp|Q7GB25|AB5C_ARATH ABC transporter C family member 5 OS=Arabidopsis thaliana GN=ABCC5 PE=2 SV=2	2e-52 tr|K4CU72|K4CU72_SOLLC Uncharacterized protein OS=Solanum lycopersicum GN=Solyc09g064440.2 PE=3 SV=1	GO:0016021,integral to membrane;GO:0009651,response to salt stress;GO:0008281,sulfonylurea receptor activity;GO:0006200,ATP catabolic process;GO:0030007,cellular potassium ion homeostasis;GO:0000325,plant-type vacuole;GO:0005524,ATP binding;GO:0005774,vacuolar membrane;GO:0008559,xenobiotic-transporting ATPase activity;GO:0042626,ATPase activity, coupled to transmembrane movement of substances	-
comp158090_c0_seq1	381	MLHSILRAPMSFFDSTPFGRILNRASTDQSVLDLEIANRIGWCAFSIIQIIGTITVMSQVAWEVFIIFIPVTAICIWYQKYYIPTARELARLSGIERAPIL	-	-	6e-16 gnl|CDD|215640 PLN03232, PLN03232, ABC transporter C family member; Provisional.	6e-27 gnl|CDD|228005 KOG0054, KOG0054, KOG0054, Multidrug resistance-associated protein/mitoxantrone resistance protein, ABC superfamily [Secondary metabolites biosynthesis, transport and catabolism].	5e-67 ref|XP_004307284.1| PREDICTED: ABC transporter C family member 9-like [Fragaria vesca subsp. vesca]	-	1e-07 gnl|CDD|216049 pfam00664, ABC_membrane, ABC transporter transmembrane region. This family represents a unit of six transmembrane helices. Many members of the ABC transporter family (pfam00005) have two such regions.	4e-57 sp|Q9M1C7|AB9C_ARATH ABC transporter C family member 9 OS=Arabidopsis thaliana GN=ABCC9 PE=2 SV=2	3e-67 tr|M1D386|M1D386_SOLTU Uncharacterized protein OS=Solanum tuberosum GN=PGSC0003DMG400031248 PE=3 SV=1	GO:0006200,ATP catabolic process;GO:0016021,integral to membrane;GO:0008559,xenobiotic-transporting ATPase activity;GO:0005524,ATP binding	-
comp15961_c0_seq1	631	MLKHSRILFMDEATASVDSQTDAIIQKIIREEFKDCTIITIAHRIPTVIDCDKVLVIDAGLAKEYDAPSKLLERPSLFAALVQEYSNRSSGL	Os01g0356000	Os01g0356000	4e-38 gnl|CDD|215595 PLN03130, PLN03130, ABC transporter C family member; Provisional.	6e-43 gnl|CDD|228005 KOG0054, KOG0054, KOG0054, Multidrug resistance-associated protein/mitoxantrone resistance protein, ABC superfamily [Secondary metabolites biosynthesis, transport and catabolism].	3e-75 ref|NP_001043000.2| Os01g0356000 [Oryza sativa Japonica Group] dbj|BAF04914.2| Os01g0356000, partial [Oryza sativa Japonica Group]	2e-65 ref|XM_004229442.1| PREDICTED: Solanum lycopersicum ABC transporter C family member 4-like (LOC101246375), mRNA	-	5e-71 sp|Q9LZJ5|AB14C_ARATH ABC transporter C family member 14 OS=Arabidopsis thaliana GN=ABCC14 PE=1 SV=1	4e-75 tr|Q0JMW4|Q0JMW4_ORYSJ Os01g0356000 protein (Fragment) OS=Oryza sativa subsp. japonica GN=Os01g0356000 PE=2 SV=2	GO:0005774,vacuolar membrane;GO:0005794,Golgi apparatus;GO:0009624,response to nematode;GO:0009414,response to water deprivation;GO:0005524,ATP binding;GO:0009611,response to wounding;GO:0016887,ATPase activity;GO:0042626,ATPase activity, coupled to transmembrane movement of substances;GO:0008559,xenobiotic-transporting ATPase activity;GO:0015884,folic acid transport;GO:0016021,integral to membra…	-
comp16814_c0_seq1	585	MLLNRLLESMQNREPAWIGYIYAFLIFVGVVCGVLVEAQYFQNVMRVGYRLRATLIAAVFRKSLRLTHESRRKFATGKITNLMTTDAESLQQICQSLHTLWSAPFRIIIAMVLLYQQLGVASLLGALLLVLMFPIQTY	-	-	7e-98 gnl|CDD|215595 PLN03130, PLN03130, ABC transporter C family member; Provisional.	3e-26 gnl|CDD|228005 KOG0054, KOG0054, KOG0054, Multidrug resistance-associated protein/mitoxantrone resistance protein, ABC superfamily [Secondary metabolites biosynthesis, transport and catabolism].	6e-103 gb|EOX96955.1| Multidrug resistance-associated protein 2 isoform 2, partial [Theobroma cacao]	1e-106 ref|XM_003542896.1| PREDICTED: Glycine max ABC transporter C family member 2-like (LOC100795004), mRNA	-	2e-96 sp|Q9C8G9|AB1C_ARATH ABC transporter C family member 1 OS=Arabidopsis thaliana GN=ABCC1 PE=1 SV=1	1e-102 tr|B9SKU0|B9SKU0_RICCO Mgatp-energized glutathione s-conjugate pump, putative OS=Ricinus communis GN=RCOM_1092320 PE=3 SV=1	GO:0015446,arsenite-transmembrane transporting ATPase activity;GO:0015700,arsenite transport;GO:0005524,ATP binding;GO:0005774,vacuolar membrane;GO:0046685,response to arsenic-containing substance;GO:0008559,xenobiotic-transporting ATPase activity;GO:0032440,2-alkenal reductase [NAD(P)] activity;GO:0042626,ATPase activity, coupled to transmembrane movement of substances;GO:0009506,plasmodesma;GO:…	-
comp179761_c0_seq1	250	MRVGYRLRSTLIAAVFRKSLKLTHESRRKFPSGKVTNLMTTDAESLQQVCQSLHALWSAPFRITIALVLLYQQLG	-	-	4e-44 gnl|CDD|215595 PLN03130, PLN03130, ABC transporter C family member; Provisional.	1e-15 gnl|CDD|228005 KOG0054, KOG0054, KOG0054, Multidrug resistance-associated protein/mitoxantrone resistance protein, ABC superfamily [Secondary metabolites biosynthesis, transport and catabolism].	5e-43 gb|EPS64316.1| hypothetical protein M569_10466 [Genlisea aurea]	1e-38 ref|XM_004485941.1| PREDICTED: Cicer arietinum ABC transporter C family member 2-like (LOC101506225), transcript variant X5, mRNA	-	7e-43 sp|Q42093|AB2C_ARATH ABC transporter C family member 2 OS=Arabidopsis thaliana GN=ABCC2 PE=1 SV=2	3e-42 tr|B9SKU0|B9SKU0_RICCO Mgatp-energized glutathione s-conjugate pump, putative OS=Ricinus communis GN=RCOM_1092320 PE=3 SV=1	GO:0008559,xenobiotic-transporting ATPase activity;GO:0032440,2-alkenal reductase [NAD(P)] activity;GO:0042626,ATPase activity, coupled to transmembrane movement of substances;GO:0005524,ATP binding;GO:0005774,vacuolar membrane;GO:0006200,ATP catabolic process;GO:0000325,plant-type vacuole;GO:0016021,integral to membrane	-
comp192003_c0_seq1	797	MMTTDANALQKICQQLHGLWSSPFRIIMALVLLYQQLGIASLIGSLVLLLMIPLQTFIVSKARKLSREGLECTDKRVGLMNEIIAAMETVKCYAWEESFQTKVQSMRNEELSWFRKALLLGACNSFILNSIPVLVTVISFGCFTFLGGELTPARAFTSLSLFAVLRFPLNMLPNLITQAVNANVSLQRLEELFLSEERILLPNPPLEPGLSAISIKNGMFSWDPKAGKHTLSDVNVDIPVGSLVAIV	-	-	8e-133 gnl|CDD|215640 PLN03232, PLN03232, ABC transporter C family member; Provisional.	8e-55 gnl|CDD|228005 KOG0054, KOG0054, KOG0054, Multidrug resistance-associated protein/mitoxantrone resistance protein, ABC superfamily [Secondary metabolites biosynthesis, transport and catabolism].	2e-136 gb|EOX96956.1| Multidrug resistance-associated protein 2 isoform 3 [Theobroma cacao]	-	-	3e-132 sp|Q42093|AB2C_ARATH ABC transporter C family member 2 OS=Arabidopsis thaliana GN=ABCC2 PE=1 SV=2	6e-136 tr|B9SKU1|B9SKU1_RICCO Mgatp-energized glutathione s-conjugate pump, putative OS=Ricinus communis GN=RCOM_1092530 PE=3 SV=1	GO:0008559,xenobiotic-transporting ATPase activity;GO:0032440,2-alkenal reductase [NAD(P)] activity;GO:0042626,ATPase activity, coupled to transmembrane movement of substances;GO:0005524,ATP binding;GO:0005774,vacuolar membrane;GO:0006200,ATP catabolic process;GO:0000325,plant-type vacuole;GO:0016021,integral to membrane	-
comp21353_c0_seq1	644	MFPLQTYVISKMQRLTKEGLLRTDKRIGLMNEILAAMDTVKCYAWESSFQSKVQNVRGEELAWFWKAQLLGACNMFILNSIPVIVIVVSFGLFSLLGGDLTPAKAFTSLSLFAVLRFPLFMLPNIITQAVNANVSLKRLEELLLAEERILLPNPPLEPGLPAVSIKNGSFSWESKSEEVTLSDINLDIPQGSLVAIVGSTGEGKTSLVSAM	-	-	8e-88 gnl|CDD|215595 PLN03130, PLN03130, ABC transporter C family member; Provisional.	8e-42 gnl|CDD|228005 KOG0054, KOG0054, KOG0054, Multidrug resistance-associated protein/mitoxantrone resistance protein, ABC superfamily [Secondary metabolites biosynthesis, transport and catabolism].	2e-87 ref|XP_004290581.1| PREDICTED: ABC transporter C family member 2-like [Fragaria vesca subsp. vesca]	3e-123 ref|XM_003632988.1| PREDICTED: Vitis vinifera ABC transporter C family-like, transcript variant 2 (LOC100251535), mRNA	-	3e-86 sp|Q42093|AB2C_ARATH ABC transporter C family member 2 OS=Arabidopsis thaliana GN=ABCC2 PE=1 SV=2	1e-85 tr|K4CIH6|K4CIH6_SOLLC Uncharacterized protein OS=Solanum lycopersicum GN=Solyc08g006880.2 PE=3 SV=1	GO:0005524,ATP binding;GO:0005774,vacuolar membrane;GO:0008559,xenobiotic-transporting ATPase activity;GO:0042626,ATPase activity, coupled to transmembrane movement of substances;GO:0016021,integral to membrane;GO:0000325,plant-type vacuole;GO:0006200,ATP catabolic process	-
comp237808_c0_seq1	328	MQQGYRRPITEKDVWKLDTWDQTETLRTKFLQCWMEESQKEKPWLLRALNRSLGRRFWFGGFFKIGNDLSQFVGPVILNHLLQSLERGDPAWIG	RCOM_1092530	mgatp-energized glutathione s-conjugate pump, putative	2e-54 gnl|CDD|215640 PLN03232, PLN03232, ABC transporter C family member; Provisional.	6e-19 gnl|CDD|228005 KOG0054, KOG0054, KOG0054, Multidrug resistance-associated protein/mitoxantrone resistance protein, ABC superfamily [Secondary metabolites biosynthesis, transport and catabolism].	2e-56 ref|XP_002526610.1| mgatp-energized glutathione s-conjugate pump, putative [Ricinus communis] gb|EEF35769.1| mgatp-energized glutathione s-conjugate pump, putative [Ricinus communis]	1e-65 ref|XM_002305621.1| Populus trichocarpa multidrug resistance protein ABC transporter family, mRNA	-	1e-53 sp|Q9C8H0|AB12C_ARATH ABC transporter C family member 12 OS=Arabidopsis thaliana GN=ABCC12 PE=2 SV=1	3e-56 tr|B9SKU1|B9SKU1_RICCO Mgatp-energized glutathione s-conjugate pump, putative OS=Ricinus communis GN=RCOM_1092530 PE=3 SV=1	GO:0006200,ATP catabolic process;GO:0016021,integral to membrane;GO:0042626,ATPase activity, coupled to transmembrane movement of substances;GO:0008559,xenobiotic-transporting ATPase activity;GO:0032440,2-alkenal reductase [NAD(P)] activity;GO:0005524,ATP binding	-
comp31120_c0_seq2	1555	MISVERILQYSNISSEAPLVIEDSRPPKNWPETGTICFENLQFRYAEHLPSVLKNITFTIPGKKKVGVVGRTGSGKTTLLQAICRIVEPREGRIIIDDVDISKIGLHDLRSNLSIIPQDPTMFEGTVRRNLDPLEQYSDCEIWEALDKCQLGDIVRESKEKLESTVVENGENWSVGQRQLFCLGRALLKKKSILLLDEATASVDSAIDGILQKVISQEFKDRTIVTIAHRIHTVIDSDLVLVLSEGEIAEYDTPIRLLEREDSFFSKLIKEYSTSSQSFNSMVKL	-	-	3e-74 gnl|CDD|215595 PLN03130, PLN03130, ABC transporter C family member; Provisional.	4e-96 gnl|CDD|228005 KOG0054, KOG0054, KOG0054, Multidrug resistance-associated protein/mitoxantrone resistance protein, ABC superfamily [Secondary metabolites biosynthesis, transport and catabolism].	2e-168 gb|EMJ21607.1| hypothetical protein PRUPE_ppa007849mg [Prunus persica]	9e-13 ref|XM_002312609.1| Populus trichocarpa multidrug resistance protein ABC transporter family, mRNA	-	1e-140 sp|Q7FB56|AB15C_ARATH Putative ABC transporter C family member 15 OS=Arabidopsis thaliana GN=ABCC15 PE=5 SV=2	2e-168 tr|M5X6B9|M5X6B9_PRUPE Uncharacterized protein OS=Prunus persica GN=PRUPE_ppa007849mg PE=4 SV=1	GO:0008559,xenobiotic-transporting ATPase activity;GO:0005524,ATP binding;GO:0006200,ATP catabolic process;GO:0016021,integral to membrane	-
comp12382_c0_seq1	503	MEWLSFRLNQLSNFVFAFSLVLLITLPEGIIDPSIAGLAVTYGINLNVLQASVIWNICNAENKMISVERILQYSNITSEAPLVIEDSRPPSNWPDTGTIRFKNLQIRYAEHLPSVLKNITCTIPGKKK	-	-	2e-25 gnl|CDD|188098 TIGR00957, MRP_assoc_pro, multi drug resistance-associated protein (MRP). This model describes multi drug resistance-associated protein (MRP) in eukaryotes. The multidrug resistance-associated protein is an integral membrane protein that causes multidrug resistance when overexpressed in mammalian cells. It belongs to ABC transporter superfamily. The protein topology and funct…	4e-43 gnl|CDD|228005 KOG0054, KOG0054, KOG0054, Multidrug resistance-associated protein/mitoxantrone resistance protein, ABC superfamily [Secondary metabolites biosynthesis, transport and catabolism].	3e-95 ref|XP_004307284.1| PREDICTED: ABC transporter C family member 9-like [Fragaria vesca subsp. vesca]	-	-	7e-86 sp|Q7FB56|AB15C_ARATH Putative ABC transporter C family member 15 OS=Arabidopsis thaliana GN=ABCC15 PE=5 SV=2	1e-99 tr|M1D385|M1D385_SOLTU Uncharacterized protein OS=Solanum tuberosum GN=PGSC0003DMG400031248 PE=4 SV=1	GO:0006200,ATP catabolic process;GO:0016021,integral to membrane;GO:0008559,xenobiotic-transporting ATPase activity;GO:0005524,ATP binding	-
comp146802_c0_seq1	416	MPTSRELARLAAVERAPILHHFAESLAGVATIRAFGQKPRFINANLCLVDNHSRPWFHNYAAMEWLSYRLNQLCNFVFAFSLVLLVTLPERIIDPSLAGLAVTYAMNLNVQQTYFIWNIIN	-	-	2e-10 gnl|CDD|188098 TIGR00957, MRP_assoc_pro, multi drug resistance-associated protein (MRP). This model describes multi drug resistance-associated protein (MRP) in eukaryotes. The multidrug resistance-associated protein is an integral membrane protein that causes multidrug resistance when overexpressed in mammalian cells. It belongs to ABC transporter superfamily. The protein topology and funct…	5e-22 gnl|CDD|228005 KOG0054, KOG0054, KOG0054, Multidrug resistance-associated protein/mitoxantrone resistance protein, ABC superfamily [Secondary metabolites biosynthesis, transport and catabolism].	4e-52 ref|XP_004248540.1| PREDICTED: ABC transporter C family member 9-like [Solanum lycopersicum]	2e-49 ref|XM_002321217.1| Populus trichocarpa multidrug resistance protein ABC transporter family, mRNA	-	1e-48 sp|Q7FB56|AB15C_ARATH Putative ABC transporter C family member 15 OS=Arabidopsis thaliana GN=ABCC15 PE=5 SV=2	1e-53 tr|M1D385|M1D385_SOLTU Uncharacterized protein OS=Solanum tuberosum GN=PGSC0003DMG400031248 PE=4 SV=1	GO:0006200,ATP catabolic process;GO:0016021,integral to membrane;GO:0008559,xenobiotic-transporting ATPase activity;GO:0005524,ATP binding	-
comp14945_c0_seq2	570	SVGQRQLLARVLLQKRRILVLDEATASVDTATDNVIQKTIRNETSNCTVITVAHRIPTVIDNDLVLVLDEGNILEYDSPSQLLKDSYSAFSNLVAEFMRRSSKE	-	-	2e-26 gnl|CDD|213269 cd03369, ABCC_NFT1, ATP-binding cassette domain 2 of NFT1, subfamily C. Domain 2 of NFT1 (New full-length MRP-type transporter 1). NFT1 belongs to the MRP (multidrug resistance-associated protein) family of ABC transporters. Some of the MRP members have five additional transmembrane segments in their N-terminus, but the function of these additional membrane-spanning domains i…	6e-28 gnl|CDD|228005 KOG0054, KOG0054, KOG0054, Multidrug resistance-associated protein/mitoxantrone resistance protein, ABC superfamily [Secondary metabolites biosynthesis, transport and catabolism].	1e-47 ref|XP_004239178.1| PREDICTED: ABC transporter C family member 3-like [Solanum lycopersicum]	-	-	6e-35 sp|Q9LK64|AB3C_ARATH ABC transporter C family member 3 OS=Arabidopsis thaliana GN=ABCC3 PE=1 SV=1	6e-51 tr|K4BYF8|K4BYF8_SOLLC Uncharacterized protein OS=Solanum lycopersicum GN=Solyc05g014390.2 PE=4 SV=1	GO:0008559,xenobiotic-transporting ATPase activity;GO:0048046,apoplast;GO:0016887,ATPase activity;GO:0005524,ATP binding;GO:0005774,vacuolar membrane;GO:0010290,chlorophyll catabolite transmembrane transporter activity;GO:0006200,ATP catabolic process;GO:0000325,plant-type vacuole;GO:0009506,plasmodesma;GO:0016021,integral to membrane;GO:0015431,glutathione S-conjugate-exporting ATPase activity	-
comp235458_c0_seq1	339	MKARSSEVIYLSTRKYLDAWCVFFWATTPTLFSLSTFGLYALMGNQLDAATVFTCLALFNNLISPLNSFPWVINGLIDAIISTSRLSRFLCCPEIETKTSS	-	-	8e-16 gnl|CDD|188098 TIGR00957, MRP_assoc_pro, multi drug resistance-associated protein (MRP). This model describes multi drug resistance-associated protein (MRP) in eukaryotes. The multidrug resistance-associated protein is an integral membrane protein that causes multidrug resistance when overexpressed in mammalian cells. It belongs to ABC transporter superfamily. The protein topology and funct…	2e-09 gnl|CDD|228005 KOG0054, KOG0054, KOG0054, Multidrug resistance-associated protein/mitoxantrone resistance protein, ABC superfamily [Secondary metabolites biosynthesis, transport and catabolism].	3e-55 ref|XP_004486609.1| PREDICTED: LOW QUALITY PROTEIN: ABC transporter C family member 13-like [Cicer arietinum]	-	-	2e-51 sp|Q9SKX0|AB13C_ARATH ABC transporter C family member 13 OS=Arabidopsis thaliana GN=ABCC13 PE=2 SV=3	1e-54 tr|G7ZYY5|G7ZYY5_MEDTR ABC transporter C family member OS=Medicago truncatula GN=MTR_080s0031 PE=3 SV=1	GO:0016021,integral to membrane;GO:0006200,ATP catabolic process;GO:0005524,ATP binding;GO:0042626,ATPase activity, coupled to transmembrane movement of substances;GO:0008559,xenobiotic-transporting ATPase activity	-
comp35905_c0_seq1	612	TLSWLNPVLSLGAKRPLELKDIPLLAPKDRSKTNYKVLNSNWEKLKAEDPTGQPYLAWAILKSFWKEAAINAIFAGLNTLVSYVGPYLISYFVDYLGGIETFPHEGYILAGVFFAAKLVETLTTRQWYLGVDILGMHVRSALTAMVYKKGLRLSSAAKQGHSSGEIVNYMAVDVQRVGDYSWYLHDIWMLPMQIILALAILYKN	-	-	9e-23 gnl|CDD|188098 TIGR00957, MRP_assoc_pro, multi drug resistance-associated protein (MRP). This model describes multi drug resistance-associated protein (MRP) in eukaryotes. The multidrug resistance-associated protein is an integral membrane protein that causes multidrug resistance when overexpressed in mammalian cells. It belongs to ABC transporter superfamily. The protein topology and funct…	9e-33 gnl|CDD|228005 KOG0054, KOG0054, KOG0054, Multidrug resistance-associated protein/mitoxantrone resistance protein, ABC superfamily [Secondary metabolites biosynthesis, transport and catabolism].	6e-125 ref|XP_004292247.1| PREDICTED: ABC transporter C family member 5-like [Fragaria vesca subsp. vesca]	1e-137 ref|XM_004292199.1| PREDICTED: Fragaria vesca subsp. vesca ABC transporter C family member 5-like (LOC101313958), mRNA	-	2e-115 sp|Q7GB25|AB5C_ARATH ABC transporter C family member 5 OS=Arabidopsis thaliana GN=ABCC5 PE=2 SV=2	2e-124 tr|M5VK88|M5VK88_PRUPE Uncharacterized protein OS=Prunus persica GN=PRUPE_ppa000172mg PE=4 SV=1	GO:0000325,plant-type vacuole;GO:0030007,cellular potassium ion homeostasis;GO:0008281,sulfonylurea receptor activity;GO:0009651,response to salt stress;GO:0016021,integral to membrane;GO:0042626,ATPase activity, coupled to transmembrane movement of substances;GO:0008559,xenobiotic-transporting ATPase activity;GO:0005774,vacuolar membrane;GO:0005524,ATP binding	K05667-ko02010,ABC transporters;ko04976,Bile secretion
comp422878_c0_seq1	201	RPEPNWPTNGKIELQNLHVQYTPSLPRVLKGITCTFQGQKKIGVVGRTGSGKSTLIQALFRVVEPT	-	-	1e-18 gnl|CDD|213269 cd03369, ABCC_NFT1, ATP-binding cassette domain 2 of NFT1, subfamily C. Domain 2 of NFT1 (New full-length MRP-type transporter 1). NFT1 belongs to the MRP (multidrug resistance-associated protein) family of ABC transporters. Some of the MRP members have five additional transmembrane segments in their N-terminus, but the function of these additional membrane-spanning domains i…	7e-23 gnl|CDD|228005 KOG0054, KOG0054, KOG0054, Multidrug resistance-associated protein/mitoxantrone resistance protein, ABC superfamily [Secondary metabolites biosynthesis, transport and catabolism].	4e-30 ref|XP_004310185.1| PREDICTED: ABC transporter C family member 3-like [Fragaria vesca subsp. vesca]	-	-	3e-25 sp|Q9LK64|AB3C_ARATH ABC transporter C family member 3 OS=Arabidopsis thaliana GN=ABCC3 PE=1 SV=1	8e-30 tr|M5XRW9|M5XRW9_PRUPE Uncharacterized protein OS=Prunus persica GN=PRUPE_ppa000215mg PE=4 SV=1	GO:0000325,plant-type vacuole;GO:0015431,glutathione S-conjugate-exporting ATPase activity;GO:0009506,plasmodesma;GO:0016021,integral to membrane;GO:0048046,apoplast;GO:0008559,xenobiotic-transporting ATPase activity;GO:0005774,vacuolar membrane;GO:0010290,chlorophyll catabolite transmembrane transporter activity;GO:0005524,ATP binding	-
comp14248_c0_seq1	250	MAYLTMVKGGAFVPIIVLAHSGFEGLLILSTYWMAWACPTVETEEVKDINYILFIYLMISIGGSFCVLVRTSLLAITGLATAE	-	-	-	-	4e-24 ref|XP_004248540.1| PREDICTED: ABC transporter C family member 9-like [Solanum lycopersicum]	-	-	3e-19 sp|Q9M1C7|AB9C_ARATH ABC transporter C family member 9 OS=Arabidopsis thaliana GN=ABCC9 PE=2 SV=2	7e-25 tr|M1BZF0|M1BZF0_SOLTU Uncharacterized protein OS=Solanum tuberosum GN=PGSC0003DMG400021922 PE=3 SV=1	GO:0006200,ATP catabolic process;GO:0016021,integral to membrane;GO:0008559,xenobiotic-transporting ATPase activity;GO:0005524,ATP binding	-
comp222633_c0_seq1	231	GDARTLPERKSKALGDDQLIKQEEREVGDAGLKPYIQYINQGRGLPLFLLAIVSHTAFVTCQILQNSWMAANVENP	-	-	-	-	1e-21 ref|XP_004234191.1| PREDICTED: ABC transporter C family member 10-like [Solanum lycopersicum]	-	-	3e-20 sp|Q9LYS2|AB10C_ARATH ABC transporter C family member 10 OS=Arabidopsis thaliana GN=ABCC10 PE=2 SV=2	7e-22 tr|K4C515|K4C515_SOLLC Uncharacterized protein OS=Solanum lycopersicum GN=Solyc06g036490.1 PE=3 SV=1	GO:0005524,ATP binding;GO:0005774,vacuolar membrane;GO:0008559,xenobiotic-transporting ATPase activity;GO:0042626,ATPase activity, coupled to transmembrane movement of substances;GO:0016021,integral to membrane;GO:0006200,ATP catabolic process	-
comp869_c0_seq1	375	MTESLPSPNWPNSGNIEITNLQVRYRSNTPLVLKGITLSIRGGDKIGVVGRTGSGKSTLIQVFFRLVEPSGGKIIIDGLDICKLGLHDLRSRFGIIPQDPVLFQGTVRSNIDPIGLYSDEDIWK	-	-	3e-47 gnl|CDD|213211 cd03244, ABCC_MRP_domain2, ATP-binding cassette domain 2 of multidrug resistance-associated protein. The ABC subfamily C is also known as MRP (multidrug resistance-associated protein). Some of the MRP members have five additional transmembrane segments in their N-terminus, but the function of these additional membrane-spanning domains is not clear. The MRP was found in the mu…	6e-51 gnl|CDD|228005 KOG0054, KOG0054, KOG0054, Multidrug resistance-associated protein/mitoxantrone resistance protein, ABC superfamily [Secondary metabolites biosynthesis, transport and catabolism].	2e-63 ref|XP_004136172.1| PREDICTED: ABC transporter C family member 4-like [Cucumis sativus]	3e-41 ref|XM_004229442.1| PREDICTED: Solanum lycopersicum ABC transporter C family member 4-like (LOC101246375), mRNA	7e-06 gnl|CDD|215650 pfam00005, ABC_tran, ABC transporter. ABC transporters for a large family of proteins responsible for translocation of a variety of compounds across biological membranes. ABC transporters are the largest family of proteins in many completely sequenced bacteria. ABC transporters are composed of two copies of this domain and two copies of a transmembrane domain pfam00664. These…	4e-54 sp|Q9LZJ5|AB14C_ARATH ABC transporter C family member 14 OS=Arabidopsis thaliana GN=ABCC14 PE=1 SV=1	1e-61 tr|K4CV79|K4CV79_SOLLC Uncharacterized protein OS=Solanum lycopersicum GN=Solyc09g075020.2 PE=3 SV=1	GO:0042626,ATPase activity, coupled to transmembrane movement of substances;GO:0008559,xenobiotic-transporting ATPase activity;GO:0005774,vacuolar membrane;GO:0005794,Golgi apparatus;GO:0005524,ATP binding;GO:0006200,ATP catabolic process;GO:0000325,plant-type vacuole;GO:0016021,integral to membrane	-
comp31833_c1_seq2	679	KRPPINWPAVGKVDIQDLQIKYRPAAPLVLKGISCTFEGGNKIGIVGRTGSGKTTLIGALFRLVEPSGGKIVVDGIDISTIGLHDLRSRFGIIPQDPTLFNGTVRYNLDPLSQHTDQEIWEVLGKCQLRETVQEKEVGLDSLVVEDGLNWSMGQRQLFCLGRALLRRSKVLVLDEATASIDNATDLILQKTIRTEFADCTVITVAHRIPTVMDCTMVLAISDGKLM	POPTRDRAFT_748488	multidrug resistance protein ABC transporter family	1e-78 gnl|CDD|213211 cd03244, ABCC_MRP_domain2, ATP-binding cassette domain 2 of multidrug resistance-associated protein. The ABC subfamily C is also known as MRP (multidrug resistance-associated protein). Some of the MRP members have five additional transmembrane segments in their N-terminus, but the function of these additional membrane-spanning domains is not clear. The MRP was found in the mu…	5e-88 gnl|CDD|228005 KOG0054, KOG0054, KOG0054, Multidrug resistance-associated protein/mitoxantrone resistance protein, ABC superfamily [Secondary metabolites biosynthesis, transport and catabolism].	9e-144 ref|XP_002336681.1| multidrug resistance protein ABC transporter family [Populus trichocarpa] gb|EEE74926.1| multidrug resistance protein ABC transporter family [Populus trichocarpa]	9e-109 ref|XM_004164649.1| PREDICTED: Cucumis sativus ABC transporter C family member 10-like (LOC101228719), mRNA	3e-06 gnl|CDD|215650 pfam00005, ABC_tran, ABC transporter. ABC transporters for a large family of proteins responsible for translocation of a variety of compounds across biological membranes. ABC transporters are the largest family of proteins in many completely sequenced bacteria. ABC transporters are composed of two copies of this domain and two copies of a transmembrane domain pfam00664. These…	4e-133 sp|Q9LYS2|AB10C_ARATH ABC transporter C family member 10 OS=Arabidopsis thaliana GN=ABCC10 PE=2 SV=2	1e-143 tr|B9P6Q4|B9P6Q4_POPTR Multidrug resistance protein ABC transporter family OS=Populus trichocarpa GN=POPTRDRAFT_748488 PE=4 SV=1	GO:0016021,integral to membrane;GO:0006200,ATP catabolic process;GO:0005774,vacuolar membrane;GO:0005524,ATP binding;GO:0042626,ATPase activity, coupled to transmembrane movement of substances;GO:0016887,ATPase activity;GO:0008559,xenobiotic-transporting ATPase activity	-
comp282301_c0_seq1	224	MTVDAERIGDFSWYMHDPWLVFLQVGLALGILYKNLGLASIATLVATVIVMLANIPLGR	RCOM_0423490	multidrug resistance-associated protein 2, 6 (mrp2, 6), abc-transoprter, putative	6e-08 gnl|CDD|188098 TIGR00957, MRP_assoc_pro, multi drug resistance-associated protein (MRP). This model describes multi drug resistance-associated protein (MRP) in eukaryotes. The multidrug resistance-associated protein is an integral membrane protein that causes multidrug resistance when overexpressed in mammalian cells. It belongs to ABC transporter superfamily. The protein topology and funct…	-	3e-35 ref|XP_002533032.1| multidrug resistance-associated protein 2, 6 (mrp2, 6), abc-transoprter, putative [Ricinus communis] gb|EEF29340.1| multidrug resistance-associated protein 2, 6 (mrp2, 6), abc-transoprter, putative [Ricinus communis]	4e-18 ref|XM_003530739.1| PREDICTED: Glycine max ABC transporter C family member 3-like (LOC100775358), mRNA	-	1e-34 sp|Q9LK64|AB3C_ARATH ABC transporter C family member 3 OS=Arabidopsis thaliana GN=ABCC3 PE=1 SV=1	3e-35 tr|B9T463|B9T463_RICCO Multidrug resistance-associated protein 2, 6 (Mrp2, 6), abc-transoprter, putative OS=Ricinus communis GN=RCOM_0423490 PE=3 SV=1	GO:0008559,xenobiotic-transporting ATPase activity;GO:0048046,apoplast;GO:0005524,ATP binding;GO:0015440,peptide-transporting ATPase activity;GO:0010290,chlorophyll catabolite transmembrane transporter activity;GO:0005774,vacuolar membrane;GO:0000325,plant-type vacuole;GO:0006200,ATP catabolic process;GO:0016021,integral to membrane;GO:0009506,plasmodesma;GO:0015431,glutathione S-conjugate-export…	-
comp33355_c1_seq10	2390	MKDGQITQSGKYNEILDSRSDFFELVGAHKTALSALDSLDAGPSSKSGENSSIGSFQTSDQTVDVQSAEPPDEIVGPKGQLVREEEREKGRVGFLVYWKYITTAYRGALIPVILLSQVIFQVLQIGSNYWMAWATPVSRSVAAPVKVSTLITVYVALAIGSSLCILGRSLSLATAGYKIATLLFYKMHACIFRAPMSFFDSTPSGRILNRASTDQSTVDLDMPNQVGTFAFSVIQLLGIIAVMSQVAWQVFLIFVPIIAICIWLQQYYLPSARELARLVGVCNAPVIQHFAETISGSTTIRSFNQECRFRETNMKLIDGSSRPKFHSFGVREWLTFRLDILSSLTFAFSLVFLISIPHGTIDPSIAGLAVTYGLNLNQLQAWVIWSLCNVENKMISVER…	-	-	2e-125 gnl|CDD|188098 TIGR00957, MRP_assoc_pro, multi drug resistance-associated protein (MRP). This model describes multi drug resistance-associated protein (MRP) in eukaryotes. The multidrug resistance-associated protein is an integral membrane protein that causes multidrug resistance when overexpressed in mammalian cells. It belongs to ABC transporter superfamily. The protein topology and func…	0.0 gnl|CDD|228005 KOG0054, KOG0054, KOG0054, Multidrug resistance-associated protein/mitoxantrone resistance protein, ABC superfamily [Secondary metabolites biosynthesis, transport and catabolism].	0.0 gb|EMJ14924.1| hypothetical protein PRUPE_ppa000355mg [Prunus persica]	0.0 ref|XM_003634705.1| PREDICTED: Vitis vinifera ABC transporter C family member 3-like (LOC100265300), mRNA	3e-06 gnl|CDD|215650 pfam00005, ABC_tran, ABC transporter. ABC transporters for a large family of proteins responsible for translocation of a variety of compounds across biological membranes. ABC transporters are the largest family of proteins in many completely sequenced bacteria. ABC transporters are composed of two copies of this domain and two copies of a transmembrane domain pfam00664. These…	0.0 sp|Q9LK64|AB3C_ARATH ABC transporter C family member 3 OS=Arabidopsis thaliana GN=ABCC3 PE=1 SV=1	0.0 tr|M5WMI3|M5WMI3_PRUPE Uncharacterized protein OS=Prunus persica GN=PRUPE_ppa000355mg PE=4 SV=1	GO:0005524,ATP binding;GO:0010290,chlorophyll catabolite transmembrane transporter activity;GO:0005774,vacuolar membrane;GO:0008559,xenobiotic-transporting ATPase activity;GO:0048046,apoplast;GO:0016021,integral to membrane;GO:0009506,plasmodesma;GO:0015431,glutathione S-conjugate-exporting ATPase activity;GO:0000325,plant-type vacuole	-
comp35905_c1_seq8	3667	MSAKDERMRKTSECLRNMRILKLQAWEDRYRLKLEEMRGVEFKWLRKALYSQAFITFIFWSSPIFVSAVTFGTAILLGDKLTAGAVLSALATFRILQEPLRNFPDLVSMMAQTKVSLDRITGFLQDEELQDDAITALPRGSTNVAIEIKDGEFCWDDSSSSLTLSGIQMKVEKGMRVAVCGMVGSGKSSFLSCILGEIPKISGEVRVCGSSAYVSQSAWIQSGNIEENILFGSSMDKAKYKSVIHACSLEKDLELFSHGDQTIIGDRGINLSGGQKQRVQLARALYQDADIYLLDDPFSAVDAHTGSELFKEYIMTALATKTVVYVTHQVEFLPAADLILVIKEGRIIQAGKYDELLQAGTDFDALVSAHHEAIEAMDIPNQSSEDSDDHHPLEGSILL…	-	-	0.0 gnl|CDD|188098 TIGR00957, MRP_assoc_pro, multi drug resistance-associated protein (MRP). This model describes multi drug resistance-associated protein (MRP) in eukaryotes. The multidrug resistance-associated protein is an integral membrane protein that causes multidrug resistance when overexpressed in mammalian cells. It belongs to ABC transporter superfamily. The protein topology and functio…	0.0 gnl|CDD|228005 KOG0054, KOG0054, KOG0054, Multidrug resistance-associated protein/mitoxantrone resistance protein, ABC superfamily [Secondary metabolites biosynthesis, transport and catabolism].	0.0 gb|EOX94300.1| Multidrug resistance-associated protein 5 isoform 1 [Theobroma cacao]	0.0 ref|XM_002269553.1| PREDICTED: Vitis vinifera ABC transporter C family member 5-like (LOC100258320), mRNA	6e-07 gnl|CDD|216049 pfam00664, ABC_membrane, ABC transporter transmembrane region. This family represents a unit of six transmembrane helices. Many members of the ABC transporter family (pfam00005) have two such regions.	0.0 sp|Q7GB25|AB5C_ARATH ABC transporter C family member 5 OS=Arabidopsis thaliana GN=ABCC5 PE=2 SV=2	0.0 tr|K4CU72|K4CU72_SOLLC Uncharacterized protein OS=Solanum lycopersicum GN=Solyc09g064440.2 PE=3 SV=1	GO:0008559,xenobiotic-transporting ATPase activity;GO:0042626,ATPase activity, coupled to transmembrane movement of substances;GO:0005524,ATP binding;GO:0005774,vacuolar membrane;GO:0030007,cellular potassium ion homeostasis;GO:0006200,ATP catabolic process;GO:0008281,sulfonylurea receptor activity;GO:0000325,plant-type vacuole;GO:0016021,integral to membrane;GO:0009651,response to salt stress	-
comp36092_c0_seq4	1774	MSYFDSTPVGRILSRLSSDLSIVDLELAMKLATALGSTMNTCLSFAILAVLTWPILFLIIPTVYITIVLQKFYLASANELKRIDGTTKSSVASQLAESIAGAESIRAFKEEDRFILDNFRLIDANSIPYFHSFSANEWLILRLEGLCAVIVSFSALGMTLMPLEASKSGYVGMALAYALSMNEFLVYAINMHCMLSNFIISVERLEQCMHIPSEAPEKIEENQPPPNWPSVGRVEINNLKVKYRLNGPLVLRGISCIFGGGHKIGIVGRTGSGKTTLISALFRLVEPTDGKIIIDDIDISKIGLHDLRSQLSIIPQDPTLFNGSLRYNMDPLFEHTDSEIWQVLEKCHLGEAVQEKEKGLNSLVVQDGSNWSMGQRQLICLGRALLKRRKILVLDEATA…	-	-	5e-109 gnl|CDD|188098 TIGR00957, MRP_assoc_pro, multi drug resistance-associated protein (MRP). This model describes multi drug resistance-associated protein (MRP) in eukaryotes. The multidrug resistance-associated protein is an integral membrane protein that causes multidrug resistance when overexpressed in mammalian cells. It belongs to ABC transporter superfamily. The protein topology and func…	8e-136 gnl|CDD|228005 KOG0054, KOG0054, KOG0054, Multidrug resistance-associated protein/mitoxantrone resistance protein, ABC superfamily [Secondary metabolites biosynthesis, transport and catabolism].	0.0 gb|EOY24922.1| Multidrug resistance-associated protein 14, putative [Theobroma cacao]	7e-94 ref|XM_002266806.2| PREDICTED: Vitis vinifera ABC transporter C family member 10-like (LOC100260363), mRNA	-	0.0 sp|Q9LYS2|AB10C_ARATH ABC transporter C family member 10 OS=Arabidopsis thaliana GN=ABCC10 PE=2 SV=2	0.0 tr|B9GL97|B9GL97_POPTR Multidrug resistance protein ABC transporter family (Fragment) OS=Populus trichocarpa GN=POPTRDRAFT_180099 PE=3 SV=1	GO:0006200,ATP catabolic process;GO:0016021,integral to membrane;GO:0008559,xenobiotic-transporting ATPase activity;GO:0042626,ATPase activity, coupled to transmembrane movement of substances;GO:0005524,ATP binding;GO:0005774,vacuolar membrane	-
comp21919_c0_seq1	384	MDRVWYEKILEACCLKPDLEILAFGDQTVIGERGINLSGGQKQRIQIARALYQDADIYLFDDPFSAVDVHTGSHLFKECIQGILESKTVIYVTHQVEFLPAADLILVMKD	RCOM_0423490	multidrug resistance-associated protein 2, 6 (mrp2, 6), abc-transoprter, putative	4e-48 gnl|CDD|213217 cd03250, ABCC_MRP_domain1, ATP-binding cassette domain 1 of multidrug resistance-associated protein, subfamily C. This subfamily is also known as MRP (multidrug resistance-associated protein). Some of the MRP members have five additional transmembrane segments in their N-terminus, but the function of these additional membrane-spanning domains is not clear. The MRP was found i…	2e-51 gnl|CDD|228005 KOG0054, KOG0054, KOG0054, Multidrug resistance-associated protein/mitoxantrone resistance protein, ABC superfamily [Secondary metabolites biosynthesis, transport and catabolism].	2e-63 ref|XP_002533032.1| multidrug resistance-associated protein 2, 6 (mrp2, 6), abc-transoprter, putative [Ricinus communis] gb|EEF29340.1| multidrug resistance-associated protein 2, 6 (mrp2, 6), abc-transoprter, putative [Ricinus communis]	4e-40 ref|XM_004248492.1| PREDICTED: Solanum lycopersicum ABC transporter C family member 9-like (LOC101262754), mRNA	-	9e-61 sp|Q9LK64|AB3C_ARATH ABC transporter C family member 3 OS=Arabidopsis thaliana GN=ABCC3 PE=1 SV=1	2e-63 tr|B9T463|B9T463_RICCO Multidrug resistance-associated protein 2, 6 (Mrp2, 6), abc-transoprter, putative OS=Ricinus communis GN=RCOM_0423490 PE=3 SV=1	GO:0008559,xenobiotic-transporting ATPase activity;GO:0048046,apoplast;GO:0015440,peptide-transporting ATPase activity;GO:0005524,ATP binding;GO:0010290,chlorophyll catabolite transmembrane transporter activity;GO:0005774,vacuolar membrane;GO:0000325,plant-type vacuole;GO:0006200,ATP catabolic process;GO:0016021,integral to membrane;GO:0009506,plasmodesma;GO:0015431,glutathione S-conjugate-export…	-
comp11728_c0_seq1	289	MRFRLTFSTKQVIYLSEYVVHKVCELPTHFCKKHIYHLLHYF	POPTRDRAFT_555043	multidrug resistance protein ABC transporter family	-	-	1e-06 ref|XP_002304799.1| multidrug resistance protein ABC transporter family [Populus trichocarpa] gb|EEE79778.1| multidrug resistance protein ABC transporter family [Populus trichocarpa]	-	-	2e-07 sp|Q9LK64|AB3C_ARATH ABC transporter C family member 3 OS=Arabidopsis thaliana GN=ABCC3 PE=1 SV=1	1e-06 tr|B9GWX8|B9GWX8_POPTR Multidrug resistance protein ABC transporter family OS=Populus trichocarpa GN=POPTRDRAFT_555043 PE=4 SV=1	GO:0005774,vacuolar membrane;GO:0010290,chlorophyll catabolite transmembrane transporter activity;GO:0005524,ATP binding;GO:0048046,apoplast;GO:0008559,xenobiotic-transporting ATPase activity;GO:0015431,glutathione S-conjugate-exporting ATPase activity;GO:0009506,plasmodesma;GO:0051707,response to other organism;GO:0016021,integral to membrane;GO:0006200,ATP catabolic process;GO:0000325,plant-typ…	-
comp20815_c0_seq1	213	GLNWSMGQHQLFCLGRALLRWSKLVLVLDEPTTSIDNATDLILQKLSELNSLIVL	POPTRDRAFT_746631	multidrug resistance protein ABC transporter family	1e-13 gnl|CDD|188098 TIGR00957, MRP_assoc_pro, multi drug resistance-associated protein (MRP). This model describes multi drug resistance-associated protein (MRP) in eukaryotes. The multidrug resistance-associated protein is an integral membrane protein that causes multidrug resistance when overexpressed in mammalian cells. It belongs to ABC transporter superfamily. The protein topology and funct…	4e-10 gnl|CDD|228005 KOG0054, KOG0054, KOG0054, Multidrug resistance-associated protein/mitoxantrone resistance protein, ABC superfamily [Secondary metabolites biosynthesis, transport and catabolism].	2e-23 ref|XP_002331826.1| multidrug resistance protein ABC transporter family [Populus trichocarpa] gb|EEF12195.1| multidrug resistance protein ABC transporter family [Populus trichocarpa]	-	-	1e-23 sp|Q9LYS2|AB10C_ARATH ABC transporter C family member 10 OS=Arabidopsis thaliana GN=ABCC10 PE=2 SV=2	3e-23 tr|B9N9A1|B9N9A1_POPTR Multidrug resistance protein ABC transporter family (Fragment) OS=Populus trichocarpa GN=POPTRDRAFT_746631 PE=3 SV=1	GO:0008559,xenobiotic-transporting ATPase activity;GO:0042626,ATPase activity, coupled to transmembrane movement of substances;GO:0005524,ATP binding;GO:0005774,vacuolar membrane;GO:0006200,ATP catabolic process;GO:0016021,integral to membrane	-
comp24452_c0_seq2	347	MMSFRKEGAIYEEIEHCDGLPTYLTCPLSIKTTVSAEDIACTLWVQRTRVFWFIRGPRIAFDNIHCATSASTALRTSSSRNMSEP	POPTRDRAFT_758007	multidrug resistance protein ABC transporter family	4e-17 gnl|CDD|213217 cd03250, ABCC_MRP_domain1, ATP-binding cassette domain 1 of multidrug resistance-associated protein, subfamily C. This subfamily is also known as MRP (multidrug resistance-associated protein). Some of the MRP members have five additional transmembrane segments in their N-terminus, but the function of these additional membrane-spanning domains is not clear. The MRP was found i…	4e-12 gnl|CDD|228005 KOG0054, KOG0054, KOG0054, Multidrug resistance-associated protein/mitoxantrone resistance protein, ABC superfamily [Secondary metabolites biosynthesis, transport and catabolism].	7e-30 ref|XP_002304728.1| multidrug resistance protein ABC transporter family [Populus trichocarpa] gb|EEE79707.1| multidrug resistance protein ABC transporter family [Populus trichocarpa]	-	-	5e-27 sp|Q9SKX0|AB13C_ARATH ABC transporter C family member 13 OS=Arabidopsis thaliana GN=ABCC13 PE=2 SV=3	8e-30 tr|B9GVL2|B9GVL2_POPTR Multidrug resistance protein ABC transporter family OS=Populus trichocarpa GN=POPTRDRAFT_758007 PE=3 SV=1	GO:0008559,xenobiotic-transporting ATPase activity;GO:0042626,ATPase activity, coupled to transmembrane movement of substances;GO:0005524,ATP binding;GO:0005886,plasma membrane;GO:0006200,ATP catabolic process;GO:0016021,integral to membrane	-
comp268684_c0_seq1	361	MQQIGIRIRGVTTVMLYDKSLTLPSWSSQLQDDQGSGGSGGELLNAVAVDAETIQGFIVHIHDTWLICFQIGLALLILYMKLGLIASVGAFGVTLLFM	POPTRDRAFT_798148	multidrug resistance protein ABC transporter family	-	-	6e-19 ref|XP_002300362.1| multidrug resistance protein ABC transporter family [Populus trichocarpa] gb|EEE85167.1| multidrug resistance protein ABC transporter family [Populus trichocarpa]	-	-	1e-16 sp|Q9LK64|AB3C_ARATH ABC transporter C family member 3 OS=Arabidopsis thaliana GN=ABCC3 PE=1 SV=1	7e-19 tr|B9GJX7|B9GJX7_POPTR Multidrug resistance protein ABC transporter family OS=Populus trichocarpa GN=POPTRDRAFT_798148 PE=3 SV=1	GO:0016021,integral to membrane;GO:0009506,plasmodesma;GO:0015431,glutathione S-conjugate-exporting ATPase activity;GO:0000325,plant-type vacuole;GO:0006200,ATP catabolic process;GO:0005524,ATP binding;GO:0010290,chlorophyll catabolite transmembrane transporter activity;GO:0005774,vacuolar membrane;GO:0008559,xenobiotic-transporting ATPase activity;GO:0042626,ATPase activity, coupled to transmemb…	-
comp2_c0_seq1	266	GDRTVIGERGVNLSGGQKQRVQLARALYQDADIYLLDDPFSAVDAHTATSLFKVIPILNYFSSCFGNI	POPTRDRAFT_548376	multidrug resistance protein ABC transporter family	2e-21 gnl|CDD|213217 cd03250, ABCC_MRP_domain1, ATP-binding cassette domain 1 of multidrug resistance-associated protein, subfamily C. This subfamily is also known as MRP (multidrug resistance-associated protein). Some of the MRP members have five additional transmembrane segments in their N-terminus, but the function of these additional membrane-spanning domains is not clear. The MRP was found i…	2e-22 gnl|CDD|228005 KOG0054, KOG0054, KOG0054, Multidrug resistance-associated protein/mitoxantrone resistance protein, ABC superfamily [Secondary metabolites biosynthesis, transport and catabolism].	1e-25 ref|XP_002297991.1| multidrug resistance protein ABC transporter family [Populus trichocarpa] gb|EEE82796.1| multidrug resistance protein ABC transporter family [Populus trichocarpa]	5e-28 emb|AM444632.1| Vitis vinifera contig VV78X187546.3, whole genome shotgun sequence	-	4e-26 sp|Q9LYS2|AB10C_ARATH ABC transporter C family member 10 OS=Arabidopsis thaliana GN=ABCC10 PE=2 SV=2	1e-25 tr|B9GL98|B9GL98_POPTR Multidrug resistance protein ABC transporter family OS=Populus trichocarpa GN=POPTRDRAFT_548376 PE=4 SV=1	GO:0006200,ATP catabolic process;GO:0016021,integral to membrane;GO:0042626,ATPase activity, coupled to transmembrane movement of substances;GO:0016887,ATPase activity;GO:0008559,xenobiotic-transporting ATPase activity;GO:0005774,vacuolar membrane;GO:0005524,ATP binding	-
comp35821_c0_seq4	2476	MKNGRTVQVGKYDEILVPGSHFIQLVGAQNAALPSTLDNSTEAPISADNMKIILRNGTVNGKVDEDGGAAGSVPAAQLVKEEERESGRVGFPVYWKYLTTAYGGALVIFMILAPIILQILQIGSNYWLAWATPSLKDVKPVVSGSTLMTVYASLGFGMCLCTLVESSLVVATGYKTATILFQEMIETIFHAPMSFFDATPAGRILNRCSTDQSAVETQIPSFLDGFFYEIGQLVGVIAVMSIVSWEVLVIFIPLIFACIWYQQYYMPVSRELSRLSRVCEAPVIQFFSETISGITTIRSFDQESRFQPTYMKIVDAYSRPEFQVAAAMKWLLLRLDSFSCITYSFLLVLSMYFRNSIDPAIAGLAVTYGLNLKNILTGMIFCFCHLETKMISVERILQY…	POPTRDRAFT_798148	multidrug resistance protein ABC transporter family	6e-128 gnl|CDD|188098 TIGR00957, MRP_assoc_pro, multi drug resistance-associated protein (MRP). This model describes multi drug resistance-associated protein (MRP) in eukaryotes. The multidrug resistance-associated protein is an integral membrane protein that causes multidrug resistance when overexpressed in mammalian cells. It belongs to ABC transporter superfamily. The protein topology and func…	5e-169 gnl|CDD|228005 KOG0054, KOG0054, KOG0054, Multidrug resistance-associated protein/mitoxantrone resistance protein, ABC superfamily [Secondary metabolites biosynthesis, transport and catabolism].	0.0 ref|XP_002300362.1| multidrug resistance protein ABC transporter family [Populus trichocarpa] gb|EEE85167.1| multidrug resistance protein ABC transporter family [Populus trichocarpa]	4e-103 gb|BT147815.1| Lotus japonicus clone JCVI-FLLj-23C15 unknown mRNA	6e-09 gnl|CDD|216049 pfam00664, ABC_membrane, ABC transporter transmembrane region. This family represents a unit of six transmembrane helices. Many members of the ABC transporter family (pfam00005) have two such regions.	0.0 sp|Q9LK64|AB3C_ARATH ABC transporter C family member 3 OS=Arabidopsis thaliana GN=ABCC3 PE=1 SV=1	0.0 tr|B9GJX7|B9GJX7_POPTR Multidrug resistance protein ABC transporter family OS=Populus trichocarpa GN=POPTRDRAFT_798148 PE=3 SV=1	GO:0048046,apoplast;GO:0042626,ATPase activity, coupled to transmembrane movement of substances;GO:0008559,xenobiotic-transporting ATPase activity;GO:0005774,vacuolar membrane;GO:0010290,chlorophyll catabolite transmembrane transporter activity;GO:0005524,ATP binding;GO:0006200,ATP catabolic process;GO:0000325,plant-type vacuole;GO:0015431,glutathione S-conjugate-exporting ATPase activity;GO:0009…	-
comp1462_c0_seq1	455	MEERFFHNYLKLVDTDASTFLYSNATLEWLILRTEALQNMTLFTAAFLIVYLPTGYVAPGLVGLSLSYALALTSNQVFLIRWYCNLSNYIISVERIKQFMNIQSEPPAIIENNRPPDSWPSKGEIKLQELKIKYRPNSPLV	-	-	2e-22 gnl|CDD|188098 TIGR00957, MRP_assoc_pro, multi drug resistance-associated protein (MRP). This model describes multi drug resistance-associated protein (MRP) in eukaryotes. The multidrug resistance-associated protein is an integral membrane protein that causes multidrug resistance when overexpressed in mammalian cells. It belongs to ABC transporter superfamily. The protein topology and funct…	3e-42 gnl|CDD|228005 KOG0054, KOG0054, KOG0054, Multidrug resistance-associated protein/mitoxantrone resistance protein, ABC superfamily [Secondary metabolites biosynthesis, transport and catabolism].	1e-73 gb|EMJ18292.1| hypothetical protein PRUPE_ppa000217mg [Prunus persica]	-	-	5e-69 sp|Q8LGU1|AB8C_ARATH ABC transporter C family member 8 OS=Arabidopsis thaliana GN=ABCC8 PE=2 SV=3	1e-73 tr|M5WWW0|M5WWW0_PRUPE Uncharacterized protein OS=Prunus persica GN=PRUPE_ppa000217mg PE=4 SV=1	GO:0006200,ATP catabolic process;GO:0016021,integral to membrane;GO:0008559,xenobiotic-transporting ATPase activity;GO:0005524,ATP binding	-
comp15366_c0_seq1	276	MHFRIFRAPMSFFDSTPSGRILNRASMDQSTIDLNMPNQVDLFAFSIIQLLGIIVVMSQVAWQVFVVIVPVIAICIWLQ	-	-	8e-10 gnl|CDD|188098 TIGR00957, MRP_assoc_pro, multi drug resistance-associated protein (MRP). This model describes multi drug resistance-associated protein (MRP) in eukaryotes. The multidrug resistance-associated protein is an integral membrane protein that causes multidrug resistance when overexpressed in mammalian cells. It belongs to ABC transporter superfamily. The protein topology and funct…	9e-18 gnl|CDD|228005 KOG0054, KOG0054, KOG0054, Multidrug resistance-associated protein/mitoxantrone resistance protein, ABC superfamily [Secondary metabolites biosynthesis, transport and catabolism].	2e-41 gb|EOY12092.1| Multidrug resistance-associated protein 3 [Theobroma cacao]	-	1e-06 gnl|CDD|216049 pfam00664, ABC_membrane, ABC transporter transmembrane region. This family represents a unit of six transmembrane helices. Many members of the ABC transporter family (pfam00005) have two such regions.	3e-33 sp|Q9LK64|AB3C_ARATH ABC transporter C family member 3 OS=Arabidopsis thaliana GN=ABCC3 PE=1 SV=1	7e-41 tr|F6I527|F6I527_VITVI Putative uncharacterized protein OS=Vitis vinifera GN=VIT_19s0015g00020 PE=3 SV=1	GO:0015431,glutathione S-conjugate-exporting ATPase activity;GO:0051707,response to other organism;GO:0016021,integral to membrane;GO:0009506,plasmodesma;GO:0000325,plant-type vacuole;GO:0006200,ATP catabolic process;GO:0005886,plasma membrane;GO:0010290,chlorophyll catabolite transmembrane transporter activity;GO:0005774,vacuolar membrane;GO:0005524,ATP binding;GO:0048046,apoplast;GO:0008559,xen…	-
comp15366_c1_seq1	237	ASCIWLQQYYIPSARELARIIGVSKAPVIQHFAETISGSTTIRSFDQERRFQETSMKLIDGNSRPKFHSAGVMEWLCFR	-	-	5e-12 gnl|CDD|188098 TIGR00957, MRP_assoc_pro, multi drug resistance-associated protein (MRP). This model describes multi drug resistance-associated protein (MRP) in eukaryotes. The multidrug resistance-associated protein is an integral membrane protein that causes multidrug resistance when overexpressed in mammalian cells. It belongs to ABC transporter superfamily. The protein topology and funct…	8e-17 gnl|CDD|228005 KOG0054, KOG0054, KOG0054, Multidrug resistance-associated protein/mitoxantrone resistance protein, ABC superfamily [Secondary metabolites biosynthesis, transport and catabolism].	3e-39 gb|EMJ14114.1| hypothetical protein PRUPE_ppa022260mg, partial [Prunus persica]	-	-	5e-32 sp|Q9LK64|AB3C_ARATH ABC transporter C family member 3 OS=Arabidopsis thaliana GN=ABCC3 PE=1 SV=1	3e-39 tr|M5WK76|M5WK76_PRUPE Uncharacterized protein (Fragment) OS=Prunus persica GN=PRUPE_ppa022260mg PE=4 SV=1	GO:0000325,plant-type vacuole;GO:0015431,glutathione S-conjugate-exporting ATPase activity;GO:0009506,plasmodesma;GO:0016021,integral to membrane;GO:0048046,apoplast;GO:0008559,xenobiotic-transporting ATPase activity;GO:0005774,vacuolar membrane;GO:0010290,chlorophyll catabolite transmembrane transporter activity;GO:0005524,ATP binding	-
comp172993_c0_seq1	338	MTLAAAGYKTATLLFQKMHLSIFRAPMSFFDSTPSGRILNRASTDQSTVDLNMPYQVGAFAFSIIQLLGIIAVMSQV	-	-	1e-11 gnl|CDD|188098 TIGR00957, MRP_assoc_pro, multi drug resistance-associated protein (MRP). This model describes multi drug resistance-associated protein (MRP) in eukaryotes. The multidrug resistance-associated protein is an integral membrane protein that causes multidrug resistance when overexpressed in mammalian cells. It belongs to ABC transporter superfamily. The protein topology and funct…	4e-20 gnl|CDD|228005 KOG0054, KOG0054, KOG0054, Multidrug resistance-associated protein/mitoxantrone resistance protein, ABC superfamily [Secondary metabolites biosynthesis, transport and catabolism].	7e-47 emb|CBI39698.3| unnamed protein product [Vitis vinifera]	-	-	5e-41 sp|Q9LK64|AB3C_ARATH ABC transporter C family member 3 OS=Arabidopsis thaliana GN=ABCC3 PE=1 SV=1	6e-47 tr|F6I527|F6I527_VITVI Putative uncharacterized protein OS=Vitis vinifera GN=VIT_19s0015g00020 PE=3 SV=1	GO:0015431,glutathione S-conjugate-exporting ATPase activity;GO:0009506,plasmodesma;GO:0051707,response to other organism;GO:0016021,integral to membrane;GO:0006200,ATP catabolic process;GO:0000325,plant-type vacuole;GO:0005886,plasma membrane;GO:0005774,vacuolar membrane;GO:0010290,chlorophyll catabolite transmembrane transporter activity;GO:0005524,ATP binding;GO:0048046,apoplast;GO:0008559,xen…	-
comp192847_c0_seq1	243	LLDDPFSAVDAHTATSLFNEYVMGALSEKTVFLVTHQVDFLPVFDIVLLMSEGKILQADTYHQLLAHSPDFQNLLIAHND	-	-	5e-13 gnl|CDD|188098 TIGR00957, MRP_assoc_pro, multi drug resistance-associated protein (MRP). This model describes multi drug resistance-associated protein (MRP) in eukaryotes. The multidrug resistance-associated protein is an integral membrane protein that causes multidrug resistance when overexpressed in mammalian cells. It belongs to ABC transporter superfamily. The protein topology and funct…	3e-18 gnl|CDD|228005 KOG0054, KOG0054, KOG0054, Multidrug resistance-associated protein/mitoxantrone resistance protein, ABC superfamily [Secondary metabolites biosynthesis, transport and catabolism].	1e-33 tpg|DAA47968.1| TPA: hypothetical protein ZEAMMB73_504035 [Zea mays]	-	-	7e-32 sp|Q9LYS2|AB10C_ARATH ABC transporter C family member 10 OS=Arabidopsis thaliana GN=ABCC10 PE=2 SV=2	2e-33 tr|C5Z4G3|C5Z4G3_SORBI Putative uncharacterized protein Sb10g004070 OS=Sorghum bicolor GN=Sb10g004070 PE=3 SV=1	GO:0016021,integral to membrane;GO:0006200,ATP catabolic process;GO:0005886,plasma membrane;GO:0005774,vacuolar membrane;GO:0005524,ATP binding;GO:0042626,ATPase activity, coupled to transmembrane movement of substances;GO:0008559,xenobiotic-transporting ATPase activity	-
comp274132_c0_seq1	264	LFSRSLASVFSGLHSSKSIFSKLLESLFRAPMSFYDSTPLGRILSRVSADLSIVDIDIPFSLIFSVAASINAYSNLGVITVVTWEVLF	RCOM_1581350	multidrug resistance-associated protein 1, 3 (mrp1, 3), abc-transoprter, putative	8e-09 gnl|CDD|240327 PTZ00243, PTZ00243, ABC transporter; Provisional.	6e-16 gnl|CDD|228005 KOG0054, KOG0054, KOG0054, Multidrug resistance-associated protein/mitoxantrone resistance protein, ABC superfamily [Secondary metabolites biosynthesis, transport and catabolism].	4e-36 ref|XP_002513606.1| multidrug resistance-associated protein 1, 3 (mrp1, 3), abc-transoprter, putative [Ricinus communis] gb|EEF49009.1| multidrug resistance-associated protein 1, 3 (mrp1, 3), abc-transoprter, putative [Ricinus communis]	-	-	6e-31 sp|Q9LYS2|AB10C_ARATH ABC transporter C family member 10 OS=Arabidopsis thaliana GN=ABCC10 PE=2 SV=2	4e-36 tr|B9RIN7|B9RIN7_RICCO Multidrug resistance-associated protein 1, 3 (Mrp1, 3), abc-transoprter, putative OS=Ricinus communis GN=RCOM_1581350 PE=3 SV=1	GO:0016021,integral to membrane;GO:0006200,ATP catabolic process;GO:0005524,ATP binding;GO:0005774,vacuolar membrane;GO:0032440,2-alkenal reductase [NAD(P)] activity;GO:0008559,xenobiotic-transporting ATPase activity;GO:0042626,ATPase activity, coupled to transmembrane movement of substances	-
comp31833_c0_seq1	432	MTIRAFEEEDRFFLKSLDLVDTNASPYLHNFAANEWLIQRLETLSATVLSSSALCMVLLPSGTFSSGFIGMALSYGLSLNLSLVGSINNQCLLANHIISVERLKQYMHLPSEAPEVIEDKRP	RCOM_1581350	multidrug resistance-associated protein 1, 3 (mrp1, 3), abc-transoprter, putative	2e-16 gnl|CDD|188098 TIGR00957, MRP_assoc_pro, multi drug resistance-associated protein (MRP). This model describes multi drug resistance-associated protein (MRP) in eukaryotes. The multidrug resistance-associated protein is an integral membrane protein that causes multidrug resistance when overexpressed in mammalian cells. It belongs to ABC transporter superfamily. The protein topology and funct…	4e-26 gnl|CDD|228005 KOG0054, KOG0054, KOG0054, Multidrug resistance-associated protein/mitoxantrone resistance protein, ABC superfamily [Secondary metabolites biosynthesis, transport and catabolism].	1e-66 ref|XP_002513606.1| multidrug resistance-associated protein 1, 3 (mrp1, 3), abc-transoprter, putative [Ricinus communis] gb|EEF49009.1| multidrug resistance-associated protein 1, 3 (mrp1, 3), abc-transoprter, putative [Ricinus communis]	-	-	3e-63 sp|Q9LYS2|AB10C_ARATH ABC transporter C family member 10 OS=Arabidopsis thaliana GN=ABCC10 PE=2 SV=2	2e-68 tr|G5DXE9|G5DXE9_SILLA Multidrug resistance-associated protein (Fragment) OS=Silene latifolia PE=2 SV=1	GO:0016021,integral to membrane;GO:0006200,ATP catabolic process;GO:0005774,vacuolar membrane;GO:0005524,ATP binding;GO:0042626,ATPase activity, coupled to transmembrane movement of substances;GO:0008559,xenobiotic-transporting ATPase activity	-
comp35587_c1_seq3	2299	MVFVVYGTKRNNRFQFSIMKERDSRMKSTNEMLNYMRVIKFQAWEEHFNKRIQSFRESEYGWLSKFMFSISGNMIVLWSTPLFIATLTFGAALLMGVKLDAGVVFTATSLLKILQEPIRTFPQSMISISQAMISLGRLDKYMLSKELVEDSVDRQEGCGGQTAVEVKDGAFRWDDEAGEAVVKDLNFEIRKGQLAAIVGTVGSGKSSLLASVLGEMYKMAGKVKVCGSTAYVAQTSWIQNETIQENILFGLPMNREKYKEVIRVCCLGKDLEMMEYGDQTEIGERGINLSGGQKQRIQLARAVYQDSDIYLLDDVFSAVDAHTGSEIFKECVRGALKDKTVLLVTHQVDFLHNVDLILVMRDGMVVQSGRYDDLLNSGLDFTALVSAHESSMELIDVET…	-	-	6e-127 gnl|CDD|188098 TIGR00957, MRP_assoc_pro, multi drug resistance-associated protein (MRP). This model describes multi drug resistance-associated protein (MRP) in eukaryotes. The multidrug resistance-associated protein is an integral membrane protein that causes multidrug resistance when overexpressed in mammalian cells. It belongs to ABC transporter superfamily. The protein topology and func…	0.0 gnl|CDD|228005 KOG0054, KOG0054, KOG0054, Multidrug resistance-associated protein/mitoxantrone resistance protein, ABC superfamily [Secondary metabolites biosynthesis, transport and catabolism].	0.0 gb|EOX95054.1| Multidrug resistance-associated protein 4 isoform 1 [Theobroma cacao]	-	8e-08 gnl|CDD|216049 pfam00664, ABC_membrane, ABC transporter transmembrane region. This family represents a unit of six transmembrane helices. Many members of the ABC transporter family (pfam00005) have two such regions.	0.0 sp|Q9LZJ5|AB14C_ARATH ABC transporter C family member 14 OS=Arabidopsis thaliana GN=ABCC14 PE=1 SV=1	0.0 tr|M5W275|M5W275_PRUPE Uncharacterized protein OS=Prunus persica GN=PRUPE_ppa000182mg PE=4 SV=1	GO:0016021,integral to membrane;GO:0000325,plant-type vacuole;GO:0005524,ATP binding;GO:0005794,Golgi apparatus;GO:0005774,vacuolar membrane;GO:0008559,xenobiotic-transporting ATPase activity;GO:0042626,ATPase activity, coupled to transmembrane movement of substances	-
comp28447_c0_seq2	392	MQASRNGNDLWLSYWVDTTGVNREKYQTSFYLVVLCIFCVVNSLLTLVRALCLINLLFPLIRWPRYEENIYVCACCLIRGKVGMQCQGCKH	-	-	-	-	6e-33 gb|EMJ18286.1| hypothetical protein PRUPE_ppa000378mg [Prunus persica]	3e-17 ref|XM_002304692.1| Populus trichocarpa multidrug resistance protein ABC transporter family, mRNA	-	7e-32 sp|Q9SKX0|AB13C_ARATH ABC transporter C family member 13 OS=Arabidopsis thaliana GN=ABCC13 PE=2 SV=3	7e-33 tr|K4BLQ6|K4BLQ6_SOLLC Uncharacterized protein OS=Solanum lycopersicum GN=Solyc03g117540.2 PE=3 SV=1	GO:0008559,xenobiotic-transporting ATPase activity;GO:0042626,ATPase activity, coupled to transmembrane movement of substances;GO:0005524,ATP binding;GO:0006200,ATP catabolic process;GO:0016021,integral to membrane	-
comp26956_c0_seq1	879	GKTTLITALFRLVEPCSGNILIDGIDICSIGLKDLRLKLSVIPQEPTLFKGSIRTNLDPLGVYSDDDIWKALEKCQLKDVISSLPSLLDASVSDEGDNWSAGQRQLFCLGRVLLRRNKILIMDEATASIDSTTDAILQKIIREEFSNCTVITVAHRVPTVIDSDMVMVLSFGKLLEYEEPTKLMEDTNSSFAKLVAEYWSSSSSRKDY	-	-	4e-67 gnl|CDD|213211 cd03244, ABCC_MRP_domain2, ATP-binding cassette domain 2 of multidrug resistance-associated protein. The ABC subfamily C is also known as MRP (multidrug resistance-associated protein). Some of the MRP members have five additional transmembrane segments in their N-terminus, but the function of these additional membrane-spanning domains is not clear. The MRP was found in the mu…	3e-73 gnl|CDD|228005 KOG0054, KOG0054, KOG0054, Multidrug resistance-associated protein/mitoxantrone resistance protein, ABC superfamily [Secondary metabolites biosynthesis, transport and catabolism].	2e-110 emb|CBI35972.3| unnamed protein product [Vitis vinifera]	-	5e-06 gnl|CDD|215650 pfam00005, ABC_tran, ABC transporter. ABC transporters for a large family of proteins responsible for translocation of a variety of compounds across biological membranes. ABC transporters are the largest family of proteins in many completely sequenced bacteria. ABC transporters are composed of two copies of this domain and two copies of a transmembrane domain pfam00664. These…	7e-106 sp|Q8LGU1|AB8C_ARATH ABC transporter C family member 8 OS=Arabidopsis thaliana GN=ABCC8 PE=2 SV=3	5e-109 tr|F6HY33|F6HY33_VITVI Putative uncharacterized protein OS=Vitis vinifera GN=VIT_09s0002g02440 PE=3 SV=1	GO:0006200,ATP catabolic process;GO:0016021,integral to membrane;GO:0008559,xenobiotic-transporting ATPase activity;GO:0042626,ATPase activity, coupled to transmembrane movement of substances;GO:0005524,ATP binding	-
comp114115_c0_seq1	302	VDTEWLCGIVGSGKSSLLSCILGEMPRISGEVKFCGTKAYVSQSPWIQSGTVQDNILFGKNMDQQRYDQVLEACCLKKDLEILSFGDQTVIGEKGINLNG	-	-	1e-36 gnl|CDD|213217 cd03250, ABCC_MRP_domain1, ATP-binding cassette domain 1 of multidrug resistance-associated protein, subfamily C. This subfamily is also known as MRP (multidrug resistance-associated protein). Some of the MRP members have five additional transmembrane segments in their N-terminus, but the function of these additional membrane-spanning domains is not clear. The MRP was found i…	5e-39 gnl|CDD|228005 KOG0054, KOG0054, KOG0054, Multidrug resistance-associated protein/mitoxantrone resistance protein, ABC superfamily [Secondary metabolites biosynthesis, transport and catabolism].	3e-47 gb|EOY12090.1| Multidrug resistance-associated protein 3 isoform 2 [Theobroma cacao]	-	-	4e-40 sp|Q7GB25|AB5C_ARATH ABC transporter C family member 5 OS=Arabidopsis thaliana GN=ABCC5 PE=2 SV=2	9e-46 tr|M0RM75|M0RM75_MUSAM Uncharacterized protein OS=Musa acuminata subsp. malaccensis PE=3 SV=1	GO:0008559,xenobiotic-transporting ATPase activity;GO:0042626,ATPase activity, coupled to transmembrane movement of substances;GO:0005524,ATP binding;GO:0005774,vacuolar membrane;GO:0000325,plant-type vacuole;GO:0008281,sulfonylurea receptor activity;GO:0030007,cellular potassium ion homeostasis;GO:0016021,integral to membrane;GO:0009651,response to salt stress	-
comp129698_c0_seq1	617	IFWVVNFVVVGLFATSGIIRLAFVEESFPDLRLDDVVSIVILPLSAFLLIVSIKGSTGIIEESEIVNGEEPELYESPLDKSHVSRYASASFFSKAFWIWMNPLLKSGYKSPLQIDDIPSLSPEHRAERMSKIFEMNWPKPSENSKHPVRTTLLRCFWKDLLFTAVLAVVRLCVMYVGPSLIQKFVDFTSGKSSSPYEGYYLVLTL	-	-	2e-07 gnl|CDD|233335 TIGR01271, CFTR_protein, cystic fibrosis transmembrane conductor regulator (CFTR). The model describes the cystis fibrosis transmembrane conductor regulator (CFTR) in eukaryotes. The principal role of this protein is chloride ion conductance. The protein is predicted to consist of 12 transmembrane domains. Mutations or lesions in the genetic loci have been linked to the aetio…	3e-14 gnl|CDD|228005 KOG0054, KOG0054, KOG0054, Multidrug resistance-associated protein/mitoxantrone resistance protein, ABC superfamily [Secondary metabolites biosynthesis, transport and catabolism].	5e-85 gb|EOX95055.1| Multidrug resistance-associated protein 4 isoform 2 [Theobroma cacao]	-	-	1e-75 sp|Q9LZJ5|AB14C_ARATH ABC transporter C family member 14 OS=Arabidopsis thaliana GN=ABCC14 PE=1 SV=1	5e-84 tr|M5W275|M5W275_PRUPE Uncharacterized protein OS=Prunus persica GN=PRUPE_ppa000182mg PE=4 SV=1	GO:0005794,Golgi apparatus;GO:0005774,vacuolar membrane;GO:0005524,ATP binding;GO:0042626,ATPase activity, coupled to transmembrane movement of substances;GO:0008559,xenobiotic-transporting ATPase activity;GO:0016021,integral to membrane;GO:0000325,plant-type vacuole	-
comp255732_c0_seq1	234	MKLAVCGMVGSGKSSLLSCILGEVPKLSGVIEMSGTKAYVAQTPWIQSGTIEENILFGEEMD	-	-	8e-25 gnl|CDD|213217 cd03250, ABCC_MRP_domain1, ATP-binding cassette domain 1 of multidrug resistance-associated protein, subfamily C. This subfamily is also known as MRP (multidrug resistance-associated protein). Some of the MRP members have five additional transmembrane segments in their N-terminus, but the function of these additional membrane-spanning domains is not clear. The MRP was found i…	2e-27 gnl|CDD|228005 KOG0054, KOG0054, KOG0054, Multidrug resistance-associated protein/mitoxantrone resistance protein, ABC superfamily [Secondary metabolites biosynthesis, transport and catabolism].	7e-36 emb|CBI38046.3| unnamed protein product [Vitis vinifera]	-	-	9e-27 sp|Q7GB25|AB5C_ARATH ABC transporter C family member 5 OS=Arabidopsis thaliana GN=ABCC5 PE=2 SV=2	8e-36 tr|D7U5M7|D7U5M7_VITVI Putative uncharacterized protein OS=Vitis vinifera GN=VIT_15s0045g00090 PE=4 SV=1	GO:0042626,ATPase activity, coupled to transmembrane movement of substances;GO:0008559,xenobiotic-transporting ATPase activity;GO:0005774,vacuolar membrane;GO:0005524,ATP binding;GO:0000325,plant-type vacuole;GO:0008281,sulfonylurea receptor activity;GO:0030007,cellular potassium ion homeostasis;GO:0009651,response to salt stress;GO:0016021,integral to membrane	-
comp324293_c0_seq1	235	DPFSAVDAHTGSHLFKECLLGLLESKTVLYITHQVEFLPAADLILVMKSGRIAQSGKYGDILNSGSEFMELVGAHKT	-	-	8e-15 gnl|CDD|213217 cd03250, ABCC_MRP_domain1, ATP-binding cassette domain 1 of multidrug resistance-associated protein, subfamily C. This subfamily is also known as MRP (multidrug resistance-associated protein). Some of the MRP members have five additional transmembrane segments in their N-terminus, but the function of these additional membrane-spanning domains is not clear. The MRP was found i…	2e-24 gnl|CDD|228005 KOG0054, KOG0054, KOG0054, Multidrug resistance-associated protein/mitoxantrone resistance protein, ABC superfamily [Secondary metabolites biosynthesis, transport and catabolism].	7e-38 emb|CBI39698.3| unnamed protein product [Vitis vinifera]	-	-	1e-37 sp|Q9LK64|AB3C_ARATH ABC transporter C family member 3 OS=Arabidopsis thaliana GN=ABCC3 PE=1 SV=1	9e-38 tr|K7KBL4|K7KBL4_SOYBN Uncharacterized protein OS=Glycine max PE=3 SV=1	GO:0010290,chlorophyll catabolite transmembrane transporter activity;GO:0005774,vacuolar membrane;GO:0005524,ATP binding;GO:0048046,apoplast;GO:0008559,xenobiotic-transporting ATPase activity;GO:0015431,glutathione S-conjugate-exporting ATPase activity;GO:0016021,integral to membrane;GO:0009506,plasmodesma;GO:0000325,plant-type vacuole	-
comp33026_c0_seq11	2934	MAPEIMQLQKYDAKADLWSVGAILFQLVTGRTPFTGNNQIQLLQNIVRSTELRFPSDVTDLSSECVDLCRKLLRRNPVERLTFEEFFNHPFLSQKQTDEMTRSMRSLRIDGFPFPESNPDRSTDESSQEDCLPFTLDDDSSGPDGSPSHVRRSPLRSTYGFSVDKRNDRREVFNAPNKQDIFSKQNSGGHKGEISGFRYSNRRPSEGSLKESLQSAAHAVVNVRSKVLDSLELIDQDYVLVSGPPVDMSSPSTSAYRSGHLPSNLGSPPLTSRNVINSASSAPVPIIGAAVSKGRIGSLESQSSPPYGTSLGSLDMGDASEQPSTDCLTRIKSLQNCASTITELVNEKVEAGKHLEAFSMQLVILAIWKQALHICHTQAASAIDGSPTQETKDHANLDT…	LOC100251048	serine/threonine-protein kinase atg-1-like	2e-24 gnl|CDD|214567 smart00220, S_TKc, Serine/Threonine protein kinases, catalytic domain. Phosphotransferases. Serine or threonine-specific kinase subfamily.	3e-40 gnl|CDD|228543 KOG0595, KOG0595, KOG0595, Serine/threonine-protein kinase involved in autophagy [Posttranslational modification, protein turnover, chaperones, Intracellular trafficking, secretion, and vesicular transport, Signal transduction mechanisms].	0.0 ref|XP_002273930.1| PREDICTED: serine/threonine-protein kinase atg-1 [Vitis vinifera]	0.0 ref|XM_002273894.2| PREDICTED: Vitis vinifera serine/threonine-protein kinase atg-1-like (LOC100251048), mRNA	1e-20 gnl|CDD|215690 pfam00069, Pkinase, Protein kinase domain.	3e-64 sp|Q9SKX0|AB13C_ARATH ABC transporter C family member 13 OS=Arabidopsis thaliana GN=ABCC13 PE=2 SV=3	0.0 tr|F6HL35|F6HL35_VITVI Putative uncharacterized protein OS=Vitis vinifera GN=VIT_08s0007g01150 PE=4 SV=1	GO:0016021,integral to membrane;GO:0006200,ATP catabolic process;GO:0004674,protein serine/threonine kinase activity;GO:0005524,ATP binding;GO:0008559,xenobiotic-transporting ATPase activity	K08269-ko04150,mTOR signaling pathway;ko04140,Regulation of autophagy
ABCE
Gene_ID	Length	Description	CDD	COG	KOG	NR	Pfam	Swissprot	Tremble	GO	Pathway
comp11083_c0_seq1	1235	-	gnl|CDD|224166 COG1245, COG1245, Predicted ATPase, RNase L inhibitor (RLI) homolog [General function prediction only].	gnl|CDD|224166 COG1245, COG1245, Predicted ATPase, RNase L inhibitor (RLI) homolog [General function prediction only].	gnl|CDD|228014 KOG0063, KOG0063, KOG0063, RNAse L inhibitor, ABC superfamily [RNA processing and modification].	dbj|BAD94217.1| RNase L inhibitor-like protein [Arabidopsis thaliana]	-	sp|Q8LPJ4|AB2E_ARATH ABC transporter E family member 2 OS=Arabidopsis thaliana GN=ABCE2 PE=2 SV=1	tr|M0THI6|M0THI6_MUSAM Uncharacterized protein OS=Musa acuminata subsp. malaccensis PE=3 SV=1	GO:0016020,membrane;GO:0005524,ATP binding;GO:0051539,4 iron, 4 sulfur cluster binding;GO:0016887,ATPase activity;GO:0009055,electron carrier activity;GO:0046872,metal ion binding;GO:0006200,ATP catabolic process;GO:0005215,transporter activity	-
comp26917_c0_seq4	2333	-	gnl|CDD|224166 COG1245, COG1245, Predicted ATPase, RNase L inhibitor (RLI) homolog [General function prediction only].	gnl|CDD|224166 COG1245, COG1245, Predicted ATPase, RNase L inhibitor (RLI) homolog [General function prediction only].	gnl|CDD|228014 KOG0063, KOG0063, KOG0063, RNAse L inhibitor, ABC superfamily [RNA processing and modification].	ref|XP_004150248.1| PREDICTED: ABC transporter E family member 2-like [Cucumis sativus] ref|XP_004162070.1| PREDICTED: ABC transporter E family member 2-like [Cucumis sativus]	-	sp|Q8LPJ4|AB2E_ARATH ABC transporter E family member 2 OS=Arabidopsis thaliana GN=ABCE2 PE=2 SV=1	tr|D7TFC0|D7TFC0_VITVI Putative uncharacterized protein OS=Vitis vinifera GN=VIT_02s0087g00770 PE=3 SV=1	GO:0016020,membrane;GO:0051539,4 iron, 4 sulfur cluster binding;GO:0016887,ATPase activity;GO:0009055,electron carrier activity;GO:0005215,transporter activity;GO:0005524,ATP binding;GO:0051536,iron-sulfur cluster binding;GO:0046872,metal ion binding;GO:0006200,ATP catabolic process	-
comp35934_c0_seq1	458	-	gnl|CDD|213204 cd03237, ABC_RNaseL_inhibitor_domain2, The ATP-binding cassette domain 2 of RNase L inhibitor. The ABC ATPase, RNase L inhibitor (RLI), is a key enzyme in ribosomal biogenesis, formation of translation preinitiation complexes, and assembly of HIV capsids. RLI's are not transport proteins and thus cluster with a group of soluble proteins that lack the transmembrane components common…	gnl|CDD|224166 COG1245, COG1245, Predicted ATPase, RNase L inhibitor (RLI) homolog [General function prediction only].	gnl|CDD|228014 KOG0063, KOG0063, KOG0063, RNAse L inhibitor, ABC superfamily [RNA processing and modification].	gb|EMJ18169.1| hypothetical protein PRUPE_ppa003087mg [Prunus persica]	-	sp|Q8LPJ4|AB2E_ARATH ABC transporter E family member 2 OS=Arabidopsis thaliana GN=ABCE2 PE=2 SV=1	tr|M5WWZ0|M5WWZ0_PRUPE Uncharacterized protein OS=Prunus persica GN=PRUPE_ppa003087mg PE=4 SV=1	GO:0016020,membrane;GO:0051539,4 iron, 4 sulfur cluster binding;GO:0016887,ATPase activity;GO:0009055,electron carrier activity;GO:0005215,transporter activity;GO:0005524,ATP binding;GO:0046872,metal ion binding;GO:0006200,ATP catabolic process	-
ABCF
Gene_ID	Length	Description	CDD	COG	KOG	NR	Pfam	Swissprot	Tremble	GO	Pathway
comp12263_c0_seq1	295	-	-	-	-	ref|XP_004156786.1| PREDICTED: benzyl alcohol O-benzoyltransferase-like [Cucumis sativus]	-	sp|Q9M1H3|AB4F_ARATH ABC transporter F family member 4 OS=Arabidopsis thaliana GN=ABCF4 PE=2 SV=1	tr|B9RUV8|B9RUV8_RICCO ATP-dependent transporter, putative OS=Ricinus communis GN=RCOM_0894930 PE=3 SV=1	GO:0016887,ATPase activity;GO:0005215,transporter activity;GO:0005524,ATP binding;GO:0015416,organic phosphonate transmembrane-transporting ATPase activity;GO:0006200,ATP catabolic process	-
comp12432_c0_seq1	413	-	-	-	-	ref|XP_004242809.1| PREDICTED: ABC transporter F family member 4-like [Solanum lycopersicum]	-	sp|Q9M1H3|AB4F_ARATH ABC transporter F family member 4 OS=Arabidopsis thaliana GN=ABCF4 PE=2 SV=1	tr|M1BPI3|M1BPI3_SOLTU Uncharacterized protein OS=Solanum tuberosum GN=PGSC0003DMG400019392 PE=3 SV=1	GO:0016887,ATPase activity;GO:0005215,transporter activity;GO:0005524,ATP binding;GO:0006200,ATP catabolic process	-
comp18131_c0_seq1	2660	ABC transporter F family member 5-like	gnl|CDD|223562 COG0488, Uup, ATPase components of ABC transporters with duplicated ATPase domains [General function prediction only].	gnl|CDD|223562 COG0488, Uup, ATPase components of ABC transporters with duplicated ATPase domains [General function prediction only].	gnl|CDD|228873 KOG0927, KOG0927, KOG0927, Predicted transporter (ABC superfamily) [General function prediction only].	ref|XP_002279804.1| PREDICTED: ABC transporter F family member 5 [Vitis vinifera]	gnl|CDD|221805 pfam12848, ABC_tran_2, ABC transporter. This domain is related to pfam00005.	sp|Q9LV93|AB5F_ARATH ABC transporter F family member 5 OS=Arabidopsis thaliana GN=ABCF5 PE=2 SV=1	tr|F6H4A9|F6H4A9_VITVI Putative uncharacterized protein OS=Vitis vinifera GN=VIT_07s0031g01640 PE=3 SV=1	GO:0016887,ATPase activity;GO:0009624,response to nematode;GO:0005215,transporter activity;GO:0005524,ATP binding;GO:0006200,ATP catabolic process	-
comp20494_c0_seq1	217	ABC transporter F family member 4-like	-	-	gnl|CDD|228017 KOG0066, KOG0066, KOG0066, eIF2-interacting protein ABC50 (ABC superfamily) [Translation, ribosomal structure and biogenesis].	ref|XP_002266211.1| PREDICTED: ABC transporter F family member 4-like [Vitis vinifera]	-	sp|Q9M1H3|AB4F_ARATH ABC transporter F family member 4 OS=Arabidopsis thaliana GN=ABCF4 PE=2 SV=1	tr|F6GYV6|F6GYV6_VITVI Putative uncharacterized protein OS=Vitis vinifera GN=VIT_18s0076g00380 PE=3 SV=1	GO:0016887,ATPase activity;GO:0005215,transporter activity;GO:0005524,ATP binding;GO:0006200,ATP catabolic process	-
comp34312_c0_seq2	2389	ABC transporter F family member 3-like	gnl|CDD|215558 PLN03073, PLN03073, ABC transporter F family; Provisional.	gnl|CDD|223562 COG0488, Uup, ATPase components of ABC transporters with duplicated ATPase domains [General function prediction only].	gnl|CDD|228013 KOG0062, KOG0062, KOG0062, ATPase component of ABC transporters with duplicated ATPase domains/Translation elongation factor EF-3b [Amino acid transport and metabolism, Translation, ribosomal structure and biogenesis].	ref|XP_002263179.1| PREDICTED: ABC transporter F family member 3 [Vitis vinifera] emb|CBI34548.3| unnamed protein product [Vitis vinifera]	gnl|CDD|221805 pfam12848, ABC_tran_2, ABC transporter. This domain is related to pfam00005.	sp|Q8H0V6|AB3F_ARATH ABC transporter F family member 3 OS=Arabidopsis thaliana GN=ABCF3 PE=2 SV=1	tr|D7TVM3|D7TVM3_VITVI Putative uncharacterized protein OS=Vitis vinifera GN=VIT_02s0025g02160 PE=3 SV=1	GO:0016887,ATPase activity;GO:0046686,response to cadmium ion;GO:0005215,transporter activity;GO:0005524,ATP binding;GO:0042742,defense response to bacterium;GO:0005829,cytosol;GO:0006200,ATP catabolic process	-
comp34837_c0_seq5	2572	ABC transporter family protein	gnl|CDD|215558 PLN03073, PLN03073, ABC transporter F family; Provisional.	gnl|CDD|223562 COG0488, Uup, ATPase components of ABC transporters with duplicated ATPase domains [General function prediction only].	gnl|CDD|228873 KOG0927, KOG0927, KOG0927, Predicted transporter (ABC superfamily) [General function prediction only].	ref|XP_002314297.1| ABC transporter family protein [Populus trichocarpa] gb|EEE88252.1| ABC transporter family protein [Populus trichocarpa]	gnl|CDD|221805 pfam12848, ABC_tran_2, ABC transporter. This domain is related to pfam00005.	sp|Q9FJH6|AB1F_ARATH ABC transporter F family member 1 OS=Arabidopsis thaliana GN=ABCF1 PE=1 SV=1	tr|B9HQM5|B9HQM5_POPTR ABC transporter family protein OS=Populus trichocarpa GN=POPTRDRAFT_650512 PE=3 SV=1	GO:0016887,ATPase activity;GO:0005215,transporter activity;GO:0005524,ATP binding;GO:0005886,plasma membrane;GO:0006200,ATP catabolic process	-
comp35753_c0_seq4	2524	ATP-dependent transporter, putative	gnl|CDD|215558 PLN03073, PLN03073, ABC transporter F family; Provisional.	gnl|CDD|223562 COG0488, Uup, ATPase components of ABC transporters with duplicated ATPase domains [General function prediction only].	gnl|CDD|228017 KOG0066, KOG0066, KOG0066, eIF2-interacting protein ABC50 (ABC superfamily) [Translation, ribosomal structure and biogenesis].	ref|XP_002517527.1| ATP-dependent transporter, putative [Ricinus communis] gb|EEF44691.1| ATP-dependent transporter, putative [Ricinus communis]	-	sp|Q9M1H3|AB4F_ARATH ABC transporter F family member 4 OS=Arabidopsis thaliana GN=ABCF4 PE=2 SV=1	tr|B9RUV8|B9RUV8_RICCO ATP-dependent transporter, putative OS=Ricinus communis GN=RCOM_0894930 PE=3 SV=1	GO:0016887,ATPase activity;GO:0005215,transporter activity;GO:0005524,ATP binding;GO:0015416,organic phosphonate transmembrane-transporting ATPase activity;GO:0006200,ATP catabolic process	-
comp163229_c0_seq1	608	-	gnl|CDD|215558 PLN03073, PLN03073, ABC transporter F family; Provisional.	gnl|CDD|223562 COG0488, Uup, ATPase components of ABC transporters with duplicated ATPase domains [General function prediction only].	gnl|CDD|228013 KOG0062, KOG0062, KOG0062, ATPase component of ABC transporters with duplicated ATPase domains/Translation elongation factor EF-3b [Amino acid transport and metabolism, Translation, ribosomal structure and biogenesis].	gb|EJF62705.1| hypothetical protein DICSQDRAFT_57415 [Dichomitus squalens LYAD-421 SS1]	-	sp|O93796|EF3_CANGA Elongation factor 3 OS=Candida glabrata (strain ATCC 2001 / CBS 138 / JCM 3761 / NBRC 0622 / NRRL Y-65) GN=TEF3 PE=3 SV=2	tr|J4H4Y0|J4H4Y0_FIBRA Uncharacterized protein OS=Fibroporia radiculosa (strain TFFH 294) GN=FIBRA_08007 PE=3 SV=1	GO:0003746,translation elongation factor activity;GO:0016887,ATPase activity;GO:0005524,ATP binding;GO:0005634,nucleus;GO:0006200,ATP catabolic process	-
comp20393_c0_seq1	633	-	gnl|CDD|215558 PLN03073, PLN03073, ABC transporter F family; Provisional.	-	gnl|CDD|228013 KOG0062, KOG0062, KOG0062, ATPase component of ABC transporters with duplicated ATPase domains/Translation elongation factor EF-3b [Amino acid transport and metabolism, Translation, ribosomal structure and biogenesis].	emb|CCM05774.1| predicted protein [Fibroporia radiculosa]	-	sp|P25997|EF3_CANAL Elongation factor 3 OS=Candida albicans (strain SC5314 / ATCC MYA-2876) GN=CEF3 PE=1 SV=2	tr|J4H4Y0|J4H4Y0_FIBRA Uncharacterized protein OS=Fibroporia radiculosa (strain TFFH 294) GN=FIBRA_08007 PE=3 SV=1	GO:0003746,translation elongation factor activity;GO:0005737,cytoplasm;GO:0016887,ATPase activity;GO:0003924,GTPase activity;GO:0030445,yeast-form cell wall;GO:0005524,ATP binding;GO:0005886,plasma membrane;GO:0005634,nucleus;GO:0009986,cell surface;GO:0006200,ATP catabolic process	-
ABCG
Gene_ID	Length	Description	CDD	COG	KOG	NR	Pfam	Swissprot	Tremble	GO	Pathway
comp100849_c0_seq1	517	hypothetical protein	gnl|CDD|215599 PLN03140, PLN03140, ABC transporter G family member; Provisional.	-	gnl|CDD|228016 KOG0065, KOG0065, KOG0065, Pleiotropic drug resistance proteins (PDR1-15), ABC superfamily [Secondary metabolites biosynthesis, transport and catabolism].	ref|XP_002297805.1| predicted protein [Populus trichocarpa] gb|EEE82610.1| predicted protein [Populus trichocarpa]	gnl|CDD|216273 pfam01061, ABC2_membrane, ABC-2 type transporter.	sp|Q9M9E1|AB40G_ARATH ABC transporter G family member 40 OS=Arabidopsis thaliana GN=ABCG40 PE=1 SV=1	tr|B9GMD4|B9GMD4_POPTR Predicted protein OS=Populus trichocarpa GN=POPTRDRAFT_708621 PE=4 SV=1	GO:0016020,membrane;GO:0005524,ATP binding;GO:0009753,response to jasmonic acid stimulus;GO:0010193,response to ozone;GO:0009723,response to ethylene stimulus;GO:0009751,response to salicylic acid stimulus;GO:0006952,defense response;GO:0006200,ATP catabolic process;GO:0016021,integral to membrane;GO:0080168,abscisic acid transport;GO:0005886,plasma membrane;GO:0009607,response to biotic stimulus…	-
comp1026_c0_seq1	270	ABC transporter G family member 21-like	gnl|CDD|215634 PLN03211, PLN03211, ABC transporter G-25; Provisional.	gnl|CDD|224054 COG1131, CcmA, ABC-type multidrug transport system, ATPase component [Defense mechanisms].	gnl|CDD|228012 KOG0061, KOG0061, KOG0061, Transporter, ABC superfamily (Breast cancer resistance protein) [Secondary metabolites biosynthesis, transport and catabolism].	ref|XP_003631190.1| PREDICTED: LOW QUALITY PROTEIN: ABC transporter G family member 21-like [Vitis vinifera]	-	sp|Q7XA72|AB21G_ARATH ABC transporter G family member 21 OS=Arabidopsis thaliana GN=ABCG21 PE=2 SV=2	tr|D7T9B7|D7T9B7_VITVI Putative uncharacterized protein OS=Vitis vinifera GN=VIT_01s0011g02730 PE=3 SV=1	GO:0016020,membrane;GO:0006810,transport;GO:0005524,ATP binding;GO:0006200,ATP catabolic process;GO:0016021,integral to membrane;GO:0016887,ATPase activity	-
comp1026_c1_seq1	398	white-brown-complex ABC transporter family	gnl|CDD|215634 PLN03211, PLN03211, ABC transporter G-25; Provisional.	gnl|CDD|224059 COG1136, SalX, ABC-type antimicrobial peptide transport system, ATPase component [Defense mechanisms].	gnl|CDD|228012 KOG0061, KOG0061, KOG0061, Transporter, ABC superfamily (Breast cancer resistance protein) [Secondary metabolites biosynthesis, transport and catabolism].	ref|XP_002314895.1| white-brown-complex ABC transporter family [Populus trichocarpa] gb|EEF01066.1| white-brown-complex ABC transporter family [Populus trichocarpa]	-	sp|Q7XA72|AB21G_ARATH ABC transporter G family member 21 OS=Arabidopsis thaliana GN=ABCG21 PE=2 SV=2	tr|B9HWN9|B9HWN9_POPTR White-brown-complex ABC transporter family OS=Populus trichocarpa GN=POPTRDRAFT_769713 PE=3 SV=1	GO:0016020,membrane;GO:0006810,transport;GO:0005524,ATP binding;GO:0006200,ATP catabolic process;GO:0016021,integral to membrane;GO:0016887,ATPase activity	-
comp104550_c0_seq1	324	-	gnl|CDD|215634 PLN03211, PLN03211, ABC transporter G-25; Provisional.	gnl|CDD|226631 COG4152, COG4152, ABC-type uncharacterized transport system, ATPase component [General function prediction only].	gnl|CDD|228012 KOG0061, KOG0061, KOG0061, Transporter, ABC superfamily (Breast cancer resistance protein) [Secondary metabolites biosynthesis, transport and catabolism].	ref|XP_004244434.1| PREDICTED: ABC transporter G family member 14-like [Solanum lycopersicum]	-	sp|Q9C6W5|AB14G_ARATH ABC transporter G family member 14 OS=Arabidopsis thaliana GN=ABCG14 PE=2 SV=1	tr|M0ZP95|M0ZP95_SOLTU Uncharacterized protein OS=Solanum tuberosum GN=PGSC0003DMG400001967 PE=3 SV=1	GO:0005524,ATP binding;GO:0016021,integral to membrane;GO:0016887,ATPase activity;GO:0006810,transport;GO:0006200,ATP catabolic process	-
comp1053_c0_seq1	291	-	gnl|CDD|215599 PLN03140, PLN03140, ABC transporter G family member; Provisional.	-	gnl|CDD|228016 KOG0065, KOG0065, KOG0065, Pleiotropic drug resistance proteins (PDR1-15), ABC superfamily [Secondary metabolites biosynthesis, transport and catabolism].	ref|XP_004239279.1| PREDICTED: ABC transporter G family member 32-like [Solanum lycopersicum]	gnl|CDD|216273 pfam01061, ABC2_membrane, ABC-2 type transporter.	sp|O81016|AB32G_ARATH ABC transporter G family member 32 OS=Arabidopsis thaliana GN=ABCG32 PE=1 SV=1	tr|K4BZA5|K4BZA5_SOLLC Uncharacterized protein OS=Solanum lycopersicum GN=Solyc05g018510.2 PE=4 SV=1	GO:0016020,membrane;GO:0042335,cuticle development;GO:0005524,ATP binding;GO:0016021,integral to membrane;GO:0005886,plasma membrane;GO:0016887,ATPase activity;GO:0006200,ATP catabolic process;GO:0006855,drug transmembrane transport	-
comp1053_c1_seq1	340	ABC transporter G family member 32-like	gnl|CDD|215599 PLN03140, PLN03140, ABC transporter G family member; Provisional.	-	gnl|CDD|228016 KOG0065, KOG0065, KOG0065, Pleiotropic drug resistance proteins (PDR1-15), ABC superfamily [Secondary metabolites biosynthesis, transport and catabolism].	ref|XP_002284885.1| PREDICTED: ABC transporter G family member 32 [Vitis vinifera] emb|CBI28131.3| unnamed protein product [Vitis vinifera]	-	sp|O81016|AB32G_ARATH ABC transporter G family member 32 OS=Arabidopsis thaliana GN=ABCG32 PE=1 SV=1	tr|D7TBU6|D7TBU6_VITVI Putative uncharacterized protein OS=Vitis vinifera GN=VIT_11s0016g04540 PE=2 SV=1	GO:0016020,membrane;GO:0042335,cuticle development;GO:0005524,ATP binding;GO:0016021,integral to membrane;GO:0005886,plasma membrane;GO:0016887,ATPase activity;GO:0006200,ATP catabolic process;GO:0006855,drug transmembrane transport	-
comp119504_c0_seq1	349	white-brown-complex ABC transporter family	gnl|CDD|215634 PLN03211, PLN03211, ABC transporter G-25; Provisional.	gnl|CDD|224051 COG1126, GlnQ, ABC-type polar amino acid transport system, ATPase component [Amino acid transport and metabolism].	gnl|CDD|228012 KOG0061, KOG0061, KOG0061, Transporter, ABC superfamily (Breast cancer resistance protein) [Secondary metabolites biosynthesis, transport and catabolism].	ref|XP_002322764.1| white-brown-complex ABC transporter family [Populus trichocarpa] gb|EEF04525.1| white-brown-complex ABC transporter family [Populus trichocarpa]	gnl|CDD|215650 pfam00005, ABC_tran, ABC transporter. ABC transporters for a large family of proteins responsible for translocation of a variety of compounds across biological membranes. ABC transporters are the largest family of proteins in many completely sequenced bacteria. ABC transporters are composed of two copies of this domain and two copies of a transmembrane domain pfam00664. These four …	sp|Q9FT51|AB27G_ARATH ABC transporter G family member 27 OS=Arabidopsis thaliana GN=ABCG27 PE=2 SV=1	tr|B9IIG9|B9IIG9_POPTR White-brown-complex ABC transporter family OS=Populus trichocarpa GN=POPTRDRAFT_825159 PE=2 SV=1	GO:0016887,ATPase activity;GO:0005524,ATP binding;GO:0016021,integral to membrane;GO:0005886,plasma membrane;GO:0006810,transport;GO:0006200,ATP catabolic process	-
comp1284_c0_seq1	249	ABC transporter G family member 15-like	-	-	-	ref|XP_002274038.1| PREDICTED: ABC transporter G family member 15 [Vitis vinifera]	-	sp|Q8RWI9|AB15G_ARATH ABC transporter G family member 15 OS=Arabidopsis thaliana GN=ABCG15 PE=2 SV=2	tr|M1CXX0|M1CXX0_SOLTU Uncharacterized protein OS=Solanum tuberosum GN=PGSC0003DMG400029989 PE=4 SV=1	GO:0016887,ATPase activity;GO:0080167,response to karrikin;GO:0005524,ATP binding;GO:0016021,integral to membrane;GO:0006810,transport;GO:0006200,ATP catabolic process	-
comp13306_c0_seq1	634	ABC transporter G family member 10-like	-	-	-	ref|XP_002276422.1| PREDICTED: ABC transporter G family member 10 [Vitis vinifera]	-	sp|Q9MAH4|AB10G_ARATH ABC transporter G family member 10 OS=Arabidopsis thaliana GN=ABCG10 PE=3 SV=1	tr|F6H4Y8|F6H4Y8_VITVI Putative uncharacterized protein OS=Vitis vinifera GN=VIT_12s0028g02360 PE=3 SV=1	GO:0016020,membrane;GO:0016887,ATPase activity;GO:0005524,ATP binding;GO:0016021,integral to membrane;GO:0006810,transport;GO:0006200,ATP catabolic process	-
comp135805_c0_seq1	204	ATPDR12/PDR12	gnl|CDD|219810 pfam08370, PDR_assoc, Plant PDR ABC transporter associated. This domain is found on the C-terminus of ABC-2 type transporter domains (pfam01061). It seems to be associated with the plant pleiotropic drug resistance (PDR) protein family of ABC transporters. Like in yeast, plant PDR ABC transporters may also play a role in the transport of antifungal agents (pfam06422). The PDR famil…	-	gnl|CDD|228016 KOG0065, KOG0065, KOG0065, Pleiotropic drug resistance proteins (PDR1-15), ABC superfamily [Secondary metabolites biosynthesis, transport and catabolism].	ref|XP_002892871.1| ATPDR12/PDR12 [Arabidopsis lyrata subsp. lyrata] gb|EFH69130.1| ATPDR12/PDR12 [Arabidopsis lyrata subsp. lyrata]	gnl|CDD|219810 pfam08370, PDR_assoc, Plant PDR ABC transporter associated. This domain is found on the C-terminus of ABC-2 type transporter domains (pfam01061). It seems to be associated with the plant pleiotropic drug resistance (PDR) protein family of ABC transporters. Like in yeast, plant PDR ABC transporters may also play a role in the transport of antifungal agents (pfam06422). The PDR famil…	sp|Q9M9E1|AB40G_ARATH ABC transporter G family member 40 OS=Arabidopsis thaliana GN=ABCG40 PE=1 SV=1	tr|D7KDG8|D7KDG8_ARALL ATPDR12/PDR12 OS=Arabidopsis lyrata subsp. lyrata GN=ARALYDRAFT_471753 PE=4 SV=1	GO:0016020,membrane;GO:0009607,response to biotic stimulus;GO:0016887,ATPase activity;GO:0009751,response to salicylic acid stimulus;GO:0080168,abscisic acid transport;GO:0015692,lead ion transport;GO:0006855,drug transmembrane transport;GO:0005524,ATP binding;GO:0010193,response to ozone;GO:0009723,response to ethylene stimulus;GO:0016021,integral to membrane;GO:0005886,plasma membrane;GO:000975…	-
comp1471_c0_seq1	323	-	gnl|CDD|213180 cd03213, ABCG_EPDR, Eye pigment and drug resistance transporter subfamily G of the ATP-binding cassette superfamily. ABCG transporters are involved in eye pigment (EP) precursor transport, regulation of lipid-trafficking mechanisms, and pleiotropic drug resistance (DR). DR is a well-described phenomenon occurring in fungi and shares several similarities with processes in bacteria a…	-	gnl|CDD|228012 KOG0061, KOG0061, KOG0061, Transporter, ABC superfamily (Breast cancer resistance protein) [Secondary metabolites biosynthesis, transport and catabolism].	ref|XP_004251157.1| PREDICTED: ABC transporter G family member 3-like [Solanum lycopersicum]	-	sp|Q9ZUU9|AB3G_ARATH ABC transporter G family member 3 OS=Arabidopsis thaliana GN=ABCG3 PE=1 SV=2	tr|K4DAC7|K4DAC7_SOLLC Uncharacterized protein OS=Solanum lycopersicum GN=Solyc11g069710.1 PE=4 SV=1	GO:0016020,membrane;GO:0016887,ATPase activity;GO:0005524,ATP binding;GO:0016021,integral to membrane;GO:0005886,plasma membrane;GO:0006810,transport;GO:0006200,ATP catabolic process	-
comp155913_c0_seq1	201	-	-	-	-	ref|XP_004246010.1| PREDICTED: ABC transporter G family member 14-like [Solanum lycopersicum]	-	sp|Q9C6W5|AB14G_ARATH ABC transporter G family member 14 OS=Arabidopsis thaliana GN=ABCG14 PE=2 SV=1	tr|M0ZP96|M0ZP96_SOLTU Uncharacterized protein OS=Solanum tuberosum GN=PGSC0003DMG400001967 PE=3 SV=1	GO:0016887,ATPase activity;GO:0005524,ATP binding;GO:0016021,integral to membrane;GO:0006810,transport;GO:0006200,ATP catabolic process	-
comp160347_c0_seq1	223	-	-	-	-	gb|EMJ09636.1| hypothetical protein PRUPE_ppa002298mg [Prunus persica]	-	sp|Q8RXN0|AB11G_ARATH ABC transporter G family member 11 OS=Arabidopsis thaliana GN=ABCG11 PE=1 SV=1	tr|M5W8H0|M5W8H0_PRUPE Uncharacterized protein OS=Prunus persica GN=PRUPE_ppa002298mg PE=4 SV=1	GO:0009897,external side of plasma membrane;GO:0016887,ATPase activity;GO:0009611,response to wounding;GO:0009737,response to abscisic acid stimulus;GO:0015245,fatty acid transporter activity;GO:0005524,ATP binding;GO:0080051,cutin transport;GO:0009651,response to salt stress;GO:0016021,integral to membrane;GO:0006200,ATP catabolic process	-
comp16379_c0_seq1	494	ABC transporter G family member 15-like	gnl|CDD|213199 cd03232, ABCG_PDR_domain2, Second domain of the pleiotropic drug resistance-like (PDR) subfamily G of ATP-binding cassette transporters. The pleiotropic drug resistance (PDR) is a well-described phenomenon occurring in fungi and shares several similarities with processes in bacteria and higher eukaryotes. This PDR subfamily represents domain I of its (ABC-IM)2 organization. ABC tra…	gnl|CDD|224041 COG1116, TauB, ABC-type nitrate/sulfonate/bicarbonate transport system, ATPase component [Inorganic ion transport and metabolism].	gnl|CDD|228012 KOG0061, KOG0061, KOG0061, Transporter, ABC superfamily (Breast cancer resistance protein) [Secondary metabolites biosynthesis, transport and catabolism].	ref|XP_003635454.1| PREDICTED: ABC transporter G family member 15-like, partial [Vitis vinifera]	-	sp|Q9C8K2|AB12G_ARATH ABC transporter G family member 12 OS=Arabidopsis thaliana GN=ABCG12 PE=1 SV=1	tr|M1BEC9|M1BEC9_SOLTU Uncharacterized protein OS=Solanum tuberosum GN=PGSC0003DMG400016797 PE=3 SV=1	GO:0010025,wax biosynthetic process;GO:0016887,ATPase activity;GO:0009737,response to abscisic acid stimulus;GO:0005524,ATP binding;GO:0006869,lipid transport;GO:0009651,response to salt stress;GO:0016021,integral to membrane;GO:0005886,plasma membrane;GO:0006200,ATP catabolic process	-
comp1711_c1_seq1	465	-	gnl|CDD|213201 cd03234, ABCG_White, White pigment protein homolog of ABCG transporter subfamily. The White subfamily represents ABC transporters homologous to the Drosophila white gene, which acts as a dimeric importer for eye pigment precursors. The eye pigmentation of Drosophila is developed from the synthesis and deposition in the cells of red pigments, which are synthesized from guanine, and …	gnl|CDD|224054 COG1131, CcmA, ABC-type multidrug transport system, ATPase component [Defense mechanisms].	gnl|CDD|228012 KOG0061, KOG0061, KOG0061, Transporter, ABC superfamily (Breast cancer resistance protein) [Secondary metabolites biosynthesis, transport and catabolism].	ref|XP_004243821.1| PREDICTED: ABC transporter G family member 10-like [Solanum lycopersicum]	gnl|CDD|215650 pfam00005, ABC_tran, ABC transporter. ABC transporters for a large family of proteins responsible for translocation of a variety of compounds across biological membranes. ABC transporters are the largest family of proteins in many completely sequenced bacteria. ABC transporters are composed of two copies of this domain and two copies of a transmembrane domain pfam00664. These four …	sp|Q9MAH4|AB10G_ARATH ABC transporter G family member 10 OS=Arabidopsis thaliana GN=ABCG10 PE=3 SV=1	tr|M1BTT8|M1BTT8_SOLTU Uncharacterized protein OS=Solanum tuberosum GN=PGSC0003DMG400020447 PE=3 SV=1	GO:0016887,ATPase activity;GO:0005524,ATP binding;GO:0016021,integral to membrane;GO:0006810,transport;GO:0006200,ATP catabolic process	-
comp17162_c0_seq1	321	-	gnl|CDD|215599 PLN03140, PLN03140, ABC transporter G family member; Provisional.	-	gnl|CDD|228016 KOG0065, KOG0065, KOG0065, Pleiotropic drug resistance proteins (PDR1-15), ABC superfamily [Secondary metabolites biosynthesis, transport and catabolism].	ref|XP_004305262.1| PREDICTED: ABC transporter G family member 36-like [Fragaria vesca subsp. vesca]	-	sp|Q7PC86|AB35G_ARATH ABC transporter G family member 35 OS=Arabidopsis thaliana GN=ABCG35 PE=2 SV=1	tr|M5WX55|M5WX55_PRUPE Uncharacterized protein OS=Prunus persica GN=PRUPE_ppa027044mg PE=4 SV=1	GO:0016887,ATPase activity;GO:0006855,drug transmembrane transport;GO:0005524,ATP binding;GO:0016021,integral to membrane;GO:0005886,plasma membrane;GO:0009507,chloroplast;GO:0006200,ATP catabolic process	-
comp17582_c0_seq1	1615	ABC transporter G family member 3-like	-	gnl|CDD|226359 COG3839, MalK, ABC-type sugar transport systems, ATPase components [Carbohydrate transport and metabolism].	gnl|CDD|228012 KOG0061, KOG0061, KOG0061, Transporter, ABC superfamily (Breast cancer resistance protein) [Secondary metabolites biosynthesis, transport and catabolism].	ref|XP_002273792.1| PREDICTED: ABC transporter G family member 3 [Vitis vinifera] emb|CBI17169.3| unnamed protein product [Vitis vinifera]	-	sp|Q9ZUU9|AB3G_ARATH ABC transporter G family member 3 OS=Arabidopsis thaliana GN=ABCG3 PE=1 SV=2	tr|D7SNE0|D7SNE0_VITVI Putative uncharacterized protein OS=Vitis vinifera GN=VIT_06s0061g00350 PE=4 SV=1	GO:0016020,membrane;GO:0016887,ATPase activity;GO:0005524,ATP binding;GO:0016021,integral to membrane;GO:0005886,plasma membrane;GO:0006810,transport;GO:0006200,ATP catabolic process	-
comp176934_c0_seq1	292	abc transporter family protein	gnl|CDD|233207 TIGR00955, 3a01204, The Eye Pigment Precursor Transporter (EPP) Family protein. [Transport and binding proteins, Other].	gnl|CDD|226620 COG4136, COG4136, ABC-type uncharacterized transport system, ATPase component [General function prediction only].	gnl|CDD|228012 KOG0061, KOG0061, KOG0061, Transporter, ABC superfamily (Breast cancer resistance protein) [Secondary metabolites biosynthesis, transport and catabolism].	ref|XP_002878016.1| abc transporter family protein [Arabidopsis lyrata subsp. lyrata] gb|EFH54275.1| abc transporter family protein [Arabidopsis lyrata subsp. lyrata]	-	sp|Q9M2V7|AB16G_ARATH ABC transporter G family member 16 OS=Arabidopsis thaliana GN=ABCG16 PE=2 SV=2	tr|D7LV08|D7LV08_ARALL Abc transporter family protein OS=Arabidopsis lyrata subsp. lyrata GN=ARALYDRAFT_906925 PE=3 SV=1	GO:0016020,membrane;GO:0016887,ATPase activity;GO:0005524,ATP binding;GO:0016021,integral to membrane;GO:0006810,transport;GO:0006200,ATP catabolic process	-
comp179088_c0_seq1	226	ABC transporter G family member 39-like	-	-	-	ref|XP_003554421.1| PREDICTED: ABC transporter G family member 39-like [Glycine max]	-	sp|Q7PC84|AB39G_ARATH ABC transporter G family member 39 OS=Arabidopsis thaliana GN=ABCG39 PE=3 SV=1	tr|K7MZ73|K7MZ73_SOYBN Uncharacterized protein OS=Glycine max PE=4 SV=1	GO:0016887,ATPase activity;GO:0006855,drug transmembrane transport;GO:0005524,ATP binding;GO:0000302,response to reactive oxygen species;GO:0016021,integral to membrane;GO:0005886,plasma membrane;GO:0006200,ATP catabolic process	-
comp179238_c0_seq1	264	hypothetical protein	gnl|CDD|215599 PLN03140, PLN03140, ABC transporter G family member; Provisional.	-	-	ref|XP_002301544.1| predicted protein [Populus trichocarpa] gb|EEE80817.1| predicted protein [Populus trichocarpa]	-	sp|Q7PC83|AB41G_ARATH ABC transporter G family member 41 OS=Arabidopsis thaliana GN=ABCG41 PE=2 SV=1	tr|B9GSZ4|B9GSZ4_POPTR Predicted protein OS=Populus trichocarpa GN=POPTRDRAFT_755711 PE=4 SV=1	GO:0016020,membrane;GO:0016887,ATPase activity;GO:0005524,ATP binding;GO:0016021,integral to membrane;GO:0006810,transport;GO:0006200,ATP catabolic process	-
comp183432_c0_seq1	325	-	-	-	-	gb|EOY08568.1| White-brown-complex ABC transporter family isoform 3 [Theobroma cacao]	-	sp|Q93YS4|AB22G_ARATH ABC transporter G family member 22 OS=Arabidopsis thaliana GN=ABCG22 PE=1 SV=1	tr|B9SDN1|B9SDN1_RICCO ATP-binding cassette transporter, putative OS=Ricinus communis GN=RCOM_0422670 PE=3 SV=1	GO:0016020,membrane;GO:0010148,transpiration;GO:0016887,ATPase activity;GO:0015412,molybdate transmembrane-transporting ATPase activity;GO:0009414,response to water deprivation;GO:0005524,ATP binding;GO:0016021,integral to membrane;GO:0005886,plasma membrane;GO:0006200,ATP catabolic process	-
comp18355_c0_seq1	635	-	gnl|CDD|215599 PLN03140, PLN03140, ABC transporter G family member; Provisional.	-	-	emb|CAN76828.1| hypothetical protein VITISV_002024 [Vitis vinifera]	-	sp|O81016|AB32G_ARATH ABC transporter G family member 32 OS=Arabidopsis thaliana GN=ABCG32 PE=1 SV=1	tr|A5BFK6|A5BFK6_VITVI Putative uncharacterized protein OS=Vitis vinifera GN=VITISV_002024 PE=2 SV=1	GO:0016020,membrane;GO:0016887,ATPase activity;GO:0006855,drug transmembrane transport;GO:0042335,cuticle development;GO:0005524,ATP binding;GO:0016021,integral to membrane;GO:0005886,plasma membrane;GO:0006200,ATP catabolic process	-
comp196223_c0_seq1	232	ABC transporter G family member 11-like	-	-	-	ref|XP_002262619.1| PREDICTED: ABC transporter G family member 11 [Vitis vinifera] emb|CBI26391.3| unnamed protein product [Vitis vinifera]	-	sp|Q8RXN0|AB11G_ARATH ABC transporter G family member 11 OS=Arabidopsis thaliana GN=ABCG11 PE=1 SV=1	tr|D7T7C0|D7T7C0_VITVI Putative uncharacterized protein OS=Vitis vinifera GN=VIT_16s0039g00010 PE=2 SV=1	GO:0016020,membrane;GO:0009897,external side of plasma membrane;GO:0016887,ATPase activity;GO:0009611,response to wounding;GO:0009737,response to abscisic acid stimulus;GO:0015245,fatty acid transporter activity;GO:0005524,ATP binding;GO:0080051,cutin transport;GO:0009651,response to salt stress;GO:0016021,integral to membrane;GO:0006200,ATP catabolic process	-
comp197332_c0_seq1	233	ABC transporter G family member 14-like	gnl|CDD|215634 PLN03211, PLN03211, ABC transporter G-25; Provisional.	-	-	ref|XP_003548769.1| PREDICTED: ABC transporter G family member 14-like [Glycine max]	-	sp|Q9C6W5|AB14G_ARATH ABC transporter G family member 14 OS=Arabidopsis thaliana GN=ABCG14 PE=2 SV=1	tr|I1MMS1|I1MMS1_SOYBN Uncharacterized protein OS=Glycine max PE=3 SV=1	GO:0016020,membrane;GO:0016887,ATPase activity;GO:0005524,ATP binding;GO:0016021,integral to membrane;GO:0006810,transport;GO:0006200,ATP catabolic process	-
comp20286_c0_seq1	498	ABC transporter G family member 11-like	-	-	-	ref|XP_002262619.1| PREDICTED: ABC transporter G family member 11 [Vitis vinifera] emb|CBI26391.3| unnamed protein product [Vitis vinifera]	-	sp|Q8RXN0|AB11G_ARATH ABC transporter G family member 11 OS=Arabidopsis thaliana GN=ABCG11 PE=1 SV=1	tr|D7T7C0|D7T7C0_VITVI Putative uncharacterized protein OS=Vitis vinifera GN=VIT_16s0039g00010 PE=2 SV=1	GO:0016020,membrane;GO:0009897,external side of plasma membrane;GO:0016887,ATPase activity;GO:0009611,response to wounding;GO:0009737,response to abscisic acid stimulus;GO:0015245,fatty acid transporter activity;GO:0005524,ATP binding;GO:0080051,cutin transport;GO:0009651,response to salt stress;GO:0016021,integral to membrane;GO:0006200,ATP catabolic process	-
comp20600_c0_seq1	201	-	gnl|CDD|213180 cd03213, ABCG_EPDR, Eye pigment and drug resistance transporter subfamily G of the ATP-binding cassette superfamily. ABCG transporters are involved in eye pigment (EP) precursor transport, regulation of lipid-trafficking mechanisms, and pleiotropic drug resistance (DR). DR is a well-described phenomenon occurring in fungi and shares several similarities with processes in bacteria a…	gnl|CDD|224054 COG1131, CcmA, ABC-type multidrug transport system, ATPase component [Defense mechanisms].	gnl|CDD|228012 KOG0061, KOG0061, KOG0061, Transporter, ABC superfamily (Breast cancer resistance protein) [Secondary metabolites biosynthesis, transport and catabolism].	ref|XP_004239760.1| PREDICTED: ABC transporter G family member 1-like [Solanum lycopersicum]	-	sp|Q9LFG8|AB20G_ARATH ABC transporter G family member 20 OS=Arabidopsis thaliana GN=ABCG20 PE=2 SV=1	tr|M1C5V2|M1C5V2_SOLTU Uncharacterized protein OS=Solanum tuberosum GN=PGSC0003DMG400023506 PE=3 SV=1	GO:0016887,ATPase activity;GO:0005524,ATP binding;GO:0016021,integral to membrane;GO:0006810,transport;GO:0006200,ATP catabolic process	-
comp21414_c0_seq1	663	-	-	-	gnl|CDD|228012 KOG0061, KOG0061, KOG0061, Transporter, ABC superfamily (Breast cancer resistance protein) [Secondary metabolites biosynthesis, transport and catabolism].	gb|AAS76671.1| WBC1 ABC transporter [Nicotiana tabacum]	-	sp|Q9LFG8|AB20G_ARATH ABC transporter G family member 20 OS=Arabidopsis thaliana GN=ABCG20 PE=2 SV=1	tr|Q5MY56|Q5MY56_TOBAC WBC1 ABC transporter (Fragment) OS=Nicotiana tabacum GN=NtWBC1 PE=2 SV=1	GO:0016020,membrane;GO:0016887,ATPase activity;GO:0005524,ATP binding;GO:0016021,integral to membrane;GO:0006810,transport;GO:0006200,ATP catabolic process	-
comp233142_c0_seq1	270	-	-	-	-	ref|XP_004303381.1| PREDICTED: ABC transporter G family member 22-like [Fragaria vesca subsp. vesca]	-	sp|Q93YS4|AB22G_ARATH ABC transporter G family member 22 OS=Arabidopsis thaliana GN=ABCG22 PE=1 SV=1	tr|B9IIG9|B9IIG9_POPTR White-brown-complex ABC transporter family OS=Populus trichocarpa GN=POPTRDRAFT_825159 PE=2 SV=1	GO:0010148,transpiration;GO:0016887,ATPase activity;GO:0009414,response to water deprivation;GO:0005524,ATP binding;GO:0016021,integral to membrane;GO:0005886,plasma membrane;GO:0006200,ATP catabolic process	-
comp25123_c0_seq1	233	-	-	-	-	emb|CBI35723.3| unnamed protein product [Vitis vinifera]	-	sp|Q8RXN0|AB11G_ARATH ABC transporter G family member 11 OS=Arabidopsis thaliana GN=ABCG11 PE=1 SV=1	tr|D7TYZ7|D7TYZ7_VITVI Putative uncharacterized protein OS=Vitis vinifera GN=VIT_00s0989g00010 PE=3 SV=1	GO:0016020,membrane;GO:0009897,external side of plasma membrane;GO:0016887,ATPase activity;GO:0009611,response to wounding;GO:0009737,response to abscisic acid stimulus;GO:0015245,fatty acid transporter activity;GO:0005524,ATP binding;GO:0080051,cutin transport;GO:0009651,response to salt stress;GO:0016021,integral to membrane;GO:0006200,ATP catabolic process	-
comp25123_c1_seq1	661	-	-	-	-	emb|CBI18824.3| unnamed protein product [Vitis vinifera]	-	sp|Q8RWI9|AB15G_ARATH ABC transporter G family member 15 OS=Arabidopsis thaliana GN=ABCG15 PE=2 SV=2	tr|F6GZF3|F6GZF3_VITVI Putative uncharacterized protein (Fragment) OS=Vitis vinifera GN=VIT_00s0822g00010 PE=4 SV=1	GO:0016020,membrane;GO:0016887,ATPase activity;GO:0080167,response to karrikin;GO:0005524,ATP binding;GO:0016021,integral to membrane;GO:0006810,transport;GO:0006200,ATP catabolic process	-
comp25631_c0_seq1	576	ABC transporter G family member 10-like	gnl|CDD|233207 TIGR00955, 3a01204, The Eye Pigment Precursor Transporter (EPP) Family protein. [Transport and binding proteins, Other].	-	gnl|CDD|228012 KOG0061, KOG0061, KOG0061, Transporter, ABC superfamily (Breast cancer resistance protein) [Secondary metabolites biosynthesis, transport and catabolism].	ref|XP_002276422.1| PREDICTED: ABC transporter G family member 10 [Vitis vinifera]	-	sp|Q9MAH4|AB10G_ARATH ABC transporter G family member 10 OS=Arabidopsis thaliana GN=ABCG10 PE=3 SV=1	tr|A5B0P5|A5B0P5_VITVI Putative uncharacterized protein OS=Vitis vinifera GN=VITISV_020682 PE=3 SV=1	GO:0016020,membrane;GO:0016887,ATPase activity;GO:0005524,ATP binding;GO:0016021,integral to membrane;GO:0006810,transport;GO:0006200,ATP catabolic process	-
comp2595_c0_seq1	356	hypothetical protein	gnl|CDD|215599 PLN03140, PLN03140, ABC transporter G family member; Provisional.	-	gnl|CDD|228016 KOG0065, KOG0065, KOG0065, Pleiotropic drug resistance proteins (PDR1-15), ABC superfamily [Secondary metabolites biosynthesis, transport and catabolism].	ref|XP_002870253.1| hypothetical protein ARALYDRAFT_355259 [Arabidopsis lyrata subsp. lyrata] gb|EFH46512.1| hypothetical protein ARALYDRAFT_355259 [Arabidopsis lyrata subsp. lyrata]	-	sp|Q7PC81|AB43G_ARATH ABC transporter G family member 43 OS=Arabidopsis thaliana GN=ABCG43 PE=3 SV=1	tr|D7MAK9|D7MAK9_ARALL Putative uncharacterized protein OS=Arabidopsis lyrata subsp. lyrata GN=ARALYDRAFT_355259 PE=4 SV=1	GO:0016020,membrane;GO:0016887,ATPase activity;GO:0005524,ATP binding;GO:0016021,integral to membrane;GO:0006810,transport;GO:0006200,ATP catabolic process	-
comp26096_c0_seq1	1393	pleiotropic drug resistance protein 1-like	gnl|CDD|215599 PLN03140, PLN03140, ABC transporter G family member; Provisional.	-	gnl|CDD|228016 KOG0065, KOG0065, KOG0065, Pleiotropic drug resistance proteins (PDR1-15), ABC superfamily [Secondary metabolites biosynthesis, transport and catabolism].	ref|XP_003632802.1| PREDICTED: pleiotropic drug resistance protein 1-like [Vitis vinifera]	gnl|CDD|216273 pfam01061, ABC2_membrane, ABC-2 type transporter.	sp|Q9M9E1|AB40G_ARATH ABC transporter G family member 40 OS=Arabidopsis thaliana GN=ABCG40 PE=1 SV=1	tr|F6HX68|F6HX68_VITVI Putative uncharacterized protein OS=Vitis vinifera GN=VIT_09s0002g05590 PE=4 SV=1	GO:0009607,response to biotic stimulus;GO:0016887,ATPase activity;GO:0009751,response to salicylic acid stimulus;GO:0080168,abscisic acid transport;GO:0015692,lead ion transport;GO:0006855,drug transmembrane transport;GO:0005524,ATP binding;GO:0010193,response to ozone;GO:0009723,response to ethylene stimulus;GO:0016021,integral to membrane;GO:0005886,plasma membrane;GO:0009753,response to jasmon…	-
comp265750_c0_seq1	473	-	gnl|CDD|213201 cd03234, ABCG_White, White pigment protein homolog of ABCG transporter subfamily. The White subfamily represents ABC transporters homologous to the Drosophila white gene, which acts as a dimeric importer for eye pigment precursors. The eye pigmentation of Drosophila is developed from the synthesis and deposition in the cells of red pigments, which are synthesized from guanine, and …	gnl|CDD|224054 COG1131, CcmA, ABC-type multidrug transport system, ATPase component [Defense mechanisms].	gnl|CDD|228012 KOG0061, KOG0061, KOG0061, Transporter, ABC superfamily (Breast cancer resistance protein) [Secondary metabolites biosynthesis, transport and catabolism].	ref|XP_004250920.1| PREDICTED: ABC transporter G family member 15-like [Solanum lycopersicum]	-	sp|Q8RWI9|AB15G_ARATH ABC transporter G family member 15 OS=Arabidopsis thaliana GN=ABCG15 PE=2 SV=2	tr|M1CXW7|M1CXW7_SOLTU Uncharacterized protein OS=Solanum tuberosum GN=PGSC0003DMG400029989 PE=3 SV=1	GO:0016887,ATPase activity;GO:0080167,response to karrikin;GO:0005524,ATP binding;GO:0016021,integral to membrane;GO:0006810,transport;GO:0006200,ATP catabolic process	-
comp266032_c0_seq1	343	ABC transporter G family member 8-like	gnl|CDD|213180 cd03213, ABCG_EPDR, Eye pigment and drug resistance transporter subfamily G of the ATP-binding cassette superfamily. ABCG transporters are involved in eye pigment (EP) precursor transport, regulation of lipid-trafficking mechanisms, and pleiotropic drug resistance (DR). DR is a well-described phenomenon occurring in fungi and shares several similarities with processes in bacteria a…	gnl|CDD|224054 COG1131, CcmA, ABC-type multidrug transport system, ATPase component [Defense mechanisms].	gnl|CDD|228012 KOG0061, KOG0061, KOG0061, Transporter, ABC superfamily (Breast cancer resistance protein) [Secondary metabolites biosynthesis, transport and catabolism].	ref|XP_002276766.1| PREDICTED: ABC transporter G family member 8-like [Vitis vinifera]	-	sp|Q9SW08|AB4G_ARATH ABC transporter G family member 4 OS=Arabidopsis thaliana GN=ABCG4 PE=3 SV=1	tr|F6H6M1|F6H6M1_VITVI Putative uncharacterized protein OS=Vitis vinifera GN=VIT_16s0050g01620 PE=2 SV=1	GO:0016020,membrane;GO:0016887,ATPase activity;GO:0005524,ATP binding;GO:0016021,integral to membrane;GO:0006810,transport;GO:0006200,ATP catabolic process	-
comp26763_c0_seq1	264	-	-	-	-	gb|EMJ05836.1| hypothetical protein PRUPE_ppa001882mg [Prunus persica]	-	sp|Q9FT51|AB27G_ARATH ABC transporter G family member 27 OS=Arabidopsis thaliana GN=ABCG27 PE=2 SV=1	tr|M5VXL3|M5VXL3_PRUPE Uncharacterized protein OS=Prunus persica GN=PRUPE_ppa001882mg PE=4 SV=1	GO:0016887,ATPase activity;GO:0005524,ATP binding;GO:0016021,integral to membrane;GO:0006810,transport;GO:0006200,ATP catabolic process	-
comp26763_c1_seq1	644	ABC transporter G family member 22-like	gnl|CDD|215634 PLN03211, PLN03211, ABC transporter G-25; Provisional.	-	-	ref|XP_003521505.1| PREDICTED: ABC transporter G family member 22-like [Glycine max]	-	sp|Q93YS4|AB22G_ARATH ABC transporter G family member 22 OS=Arabidopsis thaliana GN=ABCG22 PE=1 SV=1	tr|I1JQC2|I1JQC2_SOYBN Uncharacterized protein OS=Glycine max PE=3 SV=1	GO:0016020,membrane;GO:0010148,transpiration;GO:0016887,ATPase activity;GO:0009414,response to water deprivation;GO:0005524,ATP binding;GO:0016021,integral to membrane;GO:0005886,plasma membrane;GO:0006200,ATP catabolic process	-
comp27052_c0_seq1	382	-	gnl|CDD|215599 PLN03140, PLN03140, ABC transporter G family member; Provisional.	-	-	emb|CBI36063.3| unnamed protein product [Vitis vinifera]	-	sp|Q94A18|AB29G_ARATH ABC transporter G family member 29 OS=Arabidopsis thaliana GN=ABCG29 PE=2 SV=2	tr|D7U0B7|D7U0B7_VITVI Putative uncharacterized protein OS=Vitis vinifera GN=VIT_09s0002g03570 PE=4 SV=1	GO:0016020,membrane;GO:0016887,ATPase activity;GO:0006855,drug transmembrane transport;GO:0005524,ATP binding;GO:1901140,p-coumaryl alcohol transport;GO:1901141,regulation of lignin biosynthetic process;GO:0016021,integral to membrane;GO:0005886,plasma membrane;GO:0006200,ATP catabolic process	-
comp28896_c0_seq1	1529	ABC transporter G family member 14-like	gnl|CDD|215634 PLN03211, PLN03211, ABC transporter G-25; Provisional.	gnl|CDD|224059 COG1136, SalX, ABC-type antimicrobial peptide transport system, ATPase component [Defense mechanisms].	gnl|CDD|228012 KOG0061, KOG0061, KOG0061, Transporter, ABC superfamily (Breast cancer resistance protein) [Secondary metabolites biosynthesis, transport and catabolism].	ref|XP_002270533.2| PREDICTED: ABC transporter G family member 14-like [Vitis vinifera] emb|CBI29188.3| unnamed protein product [Vitis vinifera]	-	sp|Q9C6W5|AB14G_ARATH ABC transporter G family member 14 OS=Arabidopsis thaliana GN=ABCG14 PE=2 SV=1	tr|D7TFB5|D7TFB5_VITVI Putative uncharacterized protein OS=Vitis vinifera GN=VIT_02s0087g00840 PE=2 SV=1	GO:0016020,membrane;GO:0016887,ATPase activity;GO:0005524,ATP binding;GO:0016021,integral to membrane;GO:0006810,transport;GO:0006200,ATP catabolic process	-
comp30352_c0_seq1	1731	-	-	gnl|CDD|224054 COG1131, CcmA, ABC-type multidrug transport system, ATPase component [Defense mechanisms].	gnl|CDD|228012 KOG0061, KOG0061, KOG0061, Transporter, ABC superfamily (Breast cancer resistance protein) [Secondary metabolites biosynthesis, transport and catabolism].	gb|AAP80385.1| ABC transporter [Gossypium hirsutum]	-	sp|Q8RXN0|AB11G_ARATH ABC transporter G family member 11 OS=Arabidopsis thaliana GN=ABCG11 PE=1 SV=1	tr|Q6X4V5|Q6X4V5_GOSHI ABC transporter OS=Gossypium hirsutum GN=WBC1 PE=2 SV=1	GO:0016020,membrane;GO:0009897,external side of plasma membrane;GO:0016887,ATPase activity;GO:0009611,response to wounding;GO:0009737,response to abscisic acid stimulus;GO:0015245,fatty acid transporter activity;GO:0005524,ATP binding;GO:0080051,cutin transport;GO:0009651,response to salt stress;GO:0016021,integral to membrane;GO:0006200,ATP catabolic process	-
comp30396_c0_seq1	921	-	gnl|CDD|215599 PLN03140, PLN03140, ABC transporter G family member; Provisional.	-	gnl|CDD|228016 KOG0065, KOG0065, KOG0065, Pleiotropic drug resistance proteins (PDR1-15), ABC superfamily [Secondary metabolites biosynthesis, transport and catabolism].	gb|AAK91463.1| AT3g16340/MYA6_15 [Arabidopsis thaliana]	gnl|CDD|216273 pfam01061, ABC2_membrane, ABC-2 type transporter.	sp|Q94A18|AB29G_ARATH ABC transporter G family member 29 OS=Arabidopsis thaliana GN=ABCG29 PE=2 SV=2	tr|M5WVV9|M5WVV9_PRUPE Uncharacterized protein OS=Prunus persica GN=PRUPE_ppa026987mg PE=4 SV=1	GO:0016887,ATPase activity;GO:0006855,drug transmembrane transport;GO:0005524,ATP binding;GO:1901140,p-coumaryl alcohol transport;GO:1901141,regulation of lignin biosynthetic process;GO:0016021,integral to membrane;GO:0005886,plasma membrane;GO:0006200,ATP catabolic process	-
comp30426_c0_seq2	1005	hypothetical protein	gnl|CDD|215599 PLN03140, PLN03140, ABC transporter G family member; Provisional.	-	gnl|CDD|228016 KOG0065, KOG0065, KOG0065, Pleiotropic drug resistance proteins (PDR1-15), ABC superfamily [Secondary metabolites biosynthesis, transport and catabolism].	ref|XP_002297805.1| predicted protein [Populus trichocarpa] gb|EEE82610.1| predicted protein [Populus trichocarpa]	-	sp|Q9M9E1|AB40G_ARATH ABC transporter G family member 40 OS=Arabidopsis thaliana GN=ABCG40 PE=1 SV=1	tr|B9GMD4|B9GMD4_POPTR Predicted protein OS=Populus trichocarpa GN=POPTRDRAFT_708621 PE=4 SV=1	GO:0016020,membrane;GO:0009607,response to biotic stimulus;GO:0016887,ATPase activity;GO:0009751,response to salicylic acid stimulus;GO:0080168,abscisic acid transport;GO:0015692,lead ion transport;GO:0006855,drug transmembrane transport;GO:0005524,ATP binding;GO:0010193,response to ozone;GO:0009723,response to ethylene stimulus;GO:0016021,integral to membrane;GO:0005886,plasma membrane;GO:000975…	-
comp30836_c0_seq2	1060	ABC transporter G family member 25-like	gnl|CDD|215634 PLN03211, PLN03211, ABC transporter G-25; Provisional.	-	gnl|CDD|228012 KOG0061, KOG0061, KOG0061, Transporter, ABC superfamily (Breast cancer resistance protein) [Secondary metabolites biosynthesis, transport and catabolism].	ref|XP_002268373.1| PREDICTED: ABC transporter G family member 25-like [Vitis vinifera]	gnl|CDD|216273 pfam01061, ABC2_membrane, ABC-2 type transporter.	sp|Q84TH5|AB25G_ARATH ABC transporter G family member 25 OS=Arabidopsis thaliana GN=ABCG25 PE=2 SV=1	tr|K4D6S2|K4D6S2_SOLLC Uncharacterized protein OS=Solanum lycopersicum GN=Solyc11g018680.1 PE=4 SV=1	GO:0016020,membrane;GO:0009737,response to abscisic acid stimulus;GO:0080168,abscisic acid transport;GO:0005524,ATP binding;GO:0016021,integral to membrane;GO:0005886,plasma membrane;GO:0042626,ATPase activity, coupled to transmembrane movement of substances	-
comp311635_c0_seq1	237	-	gnl|CDD|233207 TIGR00955, 3a01204, The Eye Pigment Precursor Transporter (EPP) Family protein. [Transport and binding proteins, Other].	-	gnl|CDD|228012 KOG0061, KOG0061, KOG0061, Transporter, ABC superfamily (Breast cancer resistance protein) [Secondary metabolites biosynthesis, transport and catabolism].	ref|XP_004149819.1| PREDICTED: ABC transporter G family member 16-like [Cucumis sativus] ref|XP_004166147.1| PREDICTED: ABC transporter G family member 16-like [Cucumis sativus]	-	sp|Q9M2V7|AB16G_ARATH ABC transporter G family member 16 OS=Arabidopsis thaliana GN=ABCG16 PE=2 SV=2	tr|R0FS20|R0FS20_9BRAS Uncharacterized protein OS=Capsella rubella GN=CARUB_v10018456mg PE=4 SV=1	GO:0016887,ATPase activity;GO:0005524,ATP binding;GO:0016021,integral to membrane;GO:0006810,transport;GO:0006200,ATP catabolic process	-
comp32374_c0_seq1	751	ATP-binding cassette transporter, putative	gnl|CDD|213199 cd03232, ABCG_PDR_domain2, Second domain of the pleiotropic drug resistance-like (PDR) subfamily G of ATP-binding cassette transporters. The pleiotropic drug resistance (PDR) is a well-described phenomenon occurring in fungi and shares several similarities with processes in bacteria and higher eukaryotes. This PDR subfamily represents domain I of its (ABC-IM)2 organization. ABC tra…	gnl|CDD|224041 COG1116, TauB, ABC-type nitrate/sulfonate/bicarbonate transport system, ATPase component [Inorganic ion transport and metabolism].	gnl|CDD|228012 KOG0061, KOG0061, KOG0061, Transporter, ABC superfamily (Breast cancer resistance protein) [Secondary metabolites biosynthesis, transport and catabolism].	ref|XP_002531674.1| ATP-binding cassette transporter, putative [Ricinus communis] gb|EEF30718.1| ATP-binding cassette transporter, putative [Ricinus communis]	-	sp|Q8RXN0|AB11G_ARATH ABC transporter G family member 11 OS=Arabidopsis thaliana GN=ABCG11 PE=1 SV=1	tr|B9T0A5|B9T0A5_RICCO ATP-binding cassette transporter, putative OS=Ricinus communis GN=RCOM_0768320 PE=3 SV=1	GO:0016020,membrane;GO:0009897,external side of plasma membrane;GO:0016887,ATPase activity;GO:0009611,response to wounding;GO:0009737,response to abscisic acid stimulus;GO:0015245,fatty acid transporter activity;GO:0005524,ATP binding;GO:0015416,organic phosphonate transmembrane-transporting ATPase activity;GO:0080051,cutin transport;GO:0009651,response to salt stress;GO:0016021,integral to membr…	-
comp32374_c1_seq2	1669	-	gnl|CDD|233207 TIGR00955, 3a01204, The Eye Pigment Precursor Transporter (EPP) Family protein. [Transport and binding proteins, Other].	gnl|CDD|224054 COG1131, CcmA, ABC-type multidrug transport system, ATPase component [Defense mechanisms].	gnl|CDD|228012 KOG0061, KOG0061, KOG0061, Transporter, ABC superfamily (Breast cancer resistance protein) [Secondary metabolites biosynthesis, transport and catabolism].	emb|CBI25872.3| unnamed protein product [Vitis vinifera]	gnl|CDD|216273 pfam01061, ABC2_membrane, ABC-2 type transporter.	sp|Q8RXN0|AB11G_ARATH ABC transporter G family member 11 OS=Arabidopsis thaliana GN=ABCG11 PE=1 SV=1	tr|K4C1I4|K4C1I4_SOLLC Uncharacterized protein OS=Solanum lycopersicum GN=Solyc05g051530.2 PE=4 SV=1	GO:0016020,membrane;GO:0009897,external side of plasma membrane;GO:0016887,ATPase activity;GO:0009611,response to wounding;GO:0009737,response to abscisic acid stimulus;GO:0015245,fatty acid transporter activity;GO:0005524,ATP binding;GO:0080051,cutin transport;GO:0009651,response to salt stress;GO:0016021,integral to membrane;GO:0006200,ATP catabolic process	-
comp32738_c0_seq1	1765	-	gnl|CDD|233207 TIGR00955, 3a01204, The Eye Pigment Precursor Transporter (EPP) Family protein. [Transport and binding proteins, Other].	gnl|CDD|224054 COG1131, CcmA, ABC-type multidrug transport system, ATPase component [Defense mechanisms].	gnl|CDD|228012 KOG0061, KOG0061, KOG0061, Transporter, ABC superfamily (Breast cancer resistance protein) [Secondary metabolites biosynthesis, transport and catabolism].	ref|XP_004149819.1| PREDICTED: ABC transporter G family member 16-like [Cucumis sativus] ref|XP_004166147.1| PREDICTED: ABC transporter G family member 16-like [Cucumis sativus]	-	sp|O80946|AB1G_ARATH ABC transporter G family member 1 OS=Arabidopsis thaliana GN=ABCG1 PE=2 SV=1	tr|M5XNY0|M5XNY0_PRUPE Uncharacterized protein OS=Prunus persica GN=PRUPE_ppa001878mg PE=4 SV=1	GO:0016887,ATPase activity;GO:0009624,response to nematode;GO:0005524,ATP binding;GO:0016021,integral to membrane;GO:0005886,plasma membrane;GO:0006810,transport;GO:0006200,ATP catabolic process	-
comp33802_c0_seq1	626	ABC transporter G family member	gnl|CDD|233207 TIGR00955, 3a01204, The Eye Pigment Precursor Transporter (EPP) Family protein. [Transport and binding proteins, Other].	-	gnl|CDD|228012 KOG0061, KOG0061, KOG0061, Transporter, ABC superfamily (Breast cancer resistance protein) [Secondary metabolites biosynthesis, transport and catabolism].	ref|XP_003607359.1| ABC transporter G family member [Medicago truncatula] gb|AES89556.1| ABC transporter G family member [Medicago truncatula]	-	sp|Q8RWI9|AB15G_ARATH ABC transporter G family member 15 OS=Arabidopsis thaliana GN=ABCG15 PE=2 SV=2	tr|M1CXW7|M1CXW7_SOLTU Uncharacterized protein OS=Solanum tuberosum GN=PGSC0003DMG400029989 PE=3 SV=1	GO:0016887,ATPase activity;GO:0080167,response to karrikin;GO:0005524,ATP binding;GO:0016021,integral to membrane;GO:0006810,transport;GO:0006200,ATP catabolic process	-
comp33802_c1_seq1	220	-	gnl|CDD|215634 PLN03211, PLN03211, ABC transporter G-25; Provisional.	gnl|CDD|224054 COG1131, CcmA, ABC-type multidrug transport system, ATPase component [Defense mechanisms].	gnl|CDD|228012 KOG0061, KOG0061, KOG0061, Transporter, ABC superfamily (Breast cancer resistance protein) [Secondary metabolites biosynthesis, transport and catabolism].	gb|ACT99123.1| unknown [Lactuca sativa] gb|ACT99124.1| unknown [Lactuca sativa] gb|ACT99125.1| unknown [Lactuca sativa] gb|ACT99126.1| unknown [Lactuca sativa] gb|ACT99127.1| unknown [Lactuca sativa] gb|ACT99128.1| unknown [Lactuca sativa] gb|ACT99129.1| unknown [Lactuca sativa] gb|ACT99130.1| unknown [Lactuca sativa] gb|ACT99131.1| unknown [Lactuca sativa] gb|ACT99132.1| unknown [Lactuca sativa]…	-	sp|Q8RXN0|AB11G_ARATH ABC transporter G family member 11 OS=Arabidopsis thaliana GN=ABCG11 PE=1 SV=1	tr|C7F9Z2|C7F9Z2_9ASTR Putative uncharacterized protein (Fragment) OS=Lactuca serriola PE=3 SV=1	GO:0009897,external side of plasma membrane;GO:0016887,ATPase activity;GO:0009611,response to wounding;GO:0009737,response to abscisic acid stimulus;GO:0015245,fatty acid transporter activity;GO:0005524,ATP binding;GO:0080051,cutin transport;GO:0009651,response to salt stress;GO:0016021,integral to membrane;GO:0006200,ATP catabolic process	-
comp33802_c2_seq1	1001	-	-	-	-	ref|XP_004250920.1| PREDICTED: ABC transporter G family member 15-like [Solanum lycopersicum]	-	sp|Q8RWI9|AB15G_ARATH ABC transporter G family member 15 OS=Arabidopsis thaliana GN=ABCG15 PE=2 SV=2	tr|K4D9E8|K4D9E8_SOLLC Uncharacterized protein OS=Solanum lycopersicum GN=Solyc11g065350.1 PE=3 SV=1	GO:0016020,membrane;GO:0016887,ATPase activity;GO:0080167,response to karrikin;GO:0005524,ATP binding;GO:0016021,integral to membrane;GO:0006810,transport;GO:0006200,ATP catabolic process	-
comp338212_c0_seq1	211	white-brown-complex ABC transporter family	gnl|CDD|215634 PLN03211, PLN03211, ABC transporter G-25; Provisional.	-	gnl|CDD|228012 KOG0061, KOG0061, KOG0061, Transporter, ABC superfamily (Breast cancer resistance protein) [Secondary metabolites biosynthesis, transport and catabolism].	ref|XP_002300189.1| white-brown-complex ABC transporter family [Populus trichocarpa] gb|EEE84994.1| white-brown-complex ABC transporter family [Populus trichocarpa]	-	sp|Q8RXN0|AB11G_ARATH ABC transporter G family member 11 OS=Arabidopsis thaliana GN=ABCG11 PE=1 SV=1	tr|B9GGC0|B9GGC0_POPTR White-brown-complex ABC transporter family (Fragment) OS=Populus trichocarpa GN=POPTRDRAFT_174997 PE=3 SV=1	GO:0016020,membrane;GO:0009897,external side of plasma membrane;GO:0016887,ATPase activity;GO:0009611,response to wounding;GO:0009737,response to abscisic acid stimulus;GO:0015245,fatty acid transporter activity;GO:0005524,ATP binding;GO:0080051,cutin transport;GO:0009651,response to salt stress;GO:0016021,integral to membrane;GO:0006200,ATP catabolic process	-
comp34076_c0_seq1	349	-	-	-	-	emb|CAO94661.1| ATP Binding Cassette Transporter (CrWBC1) [Catharanthus roseus]	-	sp|Q9SIT6|AB5G_ARATH ABC transporter G family member 5 OS=Arabidopsis thaliana GN=ABCG5 PE=2 SV=1	tr|A7MAN9|A7MAN9_CATRO ATP Binding Cassette Transporter (CrWBC1) OS=Catharanthus roseus GN=WBC1 PE=2 SV=1	GO:0016887,ATPase activity;GO:0005524,ATP binding;GO:0016021,integral to membrane;GO:0006810,transport;GO:0042626,ATPase activity, coupled to transmembrane movement of substances;GO:0006200,ATP catabolic process	-
comp34076_c1_seq1	1740	white-brown-complex ABC transporter family	-	gnl|CDD|224054 COG1131, CcmA, ABC-type multidrug transport system, ATPase component [Defense mechanisms].	gnl|CDD|228012 KOG0061, KOG0061, KOG0061, Transporter, ABC superfamily (Breast cancer resistance protein) [Secondary metabolites biosynthesis, transport and catabolism].	ref|XP_002306254.1| white-brown-complex ABC transporter family [Populus trichocarpa] gb|EEE93250.1| white-brown-complex ABC transporter family [Populus trichocarpa]	gnl|CDD|216273 pfam01061, ABC2_membrane, ABC-2 type transporter.	sp|Q9SIT6|AB5G_ARATH ABC transporter G family member 5 OS=Arabidopsis thaliana GN=ABCG5 PE=2 SV=1	tr|B9H498|B9H498_POPTR White-brown-complex ABC transporter family OS=Populus trichocarpa GN=PtrWBC5-1 PE=3 SV=1	GO:0016020,membrane;GO:0016887,ATPase activity;GO:0005524,ATP binding;GO:0016021,integral to membrane;GO:0006810,transport;GO:0006200,ATP catabolic process	-
comp34935_c0_seq3	1825	-	gnl|CDD|233207 TIGR00955, 3a01204, The Eye Pigment Precursor Transporter (EPP) Family protein. [Transport and binding proteins, Other].	gnl|CDD|224054 COG1131, CcmA, ABC-type multidrug transport system, ATPase component [Defense mechanisms].	gnl|CDD|228012 KOG0061, KOG0061, KOG0061, Transporter, ABC superfamily (Breast cancer resistance protein) [Secondary metabolites biosynthesis, transport and catabolism].	ref|XP_004240248.1| PREDICTED: ABC transporter G family member 11-like [Solanum lycopersicum]	gnl|CDD|216273 pfam01061, ABC2_membrane, ABC-2 type transporter.	sp|Q8RXN0|AB11G_ARATH ABC transporter G family member 11 OS=Arabidopsis thaliana GN=ABCG11 PE=1 SV=1	tr|K4C1I4|K4C1I4_SOLLC Uncharacterized protein OS=Solanum lycopersicum GN=Solyc05g051530.2 PE=4 SV=1	GO:0016020,membrane;GO:0009897,external side of plasma membrane;GO:0016887,ATPase activity;GO:0009611,response to wounding;GO:0009737,response to abscisic acid stimulus;GO:0015245,fatty acid transporter activity;GO:0005524,ATP binding;GO:0080051,cutin transport;GO:0009651,response to salt stress;GO:0016021,integral to membrane;GO:0006200,ATP catabolic process	-
comp35113_c0_seq2	2251	white-brown-complex ABC transporter family	gnl|CDD|215634 PLN03211, PLN03211, ABC transporter G-25; Provisional.	gnl|CDD|224051 COG1126, GlnQ, ABC-type polar amino acid transport system, ATPase component [Amino acid transport and metabolism].	gnl|CDD|228012 KOG0061, KOG0061, KOG0061, Transporter, ABC superfamily (Breast cancer resistance protein) [Secondary metabolites biosynthesis, transport and catabolism].	ref|XP_002322764.1| white-brown-complex ABC transporter family [Populus trichocarpa] gb|EEF04525.1| white-brown-complex ABC transporter family [Populus trichocarpa]	gnl|CDD|216273 pfam01061, ABC2_membrane, ABC-2 type transporter.	sp|Q93YS4|AB22G_ARATH ABC transporter G family member 22 OS=Arabidopsis thaliana GN=ABCG22 PE=1 SV=1	tr|B9IIG9|B9IIG9_POPTR White-brown-complex ABC transporter family OS=Populus trichocarpa GN=POPTRDRAFT_825159 PE=2 SV=1	GO:0010148,transpiration;GO:0016887,ATPase activity;GO:0009414,response to water deprivation;GO:0005524,ATP binding;GO:0016021,integral to membrane;GO:0005886,plasma membrane;GO:0006200,ATP catabolic process	-
comp35232_c1_seq1	1196	ATP-binding cassette transporter, putative	gnl|CDD|215634 PLN03211, PLN03211, ABC transporter G-25; Provisional.	-	gnl|CDD|228012 KOG0061, KOG0061, KOG0061, Transporter, ABC superfamily (Breast cancer resistance protein) [Secondary metabolites biosynthesis, transport and catabolism].	ref|XP_002524381.1| ATP-binding cassette transporter, putative [Ricinus communis] gb|EEF37992.1| ATP-binding cassette transporter, putative [Ricinus communis]	-	sp|Q7XA72|AB21G_ARATH ABC transporter G family member 21 OS=Arabidopsis thaliana GN=ABCG21 PE=2 SV=2	tr|B9SEG2|B9SEG2_RICCO ATP-binding cassette transporter, putative OS=Ricinus communis GN=RCOM_0704130 PE=3 SV=1	GO:0016020,membrane;GO:0016887,ATPase activity;GO:0005524,ATP binding;GO:0015416,organic phosphonate transmembrane-transporting ATPase activity;GO:0016021,integral to membrane;GO:0006810,transport;GO:0006200,ATP catabolic process	-
comp35526_c0_seq6	1500	-	gnl|CDD|215599 PLN03140, PLN03140, ABC transporter G family member; Provisional.	-	gnl|CDD|228016 KOG0065, KOG0065, KOG0065, Pleiotropic drug resistance proteins (PDR1-15), ABC superfamily [Secondary metabolites biosynthesis, transport and catabolism].	gb|AEA86298.1| ABC transporter G family member [Solanum nigrum]	-	sp|Q94A18|AB29G_ARATH ABC transporter G family member 29 OS=Arabidopsis thaliana GN=ABCG29 PE=2 SV=2	tr|F4YBA1|F4YBA1_SOLNI ABC transporter G family member (Fragment) OS=Solanum nigrum GN=ABCG PE=2 SV=1	GO:0016020,membrane;GO:0016887,ATPase activity;GO:0006855,drug transmembrane transport;GO:0005524,ATP binding;GO:1901140,p-coumaryl alcohol transport;GO:1901141,regulation of lignin biosynthetic process;GO:0016021,integral to membrane;GO:0005886,plasma membrane;GO:0006200,ATP catabolic process	-
comp35808_c0_seq2	1227	-	-	-	gnl|CDD|228012 KOG0061, KOG0061, KOG0061, Transporter, ABC superfamily (Breast cancer resistance protein) [Secondary metabolites biosynthesis, transport and catabolism].	emb|CBI26926.3| unnamed protein product [Vitis vinifera]	gnl|CDD|216273 pfam01061, ABC2_membrane, ABC-2 type transporter.	sp|Q9ZU35|AB7G_ARATH ABC transporter G family member 7 OS=Arabidopsis thaliana GN=ABCG7 PE=2 SV=1	tr|D7T8V5|D7T8V5_VITVI Putative uncharacterized protein OS=Vitis vinifera GN=VIT_01s0011g04670 PE=3 SV=1	GO:0016020,membrane;GO:0009941,chloroplast envelope;GO:0016887,ATPase activity;GO:0005524,ATP binding;GO:0016021,integral to membrane;GO:0006810,transport;GO:0006200,ATP catabolic process	-
comp35808_c2_seq1	268	abc transporter family protein	gnl|CDD|233207 TIGR00955, 3a01204, The Eye Pigment Precursor Transporter (EPP) Family protein. [Transport and binding proteins, Other].	-	-	ref|XP_002876742.1| abc transporter family protein [Arabidopsis lyrata subsp. lyrata] gb|EFH53001.1| abc transporter family protein [Arabidopsis lyrata subsp. lyrata]	-	sp|Q9ZU35|AB7G_ARATH ABC transporter G family member 7 OS=Arabidopsis thaliana GN=ABCG7 PE=2 SV=1	tr|D7LLQ0|D7LLQ0_ARALL Abc transporter family protein OS=Arabidopsis lyrata subsp. lyrata GN=ARALYDRAFT_484044 PE=3 SV=1	GO:0016020,membrane;GO:0009941,chloroplast envelope;GO:0016887,ATPase activity;GO:0005524,ATP binding;GO:0016021,integral to membrane;GO:0006810,transport;GO:0006200,ATP catabolic process	-
comp391559_c0_seq1	244	Protein white, putative	gnl|CDD|215634 PLN03211, PLN03211, ABC transporter G-25; Provisional.	-	gnl|CDD|228012 KOG0061, KOG0061, KOG0061, Transporter, ABC superfamily (Breast cancer resistance protein) [Secondary metabolites biosynthesis, transport and catabolism].	ref|XP_002530934.1| Protein white, putative [Ricinus communis] gb|EEF31449.1| Protein white, putative [Ricinus communis]	-	sp|Q9FF46|AB28G_ARATH ABC transporter G family member 28 OS=Arabidopsis thaliana GN=ABCG28 PE=3 SV=1	tr|B9SY65|B9SY65_RICCO Protein white, putative OS=Ricinus communis GN=RCOM_0481380 PE=3 SV=1	GO:0016887,ATPase activity;GO:0008559,xenobiotic-transporting ATPase activity;GO:0005524,ATP binding;GO:0016021,integral to membrane;GO:0006810,transport;GO:0006200,ATP catabolic process	-
comp397273_c0_seq1	201	-	gnl|CDD|215599 PLN03140, PLN03140, ABC transporter G family member; Provisional.	-	-	gb|EOA39497.1| hypothetical protein CARUB_v10008103mg [Capsella rubella]	-	sp|Q9M9E1|AB40G_ARATH ABC transporter G family member 40 OS=Arabidopsis thaliana GN=ABCG40 PE=1 SV=1	tr|R0GUA3|R0GUA3_9BRAS Uncharacterized protein OS=Capsella rubella GN=CARUB_v10008103mg PE=4 SV=1	GO:0009607,response to biotic stimulus;GO:0016887,ATPase activity;GO:0009751,response to salicylic acid stimulus;GO:0080168,abscisic acid transport;GO:0015692,lead ion transport;GO:0006855,drug transmembrane transport;GO:0005524,ATP binding;GO:0010193,response to ozone;GO:0009723,response to ethylene stimulus;GO:0016021,integral to membrane;GO:0005886,plasma membrane;GO:0009753,response to jasmon…	-
comp437588_c0_seq1	243	-	gnl|CDD|215599 PLN03140, PLN03140, ABC transporter G family member; Provisional.	gnl|CDD|223487 COG0410, LivF, ABC-type branched-chain amino acid transport systems, ATPase component [Amino acid transport and metabolism].	gnl|CDD|228016 KOG0065, KOG0065, KOG0065, Pleiotropic drug resistance proteins (PDR1-15), ABC superfamily [Secondary metabolites biosynthesis, transport and catabolism].	emb|CAN76184.1| hypothetical protein VITISV_033076 [Vitis vinifera]	-	sp|Q94A18|AB29G_ARATH ABC transporter G family member 29 OS=Arabidopsis thaliana GN=ABCG29 PE=2 SV=2	tr|F6HYA5|F6HYA5_VITVI Putative uncharacterized protein OS=Vitis vinifera GN=VIT_09s0002g03560 PE=4 SV=1	GO:0016887,ATPase activity;GO:0006855,drug transmembrane transport;GO:0005524,ATP binding;GO:1901140,p-coumaryl alcohol transport;GO:1901141,regulation of lignin biosynthetic process;GO:0016021,integral to membrane;GO:0005886,plasma membrane;GO:0006200,ATP catabolic process	-
comp568648_c0_seq1	204	hypothetical protein	gnl|CDD|215599 PLN03140, PLN03140, ABC transporter G family member; Provisional.	-	-	ref|XP_002324959.1| predicted protein [Populus trichocarpa] gb|EEF03524.1| predicted protein [Populus trichocarpa]	-	sp|O81016|AB32G_ARATH ABC transporter G family member 32 OS=Arabidopsis thaliana GN=ABCG32 PE=1 SV=1	tr|B9ILH5|B9ILH5_POPTR Predicted protein OS=Populus trichocarpa GN=POPTRDRAFT_825829 PE=4 SV=1	GO:0016020,membrane;GO:0016887,ATPase activity;GO:0006855,drug transmembrane transport;GO:0042335,cuticle development;GO:0005524,ATP binding;GO:0016021,integral to membrane;GO:0005886,plasma membrane;GO:0006200,ATP catabolic process	-
comp7009_c0_seq1	317	-	gnl|CDD|215634 PLN03211, PLN03211, ABC transporter G-25; Provisional.	gnl|CDD|224054 COG1131, CcmA, ABC-type multidrug transport system, ATPase component [Defense mechanisms].	gnl|CDD|228012 KOG0061, KOG0061, KOG0061, Transporter, ABC superfamily (Breast cancer resistance protein) [Secondary metabolites biosynthesis, transport and catabolism].	emb|CAN77762.1| hypothetical protein VITISV_026760 [Vitis vinifera]	-	sp|Q84TH5|AB25G_ARATH ABC transporter G family member 25 OS=Arabidopsis thaliana GN=ABCG25 PE=2 SV=1	tr|A5CAP7|A5CAP7_VITVI Putative uncharacterized protein OS=Vitis vinifera GN=VITISV_026760 PE=4 SV=1	GO:0016887,ATPase activity;GO:0009737,response to abscisic acid stimulus;GO:0080168,abscisic acid transport;GO:0005524,ATP binding;GO:0016021,integral to membrane;GO:0005886,plasma membrane;GO:0042626,ATPase activity, coupled to transmembrane movement of substances;GO:0006200,ATP catabolic process	-
comp78740_c0_seq1	755	-	gnl|CDD|215634 PLN03211, PLN03211, ABC transporter G-25; Provisional.	-	gnl|CDD|228012 KOG0061, KOG0061, KOG0061, Transporter, ABC superfamily (Breast cancer resistance protein) [Secondary metabolites biosynthesis, transport and catabolism].	ref|XP_004303381.1| PREDICTED: ABC transporter G family member 22-like [Fragaria vesca subsp. vesca]	-	sp|Q93YS4|AB22G_ARATH ABC transporter G family member 22 OS=Arabidopsis thaliana GN=ABCG22 PE=1 SV=1	tr|B9IIG9|B9IIG9_POPTR White-brown-complex ABC transporter family OS=Populus trichocarpa GN=POPTRDRAFT_825159 PE=2 SV=1	GO:0010148,transpiration;GO:0016887,ATPase activity;GO:0009414,response to water deprivation;GO:0005524,ATP binding;GO:0016021,integral to membrane;GO:0005886,plasma membrane;GO:0006200,ATP catabolic process	-
comp83318_c0_seq1	468	-	-	-	-	ref|XP_004234202.1| PREDICTED: ABC transporter G family member 8-like [Solanum lycopersicum]	-	sp|Q9FLX5|AB8G_ARATH ABC transporter G family member 8 OS=Arabidopsis thaliana GN=ABCG8 PE=2 SV=1	tr|K4BEJ1|K4BEJ1_SOLLC Uncharacterized protein OS=Solanum lycopersicum GN=Solyc03g007690.1 PE=3 SV=1	GO:0016020,membrane;GO:0016887,ATPase activity;GO:0005524,ATP binding;GO:0016021,integral to membrane;GO:0006810,transport;GO:0006200,ATP catabolic process	-
comp86589_c0_seq1	867	ABC transporter G family member 8-like	gnl|CDD|233207 TIGR00955, 3a01204, The Eye Pigment Precursor Transporter (EPP) Family protein. [Transport and binding proteins, Other].	-	gnl|CDD|228012 KOG0061, KOG0061, KOG0061, Transporter, ABC superfamily (Breast cancer resistance protein) [Secondary metabolites biosynthesis, transport and catabolism].	ref|XP_002276766.1| PREDICTED: ABC transporter G family member 8-like [Vitis vinifera]	gnl|CDD|216273 pfam01061, ABC2_membrane, ABC-2 type transporter.	sp|Q9FLX5|AB8G_ARATH ABC transporter G family member 8 OS=Arabidopsis thaliana GN=ABCG8 PE=2 SV=1	tr|F6H6M1|F6H6M1_VITVI Putative uncharacterized protein OS=Vitis vinifera GN=VIT_16s0050g01620 PE=2 SV=1	GO:0016020,membrane;GO:0016887,ATPase activity;GO:0005524,ATP binding;GO:0016021,integral to membrane;GO:0006810,transport;GO:0006200,ATP catabolic process	-
comp97687_c0_seq1	300	-	gnl|CDD|215599 PLN03140, PLN03140, ABC transporter G family member; Provisional.	-	gnl|CDD|228016 KOG0065, KOG0065, KOG0065, Pleiotropic drug resistance proteins (PDR1-15), ABC superfamily [Secondary metabolites biosynthesis, transport and catabolism].	gb|AFW66091.1| hypothetical protein ZEAMMB73_361265 [Zea mays]	-	sp|Q9M9E1|AB40G_ARATH ABC transporter G family member 40 OS=Arabidopsis thaliana GN=ABCG40 PE=1 SV=1	tr|K7UR04|K7UR04_MAIZE Uncharacterized protein OS=Zea mays GN=ZEAMMB73_361265 PE=4 SV=1	GO:0009607,response to biotic stimulus;GO:0009751,response to salicylic acid stimulus;GO:0080168,abscisic acid transport;GO:0005524,ATP binding;GO:0009723,response to ethylene stimulus;GO:0005886,plasma membrane;GO:0009753,response to jasmonic acid stimulus;GO:0006952,defense response;GO:0016887,ATPase activity;GO:0015692,lead ion transport;GO:0006855,drug transmembrane transport;GO:0010193,respo…	-
comp98163_c0_seq1	239	-	gnl|CDD|215599 PLN03140, PLN03140, ABC transporter G family member; Provisional.	-	-	ref|XP_004506879.1| PREDICTED: pleiotropic drug resistance protein 1-like [Cicer arietinum]	-	sp|Q9M9E1|AB40G_ARATH ABC transporter G family member 40 OS=Arabidopsis thaliana GN=ABCG40 PE=1 SV=1	tr|M0RZW1|M0RZW1_MUSAM Uncharacterized protein OS=Musa acuminata subsp. malaccensis PE=4 SV=1	GO:0009607,response to biotic stimulus;GO:0009751,response to salicylic acid stimulus;GO:0080168,abscisic acid transport;GO:0005524,ATP binding;GO:0009723,response to ethylene stimulus;GO:0005886,plasma membrane;GO:0009753,response to jasmonic acid stimulus;GO:0006952,defense response;GO:0016887,ATPase activity;GO:0015692,lead ion transport;GO:0006855,drug transmembrane transport;GO:0010193,respo…	-
comp999_c0_seq1	308	-	gnl|CDD|215634 PLN03211, PLN03211, ABC transporter G-25; Provisional.	gnl|CDD|224041 COG1116, TauB, ABC-type nitrate/sulfonate/bicarbonate transport system, ATPase component [Inorganic ion transport and metabolism].	gnl|CDD|228012 KOG0061, KOG0061, KOG0061, Transporter, ABC superfamily (Breast cancer resistance protein) [Secondary metabolites biosynthesis, transport and catabolism].	gb|EMJ09636.1| hypothetical protein PRUPE_ppa002298mg [Prunus persica]	-	sp|Q8RXN0|AB11G_ARATH ABC transporter G family member 11 OS=Arabidopsis thaliana GN=ABCG11 PE=1 SV=1	tr|M5W8H0|M5W8H0_PRUPE Uncharacterized protein OS=Prunus persica GN=PRUPE_ppa002298mg PE=4 SV=1	GO:0009897,external side of plasma membrane;GO:0009611,response to wounding;GO:0005524,ATP binding;GO:0009651,response to salt stress;GO:0016887,ATPase activity;GO:0009737,response to abscisic acid stimulus;GO:0015245,fatty acid transporter activity;GO:0080051,cutin transport;GO:0016021,integral to membrane;GO:0006200,ATP catabolic process	-
comp195074_c0_seq1	244	ABC transporter G family member 15-like	gnl|CDD|213199 cd03232, ABCG_PDR_domain2, Second domain of the pleiotropic drug resistance-like (PDR) subfamily G of ATP-binding cassette transporters. The pleiotropic drug resistance (PDR) is a well-described phenomenon occurring in fungi and shares several similarities with processes in bacteria and higher eukaryotes. This PDR subfamily represents domain I of its (ABC-IM)2 organization. ABC tra…	-	-	ref|XP_003635454.1| PREDICTED: ABC transporter G family member 15-like, partial [Vitis vinifera]	-	-	tr|K4ARZ9|K4ARZ9_SOLLC Uncharacterized protein OS=Solanum lycopersicum GN=Solyc00g233480.1 PE=4 SV=1	-	-
comp196010_c0_seq1	245	-	gnl|CDD|215634 PLN03211, PLN03211, ABC transporter G-25; Provisional.	-	-	gb|EOY17220.1| ATP-binding casette family G25 [Theobroma cacao]	-	-	-	-	-
ABCI
Gene_ID	Length	Description	CDD	COG	KOG	NR	Pfam	Swissprot	Tremble	GO	Pathway
comp10768_c0_seq1	907	-	gnl|CDD|237455 PRK13637, cbiO, cobalt transporter ATP-binding subunit; Provisional.	gnl|CDD|224047 COG1122, CbiO, ABC-type cobalt transport system, ATPase component [Inorganic ion transport and metabolism].	gnl|CDD|228010 KOG0059, KOG0059, KOG0059, Lipid exporter ABCA1 and related proteins, ABC superfamily [Lipid transport and metabolism, General function prediction only].	gb|EOY02846.1| Non-intrinsic ABC protein 14 [Theobroma cacao]	gnl|CDD|215650 pfam00005, ABC_tran, ABC transporter. ABC transporters for a large family of proteins responsible for translocation of a variety of compounds across biological membranes. ABC transporters are the largest family of proteins in many completely sequenced bacteria. ABC transporters are composed of two copies of this domain and two copies of a transmembrane domain pfam00664. These four …	sp|Q8LEF6|AB11I_ARATH ABC transporter I family member 11, chloroplastic OS=Arabidopsis thaliana GN=ABCI11 PE=2 SV=1	tr|K4B7F0|K4B7F0_SOLLC Uncharacterized protein OS=Solanum lycopersicum GN=Solyc02g068180.2 PE=4 SV=1	GO:0016020,membrane;GO:0005524,ATP binding;GO:0009941,chloroplast envelope;GO:0016887,ATPase activity;GO:0006200,ATP catabolic process;GO:0005215,transporter activity	-
comp17122_c0_seq1	1298	-	gnl|CDD|226952 COG4586, COG4586, ABC-type uncharacterized transport system, ATPase component [General function prediction only].	gnl|CDD|226952 COG4586, COG4586, ABC-type uncharacterized transport system, ATPase component [General function prediction only].	gnl|CDD|230294 KOG2355, KOG2355, KOG2355, Predicted ABC-type transport, ATPase component/CCR4 associated factor [General function prediction only, Transcription].	gb|AEC32109.1| ABC transporter family protein [Camellia sinensis]	-	sp|Q3EDJ0|AB19I_ARATH ABC transporter I family member 19 OS=Arabidopsis thaliana GN=ABCI19 PE=2 SV=1	tr|F5A834|F5A834_CAMSI ABC transporter family protein OS=Camellia sinensis PE=2 SV=1	GO:0005737,cytoplasm;GO:0016887,ATPase activity;GO:0005524,ATP binding;GO:0006810,transport;GO:0006200,ATP catabolic process	ko03018,RNA degradation
comp24025_c0_seq1	594	-	-	-	-	gb|EOY07515.1| Non-intrinsic ABC protein 9 [Theobroma cacao]	-	sp|Q9LZ98|AB20I_ARATH ABC transporter I family member 20 OS=Arabidopsis thaliana GN=ABCI20 PE=2 SV=1	tr|I1LB20|I1LB20_SOYBN Uncharacterized protein OS=Glycine max PE=4 SV=1	GO:0005737,cytoplasm;GO:0016887,ATPase activity;GO:0005524,ATP binding;GO:0006810,transport;GO:0006200,ATP catabolic process	-
comp24025_c1_seq1	479	-	gnl|CDD|213188 cd03221, ABCF_EF-3, ATP-binding cassette domain of elongation factor 3, subfamily F. Elongation factor 3 (EF-3) is a cytosolic protein required by fungal ribosomes for in vitro protein synthesis and for in vivo growth. EF-3 stimulates the binding of the EF-1: GTP: aa-tRNA ternary complex to the ribosomal A site by facilitated release of the deacylated tRNA from the E site. The reac…	gnl|CDD|223562 COG0488, Uup, ATPase components of ABC transporters with duplicated ATPase domains [General function prediction only].	gnl|CDD|230294 KOG2355, KOG2355, KOG2355, Predicted ABC-type transport, ATPase component/CCR4 associated factor [General function prediction only, Transcription].	gb|EOA21097.1| hypothetical protein CARUB_v10001437mg [Capsella rubella]	-	sp|Q9LZ98|AB20I_ARATH ABC transporter I family member 20 OS=Arabidopsis thaliana GN=ABCI20 PE=2 SV=1	tr|R0FFS8|R0FFS8_9BRAS Uncharacterized protein OS=Capsella rubella GN=CARUB_v10001437mg PE=4 SV=1	GO:0005737,cytoplasm;GO:0016887,ATPase activity;GO:0005524,ATP binding;GO:0006810,transport;GO:0006200,ATP catabolic process	-
comp245480_c0_seq1	202	-	gnl|CDD|182778 PRK10851, PRK10851, sulfate/thiosulfate transporter subunit; Provisional.	gnl|CDD|224041 COG1116, TauB, ABC-type nitrate/sulfonate/bicarbonate transport system, ATPase component [Inorganic ion transport and metabolism].	gnl|CDD|228006 KOG0055, KOG0055, KOG0055, Multidrug/pheromone exporter, ABC superfamily [Secondary metabolites biosynthesis, transport and catabolism].	ref|XP_004147344.1| PREDICTED: ABC transporter I family member 10, chloroplastic-like [Cucumis sativus]	-	sp|Q8H1R4|AB10I_ARATH ABC transporter I family member 10, chloroplastic OS=Arabidopsis thaliana GN=ABCI10 PE=1 SV=1	tr|M1AE54|M1AE54_SOLTU Uncharacterized protein OS=Solanum tuberosum GN=PGSC0003DMG400008062 PE=4 SV=1	GO:0009941,chloroplast envelope;GO:0016887,ATPase activity;GO:0005215,transporter activity;GO:0005524,ATP binding;GO:0006200,ATP catabolic process	-
comp24563_c0_seq2	1104	-	gnl|CDD|226617 COG4133, CcmA, ABC-type transport system involved in cytochrome c biogenesis, ATPase component [Posttranslational modification, protein turnover, chaperones].	gnl|CDD|226617 COG4133, CcmA, ABC-type transport system involved in cytochrome c biogenesis, ATPase component [Posttranslational modification, protein turnover, chaperones].	gnl|CDD|228010 KOG0059, KOG0059, KOG0059, Lipid exporter ABCA1 and related proteins, ABC superfamily [Lipid transport and metabolism, General function prediction only].	ref|XP_004251762.1| PREDICTED: ABC transporter I family member 1-like isoform 1 [Solanum lycopersicum] ref|XP_004251763.1| PREDICTED: ABC transporter I family member 1-like isoform 2 [Solanum lycopersicum]	-	sp|Q9C8T1|AB1I_ARATH ABC transporter I family member 1 OS=Arabidopsis thaliana GN=ABCI1 PE=2 SV=1	tr|M1ADG4|M1ADG4_SOLTU Uncharacterized protein OS=Solanum tuberosum GN=PGSC0003DMG400007895 PE=4 SV=1	GO:0016020,membrane;GO:0017004,cytochrome complex assembly;GO:0030288,outer membrane-bounded periplasmic space;GO:0015439,heme-transporting ATPase activity;GO:0005215,transporter activity;GO:0005524,ATP binding;GO:0006200,ATP catabolic process	-
comp37110_c0_seq1	2153	uncharacterized LOC100266599	gnl|CDD|214359 CHL00085, ycf24, putative ABC transporter.	gnl|CDD|223791 COG0719, SufB, Cysteine desulfurase activator SufB [Posttranslational modification, protein turnover, chaperones].	-	ref|XP_002272917.1| PREDICTED: UPF0051 protein ABCI8, chloroplastic [Vitis vinifera]	gnl|CDD|216514 pfam01458, UPF0051, Uncharacterized protein family (UPF0051).	sp|Q9ZS97|AB8I_ARATH UPF0051 protein ABCI8, chloroplastic OS=Arabidopsis thaliana GN=ABCI8 PE=2 SV=1	tr|K4BFE2|K4BFE2_SOLLC Uncharacterized protein OS=Solanum lycopersicum GN=Solyc03g031700.2 PE=4 SV=1	GO:0006879,cellular iron ion homeostasis;GO:2000030,regulation of response to red or far red light;GO:0016226,iron-sulfur cluster assembly;GO:0042626,ATPase activity, coupled to transmembrane movement of substances;GO:0009570,chloroplast stroma	-
comp41784_c0_seq1	1377	-	gnl|CDD|214372 CHL00131, ycf16, sulfate ABC transporter protein; Validated.	gnl|CDD|223473 COG0396, sufC, Cysteine desulfurase activator ATPase [Posttranslational modification, protein turnover, chaperones].	gnl|CDD|228009 KOG0058, KOG0058, KOG0058, Peptide exporter, ABC superfamily [Intracellular trafficking, secretion, and vesicular transport].	ref|XP_004146320.1| PREDICTED: ABC transporter I family member 6, chloroplastic-like [Cucumis sativus] ref|XP_004168676.1| PREDICTED: ABC transporter I family member 6, chloroplastic-like [Cucumis sativus]	-	sp|Q9CAF5|AB6I_ARATH ABC transporter I family member 6, chloroplastic OS=Arabidopsis thaliana GN=ABCI6 PE=1 SV=1	tr|M1CN12|M1CN12_SOLTU Uncharacterized protein OS=Solanum tuberosum GN=PGSC0003DMG400027595 PE=4 SV=1	GO:0016226,iron-sulfur cluster assembly;GO:0005524,ATP binding;GO:0010027,thylakoid membrane organization;GO:0042626,ATPase activity, coupled to transmembrane movement of substances;GO:0009793,embryo development ending in seed dormancy;GO:0009570,chloroplast stroma	-
ABC-PDR
Gene_ID	Length	Description	CDD	COG	KOG	NR	Pfam	Swissprot	Tremble	GO	Pathway
comp124349_c0_seq1	209	pleiotropic drug resistance protein 1-like	gnl|CDD|215599 PLN03140, PLN03140, ABC transporter G family member; Provisional.	-	-	ref|XP_002285112.2| PREDICTED: pleiotropic drug resistance protein 1-like [Vitis vinifera]	-	sp|Q949G3|PDR1_NICPL Pleiotropic drug resistance protein 1 OS=Nicotiana plumbaginifolia GN=PDR1 PE=1 SV=1	tr|F6HX64|F6HX64_VITVI Putative uncharacterized protein OS=Vitis vinifera GN=VIT_09s0002g05530 PE=4 SV=1	GO:0016887,ATPase activity;GO:0080168,abscisic acid transport;GO:0015692,lead ion transport;GO:0005524,ATP binding;GO:0010193,response to ozone;GO:0016021,integral to membrane;GO:0005886,plasma membrane;GO:0006810,transport;GO:0006952,defense response;GO:0006200,ATP catabolic process	-
comp12621_c0_seq1	213	-	gnl|CDD|215599 PLN03140, PLN03140, ABC transporter G family member; Provisional.	-	gnl|CDD|228016 KOG0065, KOG0065, KOG0065, Pleiotropic drug resistance proteins (PDR1-15), ABC superfamily [Secondary metabolites biosynthesis, transport and catabolism].	gb|AGN95757.1| PDR1-like protein, partial [Nicotiana plumbaginifolia]	-	sp|Q949G3|PDR1_NICPL Pleiotropic drug resistance protein 1 OS=Nicotiana plumbaginifolia GN=PDR1 PE=1 SV=1	tr|F6HX69|F6HX69_VITVI Putative uncharacterized protein OS=Vitis vinifera GN=VIT_09s0002g05600 PE=2 SV=1	GO:0016887,ATPase activity;GO:0080168,abscisic acid transport;GO:0015692,lead ion transport;GO:0005524,ATP binding;GO:0010193,response to ozone;GO:0016021,integral to membrane;GO:0005886,plasma membrane;GO:0006810,transport;GO:0006952,defense response;GO:0006200,ATP catabolic process	-
comp132524_c0_seq1	308	-	gnl|CDD|215599 PLN03140, PLN03140, ABC transporter G family member; Provisional.	-	gnl|CDD|228016 KOG0065, KOG0065, KOG0065, Pleiotropic drug resistance proteins (PDR1-15), ABC superfamily [Secondary metabolites biosynthesis, transport and catabolism].	emb|CBI36212.3| unnamed protein product [Vitis vinifera]	-	sp|Q8GU92|PDR2_ORYSJ Probable pleiotropic drug resistance protein 2 OS=Oryza sativa subsp. japonica GN=PDR2 PE=3 SV=1	tr|F6HX55|F6HX55_VITVI Putative uncharacterized protein OS=Vitis vinifera GN=VIT_09s0002g05400 PE=4 SV=1	GO:0016887,ATPase activity;GO:0080168,abscisic acid transport;GO:0015692,lead ion transport;GO:0005524,ATP binding;GO:0010193,response to ozone;GO:0016021,integral to membrane;GO:0005886,plasma membrane;GO:0006810,transport;GO:0006200,ATP catabolic process	-
comp13672_c0_seq1	284	-	gnl|CDD|215599 PLN03140, PLN03140, ABC transporter G family member; Provisional.	-	-	emb|CAH39854.1| PDR-like ABC transporter [Nicotiana tabacum]	-	sp|Q7FMW4|PDR15_ORYSJ Pleiotropic drug resistance protein 15 OS=Oryza sativa subsp. japonica GN=PDR15 PE=2 SV=1	tr|Q5W273|Q5W273_TOBAC PDR-like ABC transporter (Fragment) OS=Nicotiana tabacum GN=pdr4 PE=2 SV=1	GO:0016020,membrane;GO:0016887,ATPase activity;GO:0005524,ATP binding;GO:0016021,integral to membrane;GO:0006810,transport;GO:0006200,ATP catabolic process	-
comp143379_c0_seq1	253	-	gnl|CDD|215599 PLN03140, PLN03140, ABC transporter G family member; Provisional.	-	gnl|CDD|228016 KOG0065, KOG0065, KOG0065, Pleiotropic drug resistance proteins (PDR1-15), ABC superfamily [Secondary metabolites biosynthesis, transport and catabolism].	emb|CAN77690.1| hypothetical protein VITISV_022715 [Vitis vinifera]	-	sp|Q8GU88|PDR7_ORYSJ Putative pleiotropic drug resistance protein 7 OS=Oryza sativa subsp. japonica GN=PDR7 PE=2 SV=1	tr|K7M8W4|K7M8W4_SOYBN Uncharacterized protein OS=Glycine max PE=4 SV=1	GO:0016887,ATPase activity;GO:0005524,ATP binding;GO:0016021,integral to membrane;GO:0006810,transport;GO:0006200,ATP catabolic process	-
comp15382_c0_seq1	267	pleiotropic drug resistance protein 1-like	gnl|CDD|215599 PLN03140, PLN03140, ABC transporter G family member; Provisional.	-	gnl|CDD|228016 KOG0065, KOG0065, KOG0065, Pleiotropic drug resistance proteins (PDR1-15), ABC superfamily [Secondary metabolites biosynthesis, transport and catabolism].	ref|XP_003546230.1| PREDICTED: pleiotropic drug resistance protein 1-like [Glycine max]	-	sp|Q76CU2|PDR1_TOBAC Pleiotropic drug resistance protein 1 OS=Nicotiana tabacum GN=PDR1 PE=2 SV=1	tr|I1M5P9|I1M5P9_SOYBN Uncharacterized protein OS=Glycine max PE=4 SV=1	GO:0016020,membrane;GO:0016887,ATPase activity;GO:0005524,ATP binding;GO:0016021,integral to membrane;GO:0006810,transport;GO:0006200,ATP catabolic process	-
comp17190_c0_seq1	375	ABC transporter-like	gnl|CDD|215599 PLN03140, PLN03140, ABC transporter G family member; Provisional.	-	gnl|CDD|228016 KOG0065, KOG0065, KOG0065, Pleiotropic drug resistance proteins (PDR1-15), ABC superfamily [Secondary metabolites biosynthesis, transport and catabolism].	gb|AAO12868.1| putative ABC transporter [Vitis vinifera]	-	sp|Q76CU2|PDR1_TOBAC Pleiotropic drug resistance protein 1 OS=Nicotiana tabacum GN=PDR1 PE=2 SV=1	tr|Q6YCG5|Q6YCG5_VITVI Putative ABC transporter (Fragment) OS=Vitis vinifera GN=ABC PE=2 SV=1	GO:0016887,ATPase activity;GO:0080168,abscisic acid transport;GO:0015692,lead ion transport;GO:0005524,ATP binding;GO:0010193,response to ozone;GO:0016021,integral to membrane;GO:0005886,plasma membrane;GO:0006810,transport;GO:0006200,ATP catabolic process	-
comp17994_c0_seq1	369	-	gnl|CDD|215599 PLN03140, PLN03140, ABC transporter G family member; Provisional.	-	gnl|CDD|228016 KOG0065, KOG0065, KOG0065, Pleiotropic drug resistance proteins (PDR1-15), ABC superfamily [Secondary metabolites biosynthesis, transport and catabolism].	ref|XP_004289998.1| PREDICTED: pleiotropic drug resistance protein 1-like [Fragaria vesca subsp. vesca]	-	sp|Q76CU2|PDR1_TOBAC Pleiotropic drug resistance protein 1 OS=Nicotiana tabacum GN=PDR1 PE=2 SV=1	tr|B9SMW1|B9SMW1_RICCO ATP-binding cassette transporter, putative OS=Ricinus communis GN=RCOM_0471640 PE=4 SV=1	GO:0016020,membrane;GO:0016887,ATPase activity;GO:0015439,heme-transporting ATPase activity;GO:0005524,ATP binding;GO:0016021,integral to membrane;GO:0006810,transport;GO:0006200,ATP catabolic process	-
comp180963_c0_seq1	358	-	gnl|CDD|215599 PLN03140, PLN03140, ABC transporter G family member; Provisional.	gnl|CDD|224054 COG1131, CcmA, ABC-type multidrug transport system, ATPase component [Defense mechanisms].	gnl|CDD|228016 KOG0065, KOG0065, KOG0065, Pleiotropic drug resistance proteins (PDR1-15), ABC superfamily [Secondary metabolites biosynthesis, transport and catabolism].	gb|EOY26919.1| ABC-2 and Plant PDR ABC-type transporter family protein isoform 4, partial [Theobroma cacao]	-	sp|Q5Z9S8|PDR12_ORYSJ Pleiotropic drug resistance protein 12 OS=Oryza sativa subsp. japonica GN=PDR12 PE=2 SV=1	tr|F6HYA4|F6HYA4_VITVI Putative uncharacterized protein OS=Vitis vinifera GN=VIT_09s0002g03550 PE=4 SV=1	GO:0016020,membrane;GO:0016887,ATPase activity;GO:0005524,ATP binding;GO:0016021,integral to membrane;GO:0006810,transport;GO:0006200,ATP catabolic process	-
comp19013_c0_seq1	944	-	gnl|CDD|215599 PLN03140, PLN03140, ABC transporter G family member; Provisional.	gnl|CDD|224054 COG1131, CcmA, ABC-type multidrug transport system, ATPase component [Defense mechanisms].	gnl|CDD|228016 KOG0065, KOG0065, KOG0065, Pleiotropic drug resistance proteins (PDR1-15), ABC superfamily [Secondary metabolites biosynthesis, transport and catabolism].	sp|Q5W274.1|PDR3_TOBAC RecName: Full=Pleiotropic drug resistance protein 3; AltName: Full=NtPDR3 emb|CAH39853.1| PDR-like ABC transporter [Nicotiana tabacum]	gnl|CDD|219810 pfam08370, PDR_assoc, Plant PDR ABC transporter associated. This domain is found on the C-terminus of ABC-2 type transporter domains (pfam01061). It seems to be associated with the plant pleiotropic drug resistance (PDR) protein family of ABC transporters. Like in yeast, plant PDR ABC transporters may also play a role in the transport of antifungal agents (pfam06422). The PDR famil…	sp|Q5W274|PDR3_TOBAC Pleiotropic drug resistance protein 3 OS=Nicotiana tabacum GN=PDR3 PE=2 SV=1	tr|M1BJZ2|M1BJZ2_SOLTU Uncharacterized protein OS=Solanum tuberosum GN=PGSC0003DMG400018249 PE=4 SV=1	GO:0016887,ATPase activity;GO:0005524,ATP binding;GO:0016021,integral to membrane;GO:0006810,transport;GO:0006200,ATP catabolic process	-
comp19313_c0_seq1	207	ATP-binding cassette transporter, putative	gnl|CDD|215599 PLN03140, PLN03140, ABC transporter G family member; Provisional.	-	gnl|CDD|228016 KOG0065, KOG0065, KOG0065, Pleiotropic drug resistance proteins (PDR1-15), ABC superfamily [Secondary metabolites biosynthesis, transport and catabolism].	ref|XP_002527329.1| ATP-binding cassette transporter, putative [Ricinus communis] gb|EEF35081.1| ATP-binding cassette transporter, putative [Ricinus communis]	-	sp|Q76CU2|PDR1_TOBAC Pleiotropic drug resistance protein 1 OS=Nicotiana tabacum GN=PDR1 PE=2 SV=1	tr|B9SMW0|B9SMW0_RICCO ATP-binding cassette transporter, putative OS=Ricinus communis GN=RCOM_0471430 PE=4 SV=1	GO:0016020,membrane;GO:0015417,polyamine-transporting ATPase activity;GO:0016887,ATPase activity;GO:0005524,ATP binding;GO:0015416,organic phosphonate transmembrane-transporting ATPase activity;GO:0016021,integral to membrane;GO:0006810,transport;GO:0006200,ATP catabolic process	-
comp194829_c0_seq1	255	-	gnl|CDD|215599 PLN03140, PLN03140, ABC transporter G family member; Provisional.	-	gnl|CDD|228016 KOG0065, KOG0065, KOG0065, Pleiotropic drug resistance proteins (PDR1-15), ABC superfamily [Secondary metabolites biosynthesis, transport and catabolism].	sp|Q5W274.1|PDR3_TOBAC RecName: Full=Pleiotropic drug resistance protein 3; AltName: Full=NtPDR3 emb|CAH39853.1| PDR-like ABC transporter [Nicotiana tabacum]	-	sp|Q5W274|PDR3_TOBAC Pleiotropic drug resistance protein 3 OS=Nicotiana tabacum GN=PDR3 PE=2 SV=1	tr|G3FHD5|G3FHD5_SOLTU ABCG subfamily transporter protein OS=Solanum tuberosum GN=PDR3 PE=2 SV=1	GO:0016020,membrane;GO:0016887,ATPase activity;GO:0005524,ATP binding;GO:0016021,integral to membrane;GO:0006810,transport;GO:0006200,ATP catabolic process	-
comp20126_c0_seq1	217	ATP-binding cassette transporter, putative	gnl|CDD|215599 PLN03140, PLN03140, ABC transporter G family member; Provisional.	-	gnl|CDD|228016 KOG0065, KOG0065, KOG0065, Pleiotropic drug resistance proteins (PDR1-15), ABC superfamily [Secondary metabolites biosynthesis, transport and catabolism].	ref|XP_002519313.1| ATP-binding cassette transporter, putative [Ricinus communis] gb|EEF43177.1| ATP-binding cassette transporter, putative [Ricinus communis]	-	sp|Q5W274|PDR3_TOBAC Pleiotropic drug resistance protein 3 OS=Nicotiana tabacum GN=PDR3 PE=2 SV=1	tr|K7L3G3|K7L3G3_SOYBN Uncharacterized protein (Fragment) OS=Glycine max PE=4 SV=1	GO:0016887,ATPase activity;GO:0005524,ATP binding;GO:0016021,integral to membrane;GO:0006810,transport;GO:0006200,ATP catabolic process	-
comp20126_c1_seq1	470	-	gnl|CDD|215599 PLN03140, PLN03140, ABC transporter G family member; Provisional.	gnl|CDD|224054 COG1131, CcmA, ABC-type multidrug transport system, ATPase component [Defense mechanisms].	gnl|CDD|228016 KOG0065, KOG0065, KOG0065, Pleiotropic drug resistance proteins (PDR1-15), ABC superfamily [Secondary metabolites biosynthesis, transport and catabolism].	gb|EMJ09337.1| hypothetical protein PRUPE_ppa000249mg [Prunus persica]	-	sp|Q5W274|PDR3_TOBAC Pleiotropic drug resistance protein 3 OS=Nicotiana tabacum GN=PDR3 PE=2 SV=1	tr|M5W6G4|M5W6G4_PRUPE Uncharacterized protein OS=Prunus persica GN=PRUPE_ppa000249mg PE=4 SV=1	GO:0016887,ATPase activity;GO:0005524,ATP binding;GO:0016021,integral to membrane;GO:0006810,transport;GO:0006200,ATP catabolic process	-
comp22118_c0_seq1	256	-	gnl|CDD|215599 PLN03140, PLN03140, ABC transporter G family member; Provisional.	-	gnl|CDD|228016 KOG0065, KOG0065, KOG0065, Pleiotropic drug resistance proteins (PDR1-15), ABC superfamily [Secondary metabolites biosynthesis, transport and catabolism].	sp|Q949G3.1|PDR1_NICPL RecName: Full=Pleiotropic drug resistance protein 1; AltName: Full=NpPDR1 emb|CAC40990.1| ABC1 protein [Nicotiana plumbaginifolia]	-	sp|Q949G3|PDR1_NICPL Pleiotropic drug resistance protein 1 OS=Nicotiana plumbaginifolia GN=PDR1 PE=1 SV=1	tr|K4CWJ3|K4CWJ3_SOLLC Uncharacterized protein OS=Solanum lycopersicum GN=Solyc09g091670.2 PE=4 SV=1	GO:0016020,membrane;GO:0016887,ATPase activity;GO:0005524,ATP binding;GO:0016021,integral to membrane;GO:0005886,plasma membrane;GO:0006810,transport;GO:0006952,defense response;GO:0006200,ATP catabolic process	-
comp23247_c0_seq1	340	-	gnl|CDD|219810 pfam08370, PDR_assoc, Plant PDR ABC transporter associated. This domain is found on the C-terminus of ABC-2 type transporter domains (pfam01061). It seems to be associated with the plant pleiotropic drug resistance (PDR) protein family of ABC transporters. Like in yeast, plant PDR ABC transporters may also play a role in the transport of antifungal agents (pfam06422). The PDR famil…	-	-	emb|CBI36210.3| unnamed protein product [Vitis vinifera]	gnl|CDD|219810 pfam08370, PDR_assoc, Plant PDR ABC transporter associated. This domain is found on the C-terminus of ABC-2 type transporter domains (pfam01061). It seems to be associated with the plant pleiotropic drug resistance (PDR) protein family of ABC transporters. Like in yeast, plant PDR ABC transporters may also play a role in the transport of antifungal agents (pfam06422). The PDR famil…	sp|Q76CU2|PDR1_TOBAC Pleiotropic drug resistance protein 1 OS=Nicotiana tabacum GN=PDR1 PE=2 SV=1	tr|M4EBG5|M4EBG5_BRARP Uncharacterized protein OS=Brassica rapa subsp. pekinensis GN=Bra026124 PE=4 SV=1	GO:0016887,ATPase activity;GO:0005524,ATP binding;GO:0016021,integral to membrane;GO:0006810,transport;GO:0006200,ATP catabolic process	-
comp25324_c0_seq1	270	-	gnl|CDD|215599 PLN03140, PLN03140, ABC transporter G family member; Provisional.	gnl|CDD|226359 COG3839, MalK, ABC-type sugar transport systems, ATPase components [Carbohydrate transport and metabolism].	gnl|CDD|228016 KOG0065, KOG0065, KOG0065, Pleiotropic drug resistance proteins (PDR1-15), ABC superfamily [Secondary metabolites biosynthesis, transport and catabolism].	gb|AGJ52171.1| pleiotropic drug resistance ABC transporter family protein, partial [Eleutherococcus senticosus]	-	sp|Q76CU2|PDR1_TOBAC Pleiotropic drug resistance protein 1 OS=Nicotiana tabacum GN=PDR1 PE=2 SV=1	tr|M9TIG3|M9TIG3_9APIA Pleiotropic drug resistance ABC transporter family protein (Fragment) OS=Eleutherococcus senticosus PE=2 SV=1	GO:0016887,ATPase activity;GO:0005524,ATP binding;GO:0016021,integral to membrane;GO:0006810,transport;GO:0006200,ATP catabolic process	-
comp26477_c0_seq1	1598	-	gnl|CDD|215599 PLN03140, PLN03140, ABC transporter G family member; Provisional.	gnl|CDD|226164 COG3638, COG3638, ABC-type phosphate/phosphonate transport system, ATPase component [Inorganic ion transport and metabolism].	gnl|CDD|228016 KOG0065, KOG0065, KOG0065, Pleiotropic drug resistance proteins (PDR1-15), ABC superfamily [Secondary metabolites biosynthesis, transport and catabolism].	gb|EOY11745.1| Pleiotropic drug resistance 9 [Theobroma cacao]	-	sp|Q5W274|PDR3_TOBAC Pleiotropic drug resistance protein 3 OS=Nicotiana tabacum GN=PDR3 PE=2 SV=1	tr|M1BJZ2|M1BJZ2_SOLTU Uncharacterized protein OS=Solanum tuberosum GN=PGSC0003DMG400018249 PE=4 SV=1	GO:0016887,ATPase activity;GO:0005524,ATP binding;GO:0016021,integral to membrane;GO:0006810,transport;GO:0006200,ATP catabolic process	-
comp28510_c0_seq1	274	-	gnl|CDD|215599 PLN03140, PLN03140, ABC transporter G family member; Provisional.	-	gnl|CDD|228016 KOG0065, KOG0065, KOG0065, Pleiotropic drug resistance proteins (PDR1-15), ABC superfamily [Secondary metabolites biosynthesis, transport and catabolism].	emb|CAN77690.1| hypothetical protein VITISV_022715 [Vitis vinifera]	-	sp|Q76CU2|PDR1_TOBAC Pleiotropic drug resistance protein 1 OS=Nicotiana tabacum GN=PDR1 PE=2 SV=1	tr|F6HX57|F6HX57_VITVI Putative uncharacterized protein OS=Vitis vinifera GN=VIT_09s0002g05420 PE=4 SV=1	GO:0016020,membrane;GO:0016887,ATPase activity;GO:0005524,ATP binding;GO:0016021,integral to membrane;GO:0006810,transport;GO:0006200,ATP catabolic process	-
comp28935_c0_seq1	371	-	gnl|CDD|215599 PLN03140, PLN03140, ABC transporter G family member; Provisional.	gnl|CDD|226359 COG3839, MalK, ABC-type sugar transport systems, ATPase components [Carbohydrate transport and metabolism].	gnl|CDD|228016 KOG0065, KOG0065, KOG0065, Pleiotropic drug resistance proteins (PDR1-15), ABC superfamily [Secondary metabolites biosynthesis, transport and catabolism].	gb|AGJ52171.1| pleiotropic drug resistance ABC transporter family protein, partial [Eleutherococcus senticosus]	-	sp|Q8GU88|PDR7_ORYSJ Putative pleiotropic drug resistance protein 7 OS=Oryza sativa subsp. japonica GN=PDR7 PE=2 SV=1	tr|M9TIG3|M9TIG3_9APIA Pleiotropic drug resistance ABC transporter family protein (Fragment) OS=Eleutherococcus senticosus PE=2 SV=1	GO:0016887,ATPase activity;GO:0005524,ATP binding;GO:0016021,integral to membrane;GO:0006810,transport;GO:0006200,ATP catabolic process	-
comp30396_c1_seq1	2048	-	gnl|CDD|215599 PLN03140, PLN03140, ABC transporter G family member; Provisional.	gnl|CDD|224046 COG1121, ZnuC, ABC-type Mn/Zn transport systems, ATPase component [Inorganic ion transport and metabolism].	gnl|CDD|228016 KOG0065, KOG0065, KOG0065, Pleiotropic drug resistance proteins (PDR1-15), ABC superfamily [Secondary metabolites biosynthesis, transport and catabolism].	emb|CBI36070.3| unnamed protein product [Vitis vinifera]	gnl|CDD|219810 pfam08370, PDR_assoc, Plant PDR ABC transporter associated. This domain is found on the C-terminus of ABC-2 type transporter domains (pfam01061). It seems to be associated with the plant pleiotropic drug resistance (PDR) protein family of ABC transporters. Like in yeast, plant PDR ABC transporters may also play a role in the transport of antifungal agents (pfam06422). The PDR famil…	sp|Q5Z9S8|PDR12_ORYSJ Pleiotropic drug resistance protein 12 OS=Oryza sativa subsp. japonica GN=PDR12 PE=2 SV=1	tr|D7U0C4|D7U0C4_VITVI Putative uncharacterized protein OS=Vitis vinifera GN=VIT_09s0002g03640 PE=4 SV=1	GO:0016020,membrane;GO:0016887,ATPase activity;GO:0005524,ATP binding;GO:0016021,integral to membrane;GO:0006810,transport;GO:0006200,ATP catabolic process	ko02010,ABC transporters
comp33898_c0_seq1	405	-	gnl|CDD|215599 PLN03140, PLN03140, ABC transporter G family member; Provisional.	-	gnl|CDD|228016 KOG0065, KOG0065, KOG0065, Pleiotropic drug resistance proteins (PDR1-15), ABC superfamily [Secondary metabolites biosynthesis, transport and catabolism].	gb|EOY19081.1| Pleiotropic drug resistance 6 [Theobroma cacao]	-	sp|Q2PCF1|PDR2_NICPL Pleiotropic drug resistance protein 2 OS=Nicotiana plumbaginifolia GN=PDR2 PE=2 SV=1	tr|M1BPV3|M1BPV3_SOLTU Uncharacterized protein OS=Solanum tuberosum GN=PGSC0003DMG400019478 PE=4 SV=1	GO:0016887,ATPase activity;GO:0005524,ATP binding;GO:0016021,integral to membrane;GO:0006810,transport;GO:0006200,ATP catabolic process	-
comp34055_c0_seq2	863	hypothetical protein	gnl|CDD|215599 PLN03140, PLN03140, ABC transporter G family member; Provisional.	-	gnl|CDD|228016 KOG0065, KOG0065, KOG0065, Pleiotropic drug resistance proteins (PDR1-15), ABC superfamily [Secondary metabolites biosynthesis, transport and catabolism].	ref|XP_002297805.1| predicted protein [Populus trichocarpa] gb|EEE82610.1| predicted protein [Populus trichocarpa]	gnl|CDD|216273 pfam01061, ABC2_membrane, ABC-2 type transporter.	sp|Q8GU89|PDR4_ORYSJ Pleiotropic drug resistance protein 4 OS=Oryza sativa subsp. japonica GN=PDR4 PE=2 SV=1	tr|B9GMD4|B9GMD4_POPTR Predicted protein OS=Populus trichocarpa GN=POPTRDRAFT_708621 PE=4 SV=1	GO:0016020,membrane;GO:0016887,ATPase activity;GO:0005524,ATP binding;GO:0016021,integral to membrane;GO:0006810,transport;GO:0006200,ATP catabolic process	-
comp34442_c0_seq1	406	-	gnl|CDD|215599 PLN03140, PLN03140, ABC transporter G family member; Provisional.	gnl|CDD|224043 COG1118, CysA, ABC-type sulfate/molybdate transport systems, ATPase component [Inorganic ion transport and metabolism].	gnl|CDD|228016 KOG0065, KOG0065, KOG0065, Pleiotropic drug resistance proteins (PDR1-15), ABC superfamily [Secondary metabolites biosynthesis, transport and catabolism].	gb|AGJ52171.1| pleiotropic drug resistance ABC transporter family protein, partial [Eleutherococcus senticosus]	-	sp|Q8GU88|PDR7_ORYSJ Putative pleiotropic drug resistance protein 7 OS=Oryza sativa subsp. japonica GN=PDR7 PE=2 SV=1	tr|M9TIG3|M9TIG3_9APIA Pleiotropic drug resistance ABC transporter family protein (Fragment) OS=Eleutherococcus senticosus PE=2 SV=1	GO:0016887,ATPase activity;GO:0005524,ATP binding;GO:0016021,integral to membrane;GO:0006810,transport;GO:0006200,ATP catabolic process	-
comp34442_c1_seq2	2146	-	gnl|CDD|215599 PLN03140, PLN03140, ABC transporter G family member; Provisional.	-	gnl|CDD|228016 KOG0065, KOG0065, KOG0065, Pleiotropic drug resistance proteins (PDR1-15), ABC superfamily [Secondary metabolites biosynthesis, transport and catabolism].	sp|Q76CU2.1|PDR1_TOBAC RecName: Full=Pleiotropic drug resistance protein 1; AltName: Full=NtPDR1 dbj|BAD07483.1| PDR-type ABC transporter 1 [Nicotiana tabacum]	gnl|CDD|219810 pfam08370, PDR_assoc, Plant PDR ABC transporter associated. This domain is found on the C-terminus of ABC-2 type transporter domains (pfam01061). It seems to be associated with the plant pleiotropic drug resistance (PDR) protein family of ABC transporters. Like in yeast, plant PDR ABC transporters may also play a role in the transport of antifungal agents (pfam06422). The PDR famil…	sp|Q76CU2|PDR1_TOBAC Pleiotropic drug resistance protein 1 OS=Nicotiana tabacum GN=PDR1 PE=2 SV=1	tr|K4CWJ2|K4CWJ2_SOLLC Uncharacterized protein OS=Solanum lycopersicum GN=Solyc09g091660.2 PE=4 SV=1	GO:0016020,membrane;GO:0016887,ATPase activity;GO:0005524,ATP binding;GO:0016021,integral to membrane;GO:0006810,transport;GO:0006200,ATP catabolic process	-
comp34686_c0_seq1	4786	-	gnl|CDD|215599 PLN03140, PLN03140, ABC transporter G family member; Provisional.	gnl|CDD|224046 COG1121, ZnuC, ABC-type Mn/Zn transport systems, ATPase component [Inorganic ion transport and metabolism].	gnl|CDD|228016 KOG0065, KOG0065, KOG0065, Pleiotropic drug resistance proteins (PDR1-15), ABC superfamily [Secondary metabolites biosynthesis, transport and catabolism].	ref|XP_004247841.1| PREDICTED: pleiotropic drug resistance protein 1-like [Solanum lycopersicum]	gnl|CDD|216273 pfam01061, ABC2_membrane, ABC-2 type transporter.	sp|Q76CU2|PDR1_TOBAC Pleiotropic drug resistance protein 1 OS=Nicotiana tabacum GN=PDR1 PE=2 SV=1	tr|K4CWJ2|K4CWJ2_SOLLC Uncharacterized protein OS=Solanum lycopersicum GN=Solyc09g091660.2 PE=4 SV=1	GO:0016020,membrane;GO:0016887,ATPase activity;GO:0005524,ATP binding;GO:0016021,integral to membrane;GO:0006810,transport;GO:0006200,ATP catabolic process	-
comp537943_c0_seq1	201	-	gnl|CDD|215599 PLN03140, PLN03140, ABC transporter G family member; Provisional.	-	gnl|CDD|228016 KOG0065, KOG0065, KOG0065, Pleiotropic drug resistance proteins (PDR1-15), ABC superfamily [Secondary metabolites biosynthesis, transport and catabolism].	ref|XP_004239864.1| PREDICTED: pleiotropic drug resistance protein 1-like [Solanum lycopersicum]	-	sp|Q76CU2|PDR1_TOBAC Pleiotropic drug resistance protein 1 OS=Nicotiana tabacum GN=PDR1 PE=2 SV=1	tr|K4C241|K4C241_SOLLC Uncharacterized protein OS=Solanum lycopersicum GN=Solyc05g053610.2 PE=4 SV=1	GO:0016020,membrane;GO:0016887,ATPase activity;GO:0005524,ATP binding;GO:0016021,integral to membrane;GO:0006810,transport;GO:0006200,ATP catabolic process	-
comp73394_c0_seq1	436	pleiotropic drug resistance protein 1-like	gnl|CDD|215599 PLN03140, PLN03140, ABC transporter G family member; Provisional.	-	gnl|CDD|228016 KOG0065, KOG0065, KOG0065, Pleiotropic drug resistance proteins (PDR1-15), ABC superfamily [Secondary metabolites biosynthesis, transport and catabolism].	ref|XP_003543663.1| PREDICTED: pleiotropic drug resistance protein 1-like [Glycine max]	-	sp|Q8GU89|PDR4_ORYSJ Pleiotropic drug resistance protein 4 OS=Oryza sativa subsp. japonica GN=PDR4 PE=2 SV=1	tr|I1M5P5|I1M5P5_SOYBN Uncharacterized protein OS=Glycine max PE=4 SV=1	GO:0016020,membrane;GO:0016887,ATPase activity;GO:0005524,ATP binding;GO:0016021,integral to membrane;GO:0006810,transport;GO:0006200,ATP catabolic process	-
others
Gene_ID	Length	Description	CDD	COG	KOG	NR	Pfam	Swissprot	Tremble	GO	Pathway
comp16999_c0_seq1	998	-	gnl|CDD|237648 PRK14250, PRK14250, phosphate ABC transporter ATP-binding protein; Provisional.	gnl|CDD|224042 COG1117, PstB, ABC-type phosphate transport system, ATPase component [Inorganic ion transport and metabolism].	gnl|CDD|228009 KOG0058, KOG0058, KOG0058, Peptide exporter, ABC superfamily [Intracellular trafficking, secretion, and vesicular transport].	gb|EMJ25640.1| hypothetical protein PRUPE_ppa022227mg, partial [Prunus persica]	gnl|CDD|215650 pfam00005, ABC_tran, ABC transporter. ABC transporters for a large family of proteins responsible for translocation of a variety of compounds across biological membranes. ABC transporters are the largest family of proteins in many completely sequenced bacteria. ABC transporters are composed of two copies of this domain and two copies of a transmembrane domain pfam00664. These four …	sp|Q0D9V6|STAR1_ORYSJ Protein STAR1 OS=Oryza sativa subsp. japonica GN=STAR1 PE=1 SV=1	tr|M1CTN9|M1CTN9_SOLTU Uncharacterized protein OS=Solanum tuberosum GN=PGSC0003DMG400028925 PE=3 SV=1	GO:0010044,response to aluminum ion;GO:0016887,ATPase activity;GO:0005524,ATP binding;GO:0012506,vesicle membrane;GO:0005886,plasma membrane;GO:0005460,UDP-glucose transmembrane transporter activity;GO:0006200,ATP catabolic process	-
comp19990_c0_seq1	217	pleiotropic drug resistance, ABC transporter family protein	gnl|CDD|215599 PLN03140, PLN03140, ABC transporter G family member; Provisional.	-	gnl|CDD|228016 KOG0065, KOG0065, KOG0065, Pleiotropic drug resistance proteins (PDR1-15), ABC superfamily [Secondary metabolites biosynthesis, transport and catabolism].	ref|XP_002339200.1| pleiotropic drug resistance, ABC transporter family protein [Populus trichocarpa] gb|EEF11755.1| pleiotropic drug resistance, ABC transporter family protein [Populus trichocarpa]	-	sp|O24367|TUR2_SPIPO Pleiotropic drug resistance protein TUR2 OS=Spirodela polyrrhiza GN=TUR2 PE=1 SV=1	tr|B9PDY0|B9PDY0_POPTR Pleiotropic drug resistance, ABC transporter family protein (Fragment) OS=Populus trichocarpa GN=POPTRDRAFT_795608 PE=4 SV=1	GO:0016887,ATPase activity;GO:0005524,ATP binding;GO:0016021,integral to membrane;GO:0005886,plasma membrane;GO:0006810,transport;GO:0006952,defense response;GO:0006200,ATP catabolic process	-
comp238247_c0_seq1	222	-	-	-	-	gb|EOY03300.1| ABC transporter family protein isoform 2 [Theobroma cacao]	-	sp|Q6YUU5|MDR_ORYSJ Putative multidrug resistance protein OS=Oryza sativa subsp. japonica GN=Os02g0190300 PE=3 SV=1	tr|M5XBG4|M5XBG4_PRUPE Uncharacterized protein OS=Prunus persica GN=PRUPE_ppa000356mg PE=4 SV=1	GO:0010541,acropetal auxin transport;GO:0010540,basipetal auxin transport;GO:0005524,ATP binding;GO:0016021,integral to membrane;GO:0005886,plasma membrane;GO:0010329,auxin efflux transmembrane transporter activity;GO:0042626,ATPase activity, coupled to transmembrane movement of substances	-
comp26922_c0_seq1	722	-	-	-	-	gb|EOY18707.1| White, putative isoform 2 [Theobroma cacao]	-	sp|Q9SJK6|WBC30_ARATH Putative white-brown complex homolog protein 30 OS=Arabidopsis thaliana GN=WBC30 PE=3 SV=3	tr|B9HUH9|B9HUH9_POPTR White-brown-complex ABC transporter family (Fragment) OS=Populus trichocarpa GN=POPTRDRAFT_228054 PE=3 SV=1	GO:0016887,ATPase activity;GO:0005524,ATP binding;GO:0016021,integral to membrane;GO:0006810,transport;GO:0006200,ATP catabolic process	-
comp47479_c0_seq1	1076	-	gnl|CDD|214346 CHL00045, ccsA, cytochrome c biogenesis protein.	gnl|CDD|223826 COG0755, CcmC, ABC-type transport system involved in cytochrome c biogenesis, permease component [Posttranslational modification, protein turnover, chaperones].	-	gb|ABU85229.1| cytochrome c heme attachment protein [Anethum graveolens]	gnl|CDD|216582 pfam01578, Cytochrom_C_asm, Cytochrome C assembly protein. This family consists of various proteins involved in cytochrome c assembly from mitochondria and bacteria; CycK from Rhizobium, CcmC from E. coli and Paracoccus denitrificans and orf240 from wheat mitochondria. The members of this family are probably integral membrane proteins with six predicted transmembrane helices. It ha…	sp|Q0G9R3|CCSA_DAUCA Cytochrome c biogenesis protein ccsA OS=Daucus carota GN=ccsA PE=3 SV=1	tr|A9QAY6|A9QAY6_9APIA Cytochrome c heme attachment protein (Fragment) OS=Anethum graveolens GN=ccsA PE=3 SV=1	GO:0016020,membrane;GO:0009535,chloroplast thylakoid membrane;GO:0017004,cytochrome complex assembly;GO:0008535,respiratory chain complex IV assembly;GO:0016021,integral to membrane;GO:0009507,chloroplast	-
